# Supplementary material for: Gene expression profiling in the striatum of inbred mouse strains with distinct opioid-related phenotypes
Source: BMC Genomics. 2006 Jun 13;7:146. doi: 10.1186/1471-2164-7-146 (PMC1553451; doi:10.1186/1471-2164-7-146)
Supplement: Additional File 2 — List of probe-sets of genes differentially expressed among the four inbred strains of mice. Significance level for each probe-set is presented as rank and q-value. The next four sheets contain strain specific differences in the basal gene expression selected by computing between strains contrast matrix for significantly different probe-sets (selected by ANOVA) using unpaired t-test. Gene expression level was considered to be specific for a particular strain if it was significantly different (p < 0.01) in all three contrasts given for the strain. [file 1471-2164-7-146-S2.xls]

## Sheet: GeneRanks
Probe-set	Symbol	Gene name	rank	q.value.MBEI	q.value.PDNN	q.value.RMA			List of probe-sets of genes differentially expressed among the four inbred strains of mice. Significance level for each probe-set is presented as rank and q-value.
1454714_x_at	Phgdh	3-phosphoglycerate dehydrogenase	9	7.42e-13	2.28e-12	2.76e-12
1452595_at	Adamts4	a disintegrin-like and metallopeptidase (reprolysin type) with thrombospondin type 1 motif, 4	9	1.61e-05	6.97e-06	1.55e-05
1455965_at	Adamts4	a disintegrin-like and metallopeptidase (reprolysin type) with thrombospondin type 1 motif, 4	9	2.88e-07	1.92e-07	2.64e-05
1418148_at	Abhd1	abhydrolase domain containing 1	9	1.08e-08	7.91e-09	6.49e-08
1425699_a_at	Abhd14a	abhydrolase domain containing 14A	9	7.93e-06	1.28e-08	6.47e-06
1441945_s_at	Abhd14a	abhydrolase domain containing 14A	9	2.21e-06	2.82e-06	2.02e-05
1441050_at	Ap4s1	adaptor-related protein complex AP-4, sigma 1	9	9.21e-06	7.23e-07	6.85e-06
1441172_at	Aff3	AF4/FMR2 family, member 3	9	4.86e-05	1.77e-05	2.79e-05
1416468_at	Aldh1a1	aldehyde dehydrogenase family 1, subfamily A1	9	3.67e-07	7.08e-07	4.36e-07
1460167_at	Aldh7a1	aldehyde dehydrogenase family 7, member A1	9	6.29e-06	3.67e-07	1.79e-06
1417826_at	Akr1e1	aldo-keto reductase family 1, member E1	9	2.02e-09	2.52e-10	2.85e-06
1424877_a_at	Alad	aminolevulinate, delta-, dehydratase	9	1.84e-05	2.54e-06	1.11e-06
1429535_at	Armc8	armadillo repeat containing 8	9	5.91e-06	3.22e-05	5.81e-06
1459253_at	Arrdc3	arrestin domain containing 3	9	3.63e-08	4.13e-08	2.01e-08
1419115_at	Alg14	asparagine-linked glycosylation 14 homolog (yeast)	9	9.87e-08	2.21e-06	7.59e-06
1421205_at	Atm	ataxia telangiectasia mutated homolog (human)	9	1.69e-07	8.48e-09	1.36e-08
1417970_at	Atp5s	ATP synthase, H+ transporting, mitochondrial F0 complex, subunit s	9	8.89e-12	1.66e-13	8.32e-12
1442071_at	Abce1	ATP-binding cassette, sub-family E (OABP), member 1	9	5.98e-08	4.2e-07	1.21e-07
1416245_at	Aurkaip1	aurora kinase A interacting protein 1	9	1.04e-05	8.44e-09	2.25e-08
1438663_at	Bat2d	BAT2 domain containing 1	9	3.92e-05	1.79e-06	1.3e-05
1441762_at	Bcl11b	B-cell leukemia/lymphoma 11B	9	5.22e-06	1.52e-06	5.75e-06
1416250_at	Btg2	B-cell translocation gene 2, anti-proliferative	9	4.43e-06	7.23e-07	1.55e-05
1437312_at	Bmpr1b	bone morphogenetic protein receptor, type 1B	9	4.14e-06	4.2e-07	6.76e-05
1417461_at	Cap1	CAP, adenylate cyclase-associated protein 1 (yeast)	9	1.18e-14	1.11e-14	2.76e-12
1417462_at	Cap1	CAP, adenylate cyclase-associated protein 1 (yeast)	9	5.99e-07	1.79e-07	7.78e-08
1418701_at	Comt	catechol-O-methyltransferase	9	1.9e-05	1.56e-05	3.37e-05
1448591_at	Ctss	cathepsin S	9	3.25e-05	2.18e-07	2.95e-05
1455316_x_at	Ccrn4l	CCR4 carbon catabolite repression 4-like (S. cerevisiae)	9	2.25e-06	1.42e-05	5.88e-05
1421000_at	Cnot4	CCR4-NOT transcription complex, subunit 4	9	1.06e-05	8.19e-07	8.06e-05
1418710_at	Cd59a	CD59a antigen	9	1.31e-08	1.04e-09	7.29e-09
1429830_a_at	Cd59a	CD59a antigen	9	2.05e-07	1.43e-09	5.12e-09
1439059_at	BC031748	cDNA sequence BC031748	9	2.25e-07	8.26e-08	1.15e-08
1439181_at	BC043301	cDNA sequence BC043301	9	8.62e-05	1.93e-06	2.13e-05
1456257_at	BC049806	cDNA sequence BC049806	9	2.88e-07	8.64e-08	5.3e-07
1435279_at	BC059842	cDNA sequence BC059842	9	6.32e-07	2.27e-07	1.71e-07
1440819_s_at	BC059842	cDNA sequence BC059842	9	3.15e-06	1.87e-06	5.07e-07
1442632_at	Centg2	centaurin, gamma 2	9	3.47e-06	1.28e-06	8.41e-07
1418777_at	Ccl25	chemokine (C-C motif) ligand 25	9	1.68e-06	2.84e-05	2.77e-06
1435514_at	Ccr9	chemokine (C-C motif) receptor 9	9	1.06e-08	3.49e-07	2.57e-07
1427338_at	Crocc	ciliary rootlet coiled-coil, rootletin	9	4.13e-08	5.13e-12	1.89e-10
1418066_at	Cfl2	cofilin 2, muscle	9	5.23e-06	2.49e-06	5.81e-06
1452968_at	Cthrc1	collagen triple helix repeat containing 1	9	1.66e-08	2.61e-09	2.96e-08
1448406_at	Cri1	CREBBP/EP300 inhibitory protein 1	9	1.99e-06	2.76e-06	1.12e-06
1434369_a_at	Cryab	crystallin, alpha B	9	1e-05	1.36e-06	1.32e-06
1420354_at	Cnnm1	cyclin M1	9	2.3e-05	7.01e-06	1.21e-05
1439300_at	Chic1	cysteine-rich hydrophobic domain 1	9	1.57e-08	3.08e-08	6.35e-08
1431708_a_at	Tia1	cytotoxic granule-associated RNA binding protein 1	9	7.98e-05	5.72e-05	5.31e-06
1443772_at	Dzip1	DAZ interacting protein 1	9	4.52e-08	1.35e-07	7.78e-08
1436221_at	D1Ertd471e	DNA segment, Chr 1, ERATO Doi 471, expressed	9	1.95e-05	2.87e-07	8.67e-07
1455757_at	D3Ertd254e	DNA segment, Chr 3, ERATO Doi 254, expressed	9	1.73e-05	1.63e-05	1.53e-05
1456430_at	D3Ertd789e	DNA segment, Chr 3, ERATO Doi 789, expressed	9	3.86e-06	2.75e-06	2.52e-05
1447526_at	D5Ertd255e	DNA segment, Chr 5, ERATO Doi 255, expressed	9	4.09e-07	4.29e-06	1.01e-05
1436964_at	D7Ertd715e	DNA segment, Chr 7, ERATO Doi 715, expressed	9	3.61e-10	7.36e-11	1.66e-10
1437858_at	Dpy19l3	dpy-19-like 3 (C. elegans)	9	2.98e-07	8.32e-07	1.18e-06
1458247_s_at	Dctn5	dynactin 5	9	5.28e-05	6.72e-07	3.58e-05
1418259_a_at	Entpd2	ectonucleoside triphosphate diphosphohydrolase 2	9	7.13e-05	7.26e-07	3.71e-05
1449190_a_at	Entpd4	ectonucleoside triphosphate diphosphohydrolase 4	9	1.45e-06	2.26e-08	2.39e-06
1437478_s_at	Efhd2	EF hand domain containing 2	9	2.18e-07	1.17e-08	2.47e-06
1424324_at	Esco1	establishment of cohesion 1 homolog 1 (S. cerevisiae)	9	2.11e-07	3.52e-08	1.08e-08
1456655_at	Ext1	exostoses (multiple) 1	9	1.29e-08	1.44e-10	1.71e-07
1422538_at	Extl2	exotoses (multiple)-like 2	9	1.14e-06	4.13e-08	4.36e-07
1419327_at	AA415817	expressed sequence AA415817	9	2.16e-10	1.67e-12	3.99e-10
1452705_at	AA415817	expressed sequence AA415817	9	2.61e-06	3.99e-08	3.8e-07
1439483_at	AI506816	expressed sequence AI506816	9	2.83e-06	5.94e-08	7.74e-08
1440455_at	AI848599	expressed sequence AI848599	9	3.21e-10	5.75e-12	1.89e-10
1442124_at	AU022252	expressed sequence AU022252	9	2.32e-06	6.66e-07	2.1e-07
1436231_at	AU067665	expressed sequence AU067665	9	2.71e-07	1.14e-10	1.96e-10
1434362_at	AW550831	expressed sequence AW550831	9	9.81e-06	1.51e-06	5.31e-05
1423136_at	Fgf1	fibroblast growth factor 1	9	7.45e-06	6.94e-11	1.19e-08
1445534_at	Flnb	filamin, beta	9	8.33e-05	1.59e-06	2.85e-05
1456601_x_at	Fxyd2	FXYD domain-containing ion transport regulator 2	9	2.75e-06	6.23e-08	6.58e-07
1438526_at	Gpr158	G protein-coupled receptor 158	9	2.11e-07	8.62e-07	5.59e-07
1452907_at	Galc	galactosylceramidase	9	3.61e-10	1.39e-12	1.17e-11
1455444_at	Gabra2	gamma-aminobutyric acid (GABA-A) receptor, subunit alpha 2	9	4.14e-06	2.01e-06	2.39e-06
1433815_at	MGI:1923321	gamma-aminobutyric acid (GABA-B) receptor binding protein	9	1.76e-05	1.6e-05	6.46e-05
1458038_at	Gpbp1	GC-rich promoter binding protein 1	9	1.04e-09	2.59e-10	5.88e-06
1440142_s_at	Gfap	glial fibrillary acidic protein	9	2.72e-05	3.17e-05	1.93e-05
1458719_at	Glp1r	glucagon-like peptide 1 receptor	9	1.62e-08	4.16e-10	5.25e-10
1457061_at	Glcci1	glucocorticoid induced transcript 1	9	1.2e-07	8.97e-09	3.09e-09
1459532_at	Grm7	glutamate receptor, metabotropic 7	9	2.35e-06	7.33e-08	3.45e-06
1452135_at	Gpx6	glutathione peroxidase 6	9	9.56e-05	2.37e-08	3.21e-05
1449526_a_at	Gdpd3	glycerophosphodiester phosphodiesterase domain containing 3	9	8.53e-06	1.47e-09	4.37e-12
1424108_at	Glo1	glyoxalase 1	9	1.93e-06	6.48e-08	9.66e-08
1451240_a_at	Glo1	glyoxalase 1	9	1.3e-06	1.6e-07	5.49e-08
1424843_a_at	Gas5	growth arrest specific 5	9	2.13e-05	9.15e-06	1.23e-05
1454696_at	Gnb1	guanine nucleotide binding protein, beta 1	9	8.71e-05	2.23e-06	5.81e-06
1428692_at	Hddc3	HD domain containing 3	9	9.81e-07	2.94e-08	2.66e-08
1427651_x_at	H2-D1	histocompatibility 2, D region locus 1	9	1.26e-05	6.38e-09	1.82e-07
1452544_x_at	H2-D1	histocompatibility 2, D region locus 1	9	2.83e-05	4.27e-10	1.11e-10
1449875_s_at	H2-T10	histocompatibility 2, T region locus 10	9	5.07e-05	9.39e-07	4.62e-06
1449556_at	H2-T23	histocompatibility 2, T region locus 23	9	8.35e-06	3e-06	1.8e-05
1418072_at	Hist1h2bc	histone 1, H2bc	9	9.71e-05	2.67e-05	4.68e-05
1451814_a_at	Htatip2	HIV-1 tat interactive protein 2, homolog (human)	9	6.29e-06	3.45e-08	2.39e-06
1419905_s_at	Hpgd	hydroxyprostaglandin dehydrogenase 15 (NAD)	9	4.62e-05	6.81e-08	1.58e-07
1460009_at	Ier5	immediate early response 5	9	7.08e-06	1.44e-10	2.37e-08
1446750_at	Impact	imprinted and ancient	9	1.69e-05	3.48e-05	3.38e-06
1440557_at	Ipw	imprinted gene in the Prader-Willi syndrome region	9	2.47e-10	3.73e-08	5.04e-08
1422157_a_at	Itgb1bp1	integrin beta 1 binding protein 1	9	6.03e-05	2.32e-06	4.14e-06
1437303_at	Il6st	interleukin 6 signal transducer	9	3.37e-05	1.84e-06	2.8e-06
1449001_at	Ivd	isovaleryl coenzyme A dehydrogenase	9	2.77e-05	2.5e-07	2.58e-05
1436465_at	Klhl1	kelch-like 1 (Drosophila)	9	8.15e-07	2.11e-08	2.34e-07
1446540_at	Kirrel3	kin of IRRE like 3 (Drosophila)	9	1.26e-11	6.04e-12	7e-10
1418429_at	Kif5b	kinesin family member 5B	9	3.91e-05	2.15e-05	7.96e-06
1419356_at	Klf7	Kruppel-like factor 7 (ubiquitous)	9	8.72e-07	3.88e-07	1.96e-06
1437917_at	Klf7	Kruppel-like factor 7 (ubiquitous)	9	5.18e-06	1.59e-06	3.93e-07
1417812_a_at	Lamb3	laminin, beta 3	9	4.27e-06	4.64e-08	5.94e-06
1442276_at	Lphn3	latrophilin 3	9	2.86e-07	9.01e-08	1.27e-05
1433783_at	Ldb3	LIM domain binding 3	9	4.27e-07	7.27e-09	3.49e-07
1455754_at	Lmo3	LIM domain only 3	9	1.17e-05	5.8e-09	1.12e-05
1422903_at	Ly86	lymphocyte antigen 86	9	1.68e-05	5.55e-07	2.67e-06
1427076_at	Mpeg1	macrophage expressed gene 1	9	2.14e-07	7.87e-06	4.56e-05
1448891_at	Msr2	macrophage scavenger receptor 2	9	6.1e-09	9.45e-11	3.03e-11
1422485_at	Smad4	MAD homolog 4 (Drosophila)	9	1.32e-05	2.27e-07	4.26e-05
1433438_x_at	Mela	melanoma antigen	9	1.91e-08	8.09e-11	1.66e-10
1440807_at	Magi2	membrane associated guanylate kinase, WW and PDZ domain containing 2	9	3.83e-08	1.77e-06	9.17e-08
1440699_at	Mtap2	microtubule-associated protein 2	9	1.02e-05	4.35e-05	5.18e-05
1429453_a_at	Mrpl55	mitochondrial ribosomal protein L55	9	6.6e-07	5.55e-07	2.37e-05
1427297_at	Mrpl9	mitochondrial ribosomal protein L9	9	2.07e-05	1.02e-07	1.84e-07
1440227_at	Mrps6	mitochondrial ribosomal protein S6	9	9.05e-05	2.07e-05	2.63e-05
1457936_at	Mapk8	mitogen activated protein kinase 8	9	5.92e-06	5e-08	1.78e-07
1434833_at	Map4k2	mitogen activated protein kinase kinase kinase kinase 2	9	3.45e-08	5.86e-09	1.93e-08
1435367_at	Mapk4	mitogen-activated protein kinase 4	9	5.01e-05	1.03e-07	7.73e-05
1431053_at	Mphosph9	M-phase phosphoprotein 9	9	7.55e-06	2.68e-06	1.02e-05
1446407_at	Mysm1	myb-like, SWIRM and MPN domains 1	9	7.22e-05	5.56e-07	1.37e-05
1457297_at	Mef2a	myocyte enhancer factor 2A	9	1.56e-05	7.06e-06	2.46e-06
1447831_s_at	Mtmr7	myotubularin related protein 7	9	2.89e-07	4.03e-10	4.72e-10
1426607_at	NA	NA	9	1.79e-10	5.4e-10	1.26e-08
1427820_at	NA	NA	9	9.86e-06	1.54e-06	1.27e-05
1434441_at	NA	NA	9	1.18e-05	1.11e-09	2.52e-06
1434624_x_at	LOC546015	NA	9	1.62e-07	2.86e-11	4.37e-12
1435579_at	NA	NA	9	9.86e-09	1.27e-12	2.76e-12
1437861_s_at	NA	NA	9	3.27e-05	1.35e-05	5.2e-05
1438435_at	NA	NA	9	3.29e-06	4.55e-07	9.75e-07
1439143_at	9330000000000	NA	9	3.07e-06	1.29e-06	1.18e-06
1439845_at	NA	NA	9	1.22e-05	2.64e-10	1.98e-08
1439968_x_at	NA	NA	9	4.46e-06	1.08e-06	8.01e-07
1440278_at	NA	NA	9	3.88e-05	1.49e-07	6.13e-06
1440305_at	NA	NA	9	1.45e-05	3.58e-06	1.12e-05
1440989_at	NA	NA	9	1.94e-06	2.51e-08	3.67e-06
1441353_at	NA	NA	9	1.22e-05	1.68e-07	2.34e-07
1441388_at	NA	NA	9	2.47e-09	1.27e-11	2.76e-12
1442654_at	NA	NA	9	6.24e-05	2.85e-05	1.19e-05
1442742_at	9630017O17	NA	9	6.43e-05	3.07e-07	5.55e-06
1443230_at	NA	NA	9	1.4e-05	2.42e-07	6.3e-06
1443905_at	NA	NA	9	2.05e-07	7.23e-07	5.32e-07
1444198_at	NA	NA	9	4.09e-07	1.51e-09	9.76e-10
1444260_at	NA	NA	9	7.61e-07	6.23e-08	1.48e-07
1445263_at	NA	NA	9	1.3e-05	1.32e-06	3.85e-05
1445307_at	LOC545810	NA	9	1.88e-06	1.59e-07	1.19e-07
1446130_at	NA	NA	9	2.14e-07	3e-11	1.89e-10
1446324_at	NA	NA	9	3.32e-06	1.15e-05	4.34e-06
1452426_x_at	NA	NA	9	1.35e-09	1.51e-09	1.05e-08
1455892_x_at	NA	NA	9	2.11e-07	1.05e-06	3.34e-06
1456471_x_at	LOC224870	NA	9	1.09e-13	1.57e-12	1.89e-10
1457259_at	NA	NA	9	7.26e-05	2.59e-10	5.04e-08
1457324_at	NA	NA	9	2.9e-08	2.52e-10	6.8e-11
1458010_at	NA	NA	9	2.19e-06	2.9e-06	3.55e-08
1459105_at	NA	NA	9	1.25e-05	1.12e-07	1.53e-07
1416494_at	Ndufs5	NADH dehydrogenase (ubiquinone) Fe-S protein 5	9	2.42e-05	4.64e-08	6.78e-06
1456685_at	Nsg2	neuron specific gene family member 2	9	1.06e-07	1.51e-09	3.83e-09
1433758_at	Nisch	nischarin	9	7.93e-06	2.19e-07	1.17e-06
1424893_at	Ndel1	nuclear distribution gene E-like homolog 1 (A. nidulans)	9	1.13e-05	4.96e-05	7.96e-06
1434216_a_at	Nudt19	nudix (nucleoside diphosphate linked moiety X)-type motif 19	9	4.02e-11	6.04e-12	2.16e-11
1437018_at	Pnma2	paraneoplastic antigen MA2	9	8.89e-12	7.92e-10	1.89e-10
1442148_at	Psip1	PC4 and SFRS1 interacting protein 1	9	9.61e-06	1.17e-05	1.1e-05
1423946_at	Pdlim2	PDZ and LIM domain 2	9	2.59e-05	3.27e-07	1.9e-06
1418908_at	Pam	peptidylglycine alpha-amidating monooxygenase	9	3.47e-05	2.09e-09	3.5e-06
1421087_at	Per3	period homolog 3 (Drosophila)	9	1.17e-05	1.24e-06	1.14e-05
1446144_at	Pex2	peroxin 2	9	6.35e-06	4.68e-06	1.1e-05
1430979_a_at	Prdx2	peroxiredoxin 2	9	4.69e-12	1.18e-12	1.27e-11
1433462_a_at	Pi4k2a	phosphatidylinositol 4-kinase type 2 alpha	9	3.3e-05	1.06e-05	1.98e-05
1437142_a_at	Pigo	phosphatidylinositol glycan, class O	9	3.97e-05	1.95e-06	1.53e-05
1452423_at	Pclo	piccolo (presynaptic cytomatrix protein)	9	1.41e-06	2.15e-06	1.09e-05
1424105_a_at	Pttg1	pituitary tumor-transforming 1	9	7.5e-06	4.61e-10	1.27e-11
1438390_s_at	Pttg1	pituitary tumor-transforming 1	9	7.7e-08	2.59e-10	8.63e-10
1416441_at	MGI:1889205	plasma glutamate carboxypeptidase	9	1.17e-05	1.3e-05	2.58e-06
1441404_at	Pafah1b1	platelet-activating factor acetylhydrolase, isoform 1b, beta1 subunit	9	1.2e-06	2.83e-09	6.19e-08
1441704_at	Plekha5	pleckstrin homology domain containing, family A member 5	9	3.97e-06	8.07e-06	5.54e-06
1443573_at	Parp1	poly (ADP-ribose) polymerase family, member 1	9	3.97e-05	7.39e-06	2.76e-05
1418414_at	Kcnh1	potassium voltage-gated channel, subfamily H (eag-related), member 1	9	1.96e-07	5.88e-07	4.98e-07
1441071_at	Kcnq5	potassium voltage-gated channel, subfamily Q, member 5	9	1.01e-07	9.43e-10	1.89e-10
1447096_at	Pbx1	pre B-cell leukemia transcription factor 1	9	2.62e-10	2.61e-09	1.37e-05
1448419_at	Pop4	processing of precursor 4, ribonuclease P/MRP family, (S. cerevisiae)	9	2.14e-05	6.06e-06	3.38e-05
1422437_at	Col5a2	procollagen, type V, alpha 2	9	9.76e-05	5.99e-07	7.96e-06
1448822_at	Psmb6	proteasome (prosome, macropain) subunit, beta type 6	9	1.35e-09	1.44e-10	5.21e-06
1457338_at	Ppp1r12b	protein phosphatase 1, regulatory (inhibitor) subunit 12B	9	3.32e-06	3.99e-08	3.23e-07
1445579_at	Ppp1r1a	protein phosphatase 1, regulatory (inhibitor) subunit 1A	9	4.87e-07	5.39e-06	8.93e-06
1440624_at	Ptprd	protein tyrosine phosphatase, receptor type, D	9	3.87e-10	1.59e-09	2.78e-08
1420843_at	Ptprf	protein tyrosine phosphatase, receptor type, F	9	6.02e-06	3.42e-06	2.52e-06
1418304_at	Pcdh21	protocadherin 21	9	5.13e-07	7.8e-08	7.99e-07
1420429_at	Pcdhb3	protocadherin beta 3	9	1.3e-06	1.22e-06	2.95e-06
1422640_at	Pcdhb9	protocadherin beta 9	9	2.84e-08	2.16e-10	1.8e-10
1419641_at	Purb	purine rich element binding protein B	9	3.96e-06	6.55e-08	4.99e-08
1423119_at	Rshl2	radial spokehead-like 2	9	2.37e-05	1.93e-06	1.29e-06
1448885_at	Rap2b	RAP2B, member of RAS oncogene family	9	2.52e-05	1.75e-05	8.6e-05
1440555_at	Rragd	Ras-related GTP binding D	9	3.86e-05	4.04e-06	1.49e-05
1431413_at	Ramp1	receptor (calcitonin) activity modifying protein 1	9	1.61e-05	1.62e-05	9.22e-05
1457847_at	Rfxdc2	regulatory factor X domain containing 2 homolog (human)	9	4.8e-08	1.59e-09	2.96e-09
1448938_at	Rpa3	replication protein A3	9	8.15e-07	3.61e-07	2.44e-07
1417090_at	Rcn1	reticulocalbin 1	9	3.27e-06	1.93e-05	7.96e-06
1421144_at	Rpgrip1	retinitis pigmentosa GTPase regulator interacting protein 1	9	4.32e-07	1.28e-08	2.67e-07
1440347_at	Arhgap10	Rho GTPase activating protein 10	9	1.14e-06	1.14e-06	5.02e-06
1459609_at	Arhgap10	Rho GTPase activating protein 10	9	1.29e-05	4.09e-07	1.5e-05
1447206_at	Arhgap21	Rho GTPase activating protein 21	9	1.79e-10	6.75e-09	5.13e-07
1422128_at	Rpl14	ribosomal protein L14	9	2.05e-07	1.1e-07	2.44e-07
1453752_at	Rpl17	ribosomal protein L17	9	9.45e-07	3.77e-07	2.05e-06
1422156_a_at	Rps2	ribosomal protein S2	9	4.99e-05	3.98e-06	3.5e-06
1431765_a_at	Rps2	ribosomal protein S2	9	2.42e-08	4.13e-08	2.25e-08
1431766_x_at	Rps2	ribosomal protein S2	9	9.87e-08	1.01e-07	2.96e-08
1455600_at	Rps3	ribosomal protein S3	9	3.26e-05	2.13e-07	1.34e-05
1416142_at	Rps6	ribosomal protein S6	9	3.15e-06	2.57e-09	1.48e-07
1428781_at	1110014F24Rik	RIKEN cDNA 1110014F24 gene	9	1.02e-05	9.11e-07	2.45e-06
1452735_at	1110018D06Rik	RIKEN cDNA 1110018D06 gene	9	1.51e-06	1.59e-09	1.71e-07
1434340_at	1110020P15Rik	RIKEN cDNA 1110020P15 gene	9	3.49e-11	2.71e-10	1.89e-10
1438511_a_at	1190002H23Rik	RIKEN cDNA 1190002H23 gene	9	1.18e-08	6.91e-09	9.02e-08
1436240_at	1500010G04Rik	RIKEN cDNA 1500010G04 gene	9	2.16e-10	4.93e-11	2.54e-11
1442886_at	1500010G04Rik	RIKEN cDNA 1500010G04 gene	9	4.99e-05	4.02e-05	1.36e-05
1428370_at	1500011B03Rik	RIKEN cDNA 1500011B03 gene	9	3.83e-08	1.72e-07	3.62e-07
1456857_at	1500011B03Rik	RIKEN cDNA 1500011B03 gene	9	2.18e-07	1.2e-08	1.28e-07
1433293_at	1500032O14Rik	RIKEN cDNA 1500032O14 gene	9	4.78e-08	2.71e-06	6.6e-06
1456720_at	1500041B16Rik	RIKEN cDNA 1500041B16 gene	9	3.04e-07	1.48e-06	9.29e-06
1436669_at	1700019G17Rik	RIKEN cDNA 1700019G17 gene	9	7.61e-05	8.05e-06	5.81e-06
1436670_x_at	1700019G17Rik	RIKEN cDNA 1700019G17 gene	9	1.83e-07	3.16e-07	1.62e-05
1449083_at	1810060J02Rik	RIKEN cDNA 1810060J02 gene	9	7.91e-06	4.68e-10	1.15e-06
1429073_at	2210015D19Rik	RIKEN cDNA 2210015D19 gene	9	4.28e-06	2.32e-06	8.29e-08
1436040_at	2310005L22Rik	RIKEN cDNA 2310005L22 gene	9	5.28e-05	1.56e-09	5.49e-07
1429862_at	2310026J01Rik	RIKEN cDNA 2310026J01 gene	9	8.95e-09	2.16e-10	8.51e-08
1428083_at	2310043N10Rik	RIKEN cDNA 2310043N10 gene	9	1.01e-07	1.44e-07	1.83e-07
1423216_a_at	2510049I19Rik	RIKEN cDNA 2510049I19 gene	9	1.35e-06	4.17e-08	1.06e-08
1437538_at	2610002F03Rik	RIKEN cDNA 2610002F03 gene	9	5.55e-07	2.65e-05	4.31e-06
1449553_at	2610200G18Rik	RIKEN cDNA 2610200G18 gene	9	6.15e-05	1.53e-05	5.65e-05
1429244_at	2610524H06Rik	RIKEN cDNA 2610524H06 gene	9	5.01e-05	2.08e-06	1.25e-05
1433300_at	2900005I04Rik	RIKEN cDNA 2900005I04 gene	9	1.05e-08	7.8e-08	1.8e-07
1439940_at	2900019G14Rik	RIKEN cDNA 2900019G14 gene	9	1.18e-05	5.79e-07	1.19e-06
1457495_at	2900052N01Rik	RIKEN cDNA 2900052N01 gene	9	1.17e-05	9.04e-08	1.79e-07
1438575_a_at	2900056M20Rik	RIKEN cDNA 2900056M20 gene	9	1.99e-06	3.55e-07	1.29e-06
1426558_x_at	3100002L24Rik	RIKEN cDNA 3100002L24 gene	9	6.02e-07	1.23e-06	3.88e-06
1428417_at	3110050N22Rik	RIKEN cDNA 3110050N22 gene	9	2.32e-06	2.27e-06	2.31e-06
1428418_s_at	3110050N22Rik	RIKEN cDNA 3110050N22 gene	9	1.39e-06	5.46e-08	3.25e-07
1429331_at	4632427E13Rik	RIKEN cDNA 4632427E13 gene	9	9.64e-06	2.37e-06	1.2e-05
1419636_at	4833420G17Rik	RIKEN cDNA 4833420G17 gene	9	5.22e-06	2.35e-07	1.97e-07
1456518_at	4930422I07Rik	RIKEN cDNA 4930422I07 gene	9	3.29e-05	9.31e-07	1.65e-07
1458491_at	4930422I07Rik	RIKEN cDNA 4930422I07 gene	9	5.89e-06	9.58e-07	2.6e-07
1450410_a_at	4930570C03Rik	RIKEN cDNA 4930570C03 gene	9	1.25e-06	7.21e-05	5.18e-06
1455326_at	4932416N17Rik	RIKEN cDNA 4932416N17 gene	9	3.88e-05	1.75e-06	7.99e-07
1426387_x_at	4933439C20Rik	RIKEN cDNA 4933439C20 gene	9	4.75e-07	3.06e-06	5e-06
1434975_x_at	4933439C20Rik	RIKEN cDNA 4933439C20 gene	9	7.18e-07	2.71e-06	8.01e-06
1436944_x_at	4933439C20Rik	RIKEN cDNA 4933439C20 gene	9	1.4e-06	7.35e-06	1.27e-05
1439069_a_at	4933439C20Rik	RIKEN cDNA 4933439C20 gene	9	9.13e-05	1.6e-05	4e-05
1439070_x_at	4933439C20Rik	RIKEN cDNA 4933439C20 gene	9	9.36e-05	9.01e-08	3.38e-05
1453145_at	4933439C20Rik	RIKEN cDNA 4933439C20 gene	9	7.16e-10	2.16e-10	1.11e-10
1424045_at	5730437N04Rik	RIKEN cDNA 5730437N04 gene	9	9.52e-06	6.5e-06	6.25e-05
1429678_at	5730508B09Rik	RIKEN cDNA 5730508B09 gene	9	3.29e-06	2.52e-06	8.92e-06
1447100_s_at	5730508B09Rik	RIKEN cDNA 5730508B09 gene	9	9.67e-08	3.95e-06	1.04e-05
1453287_at	5730557B15Rik	RIKEN cDNA 5730557B15 gene	9	6.08e-07	2.18e-08	4.56e-09
1429729_at	5830417I10Rik	RIKEN cDNA 5830417I10 gene	9	1.81e-06	9.21e-09	4.93e-09
1428531_at	5930412E23Rik	RIKEN cDNA 5930412E23 gene	9	3.52e-05	8.59e-06	2.27e-05
1428013_at	6030458C11Rik	RIKEN cDNA 6030458C11 gene	9	3.91e-05	1.44e-05	4.21e-06
1433860_at	6030458C11Rik	RIKEN cDNA 6030458C11 gene	9	3.26e-05	2.15e-07	1.46e-05
1429628_at	6330407J23Rik	RIKEN cDNA 6330407J23 gene	9	2.18e-07	8.09e-06	4.21e-06
1456570_at	6430704M03Rik	RIKEN cDNA 6430704M03 gene	9	2.11e-07	1.3e-09	2.57e-08
1433685_a_at	6430706D22Rik	RIKEN cDNA 6430706D22 gene	9	6.57e-08	3.87e-09	1.71e-07
1444806_at	6720456B07Rik	RIKEN cDNA 6720456B07 gene	9	1.73e-06	1.94e-06	1.7e-06
1431007_at	9030025P20Rik	RIKEN cDNA 9030025P20 gene	9	3.34e-05	1.24e-05	2.34e-05
1429846_at	9030411K21Rik	RIKEN cDNA 9030411K21 gene	9	6.17e-08	4.24e-07	1.19e-05
1439701_at	9330121K16Rik	RIKEN cDNA 9330121K16 gene	9	7.18e-07	7.08e-07	5.81e-06
1435642_at	9630019K15Rik	RIKEN cDNA 9630019K15 gene	9	1.8e-06	4.11e-07	4.95e-06
1445543_at	9830124H08Rik	RIKEN cDNA 9830124H08 gene	9	6.33e-05	1.62e-05	6.61e-06
1450686_at	A130027P21Rik	RIKEN cDNA A130027P21 gene	9	5.92e-05	3.23e-05	2.68e-05
1428909_at	A130040M12Rik	RIKEN cDNA A130040M12 gene	9	6.11e-06	4.11e-07	5.55e-07
1432198_at	A230083H22Rik	RIKEN cDNA A230083H22 gene	9	6.67e-07	3.55e-06	4.32e-07
1438862_at	A630005I04Rik	RIKEN cDNA A630005I04 gene	9	6.12e-05	6.36e-09	2.9e-09
1437128_a_at	A630033E08Rik	RIKEN cDNA A630033E08 gene	9	2.72e-05	7.27e-09	1.19e-05
1425320_at	A830023I12Rik	RIKEN cDNA A830023I12 gene	9	1.79e-10	5.22e-10	4.92e-05
1441264_x_at	A930005H10Rik	RIKEN cDNA A930005H10 gene	9	1e-06	3.88e-05	8.31e-06
1424454_at	A930025J12Rik	RIKEN cDNA A930025J12 gene	9	4.72e-08	1.86e-10	5.87e-09
1460587_at	B230215L15Rik	RIKEN cDNA B230215L15 gene	9	3.21e-10	6.49e-10	1.72e-09
1428568_at	B230217C12Rik	RIKEN cDNA B230217C12 gene	9	8.88e-07	5.1e-06	6.84e-05
1442466_a_at	B430315C20Rik	RIKEN cDNA B430315C20 gene	9	6.57e-08	1.12e-07	1.42e-07
1434375_at	B930006L02Rik	RIKEN cDNA B930006L02 gene	9	5.21e-07	6.48e-08	3.27e-07
1428301_at	B930046C15Rik	RIKEN cDNA B930046C15 gene	9	4.18e-06	1.52e-06	1.96e-06
1452731_x_at	B930046C15Rik	RIKEN cDNA B930046C15 gene	9	2.01e-06	3.99e-06	1.78e-05
1457323_at	C030030A07Rik	RIKEN cDNA C030030A07 gene	9	3.74e-05	1e-07	3.21e-05
1453994_at	C230094A16Rik	RIKEN cDNA C230094A16 gene	9	7.18e-07	1.36e-08	1.25e-07
1436462_at	C330013J21Rik	RIKEN cDNA C330013J21 gene	9	1.9e-05	3.44e-05	2.3e-05
1427057_at	C630002B14Rik	RIKEN cDNA C630002B14 gene	9	1.04e-09	5.8e-09	3.43e-07
1443558_s_at	C630002B14Rik	RIKEN cDNA C630002B14 gene	9	6.26e-07	3.87e-09	7.29e-09
1437667_a_at	E030004N02Rik	RIKEN cDNA E030004N02 gene	9	7.18e-07	3.76e-08	1.71e-07
1460670_at	Riok3	RIO kinase 3 (yeast)	9	1.97e-09	1.01e-08	3.29e-10
1441437_at	Rbms1	RNA binding motif, single stranded interacting protein 1	9	5.23e-06	5.73e-10	2.69e-10
1417644_at	Sspn	sarcospan	9	7.08e-10	3.87e-09	3.9e-08
1445111_at	Sec8l1	SEC8-like 1 (S. cerevisiae)	9	2.05e-07	2.9e-07	2.79e-07
1423150_at	Sgne1	secretory granule neuroendocrine protein 1, 7B2 protein	9	2.69e-06	4.59e-08	1.96e-07
1435963_at	Sema5b	sema domain, seven thrombospondin repeats (type 1 and type 1-like), transmembrane domain (TM) and short cytoplasmic domain, (semaphorin) 5B	9	3.55e-05	1.07e-05	1.92e-05
1419100_at	Serpina3n	serine (or cysteine) peptidase inhibitor, clade A, member 3N	9	1.24e-06	6.18e-09	4.99e-08
1442241_at	Srpk2	serine/arginine-rich protein specific kinase 2	9	7.03e-05	4.2e-06	6.49e-05
1416770_at	Stk25	serine/threonine kinase 25 (yeast)	9	3.08e-06	5.36e-07	3.25e-06
1441573_at	Scmh1	sex comb on midleg homolog 1	9	5.2e-06	1.48e-08	8.61e-08
1426787_at	Sfi1	Sfi1 homolog, spindle assembly associated (yeast)	9	5.38e-06	5.85e-07	3.98e-06
1428778_at	Sfi1	Sfi1 homolog, spindle assembly associated (yeast)	9	1.02e-05	2.02e-07	6.75e-06
1435353_a_at	Sfi1	Sfi1 homolog, spindle assembly associated (yeast)	9	3.22e-05	7.34e-05	4.84e-05
1447901_x_at	Sfi1	Sfi1 homolog, spindle assembly associated (yeast)	9	4.56e-06	1.18e-05	9.14e-05
1429951_at	Ssbp2	single-stranded DNA binding protein 2	9	1.59e-07	8.34e-07	1.68e-07
1441905_x_at	Snrpn	small nuclear ribonucleoprotein N	9	7.42e-13	7.78e-12	8.32e-12
1429335_at	Snapc1	small nuclear RNA activating complex, polypeptide 1	9	6.32e-07	1.96e-07	1.2e-05
1428760_at	Snapc3	small nuclear RNA activating complex, polypeptide 3	9	1.02e-05	5.56e-06	1.83e-05
1424730_a_at	Slc15a2	solute carrier family 15 (H+/peptide transporter), member 2	9	1.41e-06	5.32e-08	7.78e-08
1447808_s_at	Slc15a2	solute carrier family 15 (H+/peptide transporter), member 2	9	5.44e-08	5.86e-10	1.72e-09
1438824_at	Slc20a1	solute carrier family 20, member 1	9	6.66e-06	2.06e-07	1.71e-07
1457540_at	Slc25a26	solute carrier family 25 (mitochondrial carrier, phosphate carrier), member 26	9	2.25e-05	2.44e-06	6.89e-05
1419971_s_at	Slc35a5	solute carrier family 35, member A5	9	9.6e-06	1.18e-05	5.25e-05
1417042_at	Slc37a4	solute carrier family 37 (glycerol-6-phosphate transporter), member 4	9	2.18e-07	5.42e-09	4.03e-09
1457183_at	Slc6a1	solute carrier family 6 (neurotransmitter transporter, GABA), member 1	9	6.32e-07	5e-08	7.09e-08
1419423_at	Stab2	stabilin 2	9	5.98e-08	4.64e-08	1.26e-08
1451457_at	Sc5d	sterol-C5-desaturase (fungal ERG3, delta-5-desaturase) homolog (S. cerevisae)	9	6.83e-05	2.71e-06	2.33e-06
1453172_at	Stch	stress 70 protein chaperone, microsome-associated, human homolog	9	1.9e-05	6.57e-05	6.52e-05
1419741_at	Supt16h	suppressor of Ty 16 homolog (S. cerevisiae)	9	1.43e-06	7.23e-07	4.87e-06
1439630_x_at	MGI:2446326	suprabasin	9	1.64e-06	5.46e-08	1.29e-06
1417654_at	Sdc4	syndecan 4	9	1.88e-06	7.37e-06	8.03e-05
1448793_a_at	Sdc4	syndecan 4	9	8.53e-06	8.64e-06	2.76e-06
1425530_a_at	Stx3	syntaxin 3	9	2.83e-08	5.27e-10	1.93e-06
1435292_at	Tbc1d4	TBC1 domain family, member 4	9	2.89e-07	1.31e-06	1.55e-05
1442316_x_at	Trp53bp1	transformation related protein 53 binding protein 1	9	7.63e-08	4.26e-11	7.68e-09
1457812_at	Trp53bp1	transformation related protein 53 binding protein 1	9	1.62e-08	8.14e-11	2.82e-08
1439111_at	Tgfb1i4	transforming growth factor beta 1 induced transcript 4	9	2.42e-08	1.8e-08	2.1e-07
1447360_at	Tgfb1i4	transforming growth factor beta 1 induced transcript 4	9	1.08e-11	1.65e-11	2.54e-11
1430485_at	Trpc2	transient receptor potential cation channel, subfamily C, member 2	9	2.56e-06	9.84e-07	1.19e-06
1416826_a_at	Trfp	Trf (TATA binding protein-related factor)-proximal protein homolog (Drosophila)	9	1.22e-05	1.21e-05	1.2e-06
1423310_at	Tpbg	trophoblast glycoprotein	9	1.36e-05	2.73e-06	3.41e-05
1434548_at	Tde1	tumor differentially expressed 1	9	1.43e-06	7.01e-07	1.53e-07
1416103_at	Ywhaz	tyrosine 3-monooxygenase/tryptophan 5-monooxygenase activation protein, zeta polypeptide	9	3.48e-07	3.56e-07	3.74e-06
1432827_x_at	Ubc	ubiquitin C	9	4.26e-07	1.44e-06	5.55e-06
1437666_x_at	Ubc	ubiquitin C	9	9.96e-05	3.87e-07	5.29e-05
1447894_x_at	Vps52	vacuolar protein sorting 52 (yeast)	9	1.06e-07	1.51e-09	1.31e-07
1435588_at	Wdfy1	WD repeat and FYVE domain containing 1	9	7.37e-07	4.03e-06	2.41e-06
1428858_at	Wdr70	WD repeat domain 70	9	3.66e-07	6.86e-08	2.31e-06
1449425_at	Wnt2	wingless-related MMTV integration site 2	9	5.17e-06	5.42e-09	1.12e-05
1437958_at	Xpr1	xenotropic and polytropic retrovirus receptor 1	9	5.2e-06	7.04e-06	3.59e-05
1452271_at	Xpr1	xenotropic and polytropic retrovirus receptor 1	9	7.22e-05	1.34e-08	2.66e-06
1433953_at	Zfp277	zinc finger protein 277	9	7.67e-06	2.61e-09	5.04e-08
1451216_at	Zfp330	zinc finger protein 330	9	3.48e-07	1.15e-08	3.9e-08
1451146_at	Zfp386	zinc finger protein 386 (Kruppel-like)	9	2.25e-06	2.16e-07	4.3e-06
1440771_at	Zkscan1	zinc finger with KRAB and SCAN domains 1	9	6.16e-06	1.1e-06	1.32e-06
1438691_at	Zzef1	zinc finger, ZZ-type with EF hand domain 1	9	4.2e-08	2.85e-07	6.59e-06
1450660_at	Pts	6-pyruvoyl-tetrahydropterin synthase	8	7.46e-06	7.01e-06	0.000202064
1454772_at	Ascc3l1	activating signal cointegrator 1 complex subunit 3-like 1	8	0.000175618	8.26e-08	9.91e-07
1451604_a_at	Acvrl1	activin A receptor, type II-like 1	8	3.4e-05	0.000116554	7.32e-05
1433497_at	Aqr	aquarius	8	1.4e-08	2.98e-08	0.000858342
1456812_at	Abcd2	ATP-binding cassette, sub-family D (ALD), member 2	8	0.000374134	7.01e-06	1.15e-05
1457650_x_at	Atg4al	autophagy-related 4A-like (yeast)	8	1.16e-07	7.69e-05	0.000955898
1421221_at	Bcdo2	beta-carotene 9', 10'-dioxygenase 2	8	0.000909765	2.56e-05	2.77e-05
1430047_at	Brctd1	BRCT domain containing 1	8	0.00082084	6.18e-06	1.9e-06
1456970_at	Cdh7	cadherin 7, type 2	8	0.000143441	2.19e-07	8.63e-07
1418365_at	Ctsh	cathepsin H	8	1.18e-05	1.21e-05	0.000271789
1455164_at	Cdgap	Cdc42 GTPase-activating protein	8	6.75e-05	3.44e-05	0.000811914
1451902_at	BC021442	cDNA sequence BC021442	8	1.5e-05	3.82e-05	0.000792633
1423285_at	Coch	coagulation factor C homolog (Limulus polyphemus)	8	3.39e-06	2.19e-07	0.000170692
1418067_at	Cfl2	cofilin 2, muscle	8	0.000136878	5.38e-07	2.1e-06
1417607_at	Cox6a2	cytochrome c oxidase, subunit VI a, polypeptide 2	8	0.000412507	1.12e-05	3.41e-05
1426440_at	Dhrs7	dehydrogenase/reductase (SDR family) member 7	8	0.000686881	1.15e-06	3.15e-06
1457275_at	Dmn	desmuslin	8	4.76e-08	3.4e-06	0.000274265
1428738_a_at	D14Ertd449e	DNA segment, Chr 14, ERATO Doi 449, expressed	8	0.000104655	3.41e-07	5.55e-06
1455468_at	Dpy19l3	dpy-19-like 3 (C. elegans)	8	1.96e-05	0.000421006	6.99e-05
1418038_s_at	Dusp19	dual specificity phosphatase 19	8	0.000969519	6.62e-07	9.6e-06
1438177_x_at	Entpd4	ectonucleoside triphosphate diphosphohydrolase 4	8	0.000810762	5.69e-06	1e-05
1448819_at	Eif2s2	eukaryotic translation initiation factor 2, subunit 2 (beta)	8	0.000479387	1.02e-05	1.44e-05
1418462_at	Exosc9	exosome component 9	8	0.000188974	1.51e-09	1.92e-05
1455452_x_at	AI449310	expressed sequence AI449310	8	1.28e-05	3.17e-05	0.000161234
1449076_x_at	AL024210	expressed sequence AL024210	8	0.000174879	9.8e-06	5.48e-05
1434701_at	AW215868	expressed sequence AW215868	8	0.000177399	1.89e-05	6.14e-05
1446147_at	C79248	expressed sequence C79248	8	0.000302007	9.68e-05	7.73e-05
1419378_a_at	Fxyd2	FXYD domain-containing ion transport regulator 2	8	0.000228653	1.68e-10	4.13e-08
1454078_a_at	Gal3st1	galactose-3-O-sulfotransferase 1	8	0.000526594	7.97e-05	8.2e-05
1453070_at	Gm78	gene model 78, (NCBI)	8	5.51e-05	8.21e-06	0.000183994
1419291_x_at	Gas5	growth arrest specific 5	8	7.59e-05	6.37e-09	0.000419672
1417673_at	Grb14	growth factor receptor bound protein 14	8	0.000841794	2.26e-05	5.31e-05
1419469_at	Gnb4	guanine nucleotide binding protein, beta 4	8	0.000338245	6.77e-06	1.52e-05
1417013_at	Hspb8	heat shock 27kDa protein 8	8	0.000564264	3.14e-05	7.11e-05
1436332_at	Hspb6	heat shock protein, alpha-crystallin-related, B6	8	2.32e-06	4.89e-05	0.000236763
1417714_x_at	Hba-a1	hemoglobin alpha, adult chain 1	8	0.000316797	1.79e-06	2.99e-06
1424101_at	Hnrpl	heterogeneous nuclear ribonucleoprotein L	8	0.00028822	7.82e-05	4.63e-05
1425545_x_at	H2-D1	histocompatibility 2, D region locus 1	8	0.000255766	2.58e-05	4.42e-05
1425614_x_at	H2-D1	histocompatibility 2, D region locus 1	8	0.000157423	5.42e-09	3.36e-11
1451683_x_at	H2-D1	histocompatibility 2, D region locus 1	8	0.000220944	1.2e-05	1.09e-05
1451784_x_at	H2-D1	histocompatibility 2, D region locus 1	8	0.00032015	2.18e-05	1.81e-05
1418045_at	Inpp1	inositol polyphosphate-1-phosphatase	8	0.000712737	7.39e-05	4.18e-05
1460285_at	Itga9	integrin alpha 9	8	0.000417733	4.41e-06	1.82e-05
1424746_at	Kif1c	kinesin family member 1C	8	1.45e-05	8.18e-06	0.000204173
1417170_at	Lztfl1	leucine zipper transcription factor-like 1	8	0.000726865	2.78e-05	3.77e-05
1453152_at	Mamdc2	MAM domain containing 2	8	1.52e-05	3.97e-06	0.000472782
1420524_a_at	Masp2	mannan-binding lectin serine peptidase 2	8	0.000157423	1.84e-06	3.26e-06
1419077_at	Mpp3	membrane protein, palmitoylated 3 (MAGUK p55 subfamily member 3)	8	0.000670621	7.49e-08	1.12e-06
1417360_at	Mlh1	mutL homolog 1 (E. coli)	8	3.67e-05	8.91e-05	0.000749351
1419903_at	NA	NA	8	5.79e-05	9.24e-05	0.00037628
1429509_at	NA	NA	8	0.000420399	2.3e-06	7.78e-08
1436070_at	NA	NA	8	0.000142337	3.99e-08	1.53e-07
1437987_at	NA	NA	8	3.36e-05	8.45e-05	0.000221062
1439170_at	NA	NA	8	0.000192324	4.46e-07	9.83e-06
1439195_at	NA	NA	8	0.000142861	6.37e-06	6.43e-05
1439882_at	NA	NA	8	0.000601288	1.83e-06	1.12e-06
1440342_at	NA	NA	8	0.000686881	8.48e-09	1.12e-06
1441797_at	NA	NA	8	0.000359777	1.05e-05	1.8e-05
1442519_at	4931417A20	NA	8	5.22e-06	0.000267289	2.4e-05
1445385_at	NA	NA	8	2.01e-05	0.000131674	1.11e-05
1456900_at	NA	NA	8	9.57e-05	8.38e-05	0.000871502
1456943_a_at	NA	NA	8	0.000495339	1.88e-06	2.53e-05
1457112_at	A230106N23	NA	8	0.000358875	8.37e-08	2.02e-07
1452196_a_at	Nckap1	NCK-associated protein 1	8	0.000388571	3.37e-05	1.89e-05
1456137_at	Nrxn3	neurexin III	8	7.75e-05	4.98e-05	0.000112038
1431428_a_at	Nosip	nitric oxide synthase interacting protein	8	0.000166833	2.22e-06	1.02e-05
1428484_at	Osbpl3	oxysterol binding protein-like 3	8	9.25e-05	1.8e-05	0.000202064
1435618_at	Pnma2	paraneoplastic antigen MA2	8	4.77e-07	4.55e-07	0.000115644
1429019_s_at	Pon2	paraoxonase 2	8	0.000833474	1.9e-05	1.1e-05
1428751_at	Pacrg	Park2 co-regulated	8	0.000207022	4.62e-07	6.38e-06
1418252_at	Padi2	peptidyl arginine deiminase, type II	8	0.000119444	3.09e-09	4.9e-09
1460352_s_at	Pik3r4	phosphatidylinositol 3 kinase, regulatory subunit, polypeptide 4, p150	8	0.00037281	2.14e-07	3.28e-05
1439197_at	Pik4cb	phosphatidylinositol 4-kinase, catalytic, beta polypeptide	8	0.000548493	6.37e-09	4.15e-09
1418090_at	Plvap	plasmalemma vesicle associated protein	8	0.000188492	5.95e-06	2.01e-05
1419839_x_at	Prp19	PRP19/PSO4 homolog (S. cerevisiae)	8	0.00010124	7.88e-06	1.85e-06
1427344_s_at	Rasd2	RASD family, member 2	8	3.43e-07	9.15e-06	0.000873641
1448754_at	Rbp1	retinol binding protein 1, cellular	8	0.000103161	6.05e-06	4.42e-05
1455522_at	Arhgef15	Rho guanine nucleotide exchange factor (GEF) 15	8	0.000368783	4.03e-06	6.61e-06
1457726_at	Rps15a	ribosomal protein S15a	8	7.91e-05	6.97e-05	0.000110629
1436506_a_at	1110008H02Rik	RIKEN cDNA 1110008H02 gene	8	5.51e-05	8.65e-08	0.000157262
1435984_at	1110033F14Rik	RIKEN cDNA 1110033F14 gene	8	5.3e-05	4.61e-05	0.000781425
1416559_at	1500003O22Rik	RIKEN cDNA 1500003O22 gene	8	0.000199138	8.62e-06	3.27e-05
1429162_at	1500015A07Rik	RIKEN cDNA 1500015A07 gene	8	9.58e-06	1.36e-06	0.000146525
1452799_at	2310009E04Rik	RIKEN cDNA 2310009E04 gene	8	0.00010958	1.92e-07	8.12e-05
1430577_at	2410007P03Rik	RIKEN cDNA 2410007P03 gene	8	0.00063322	8.25e-07	6.13e-06
1451692_at	2410015B03Rik	RIKEN cDNA 2410015B03 gene	8	0.000925178	9.78e-07	5.46e-05
1428597_at	2700008N14Rik	RIKEN cDNA 2700008N14 gene	8	3.43e-05	7.04e-06	0.000121325
1428381_a_at	2700038C09Rik	RIKEN cDNA 2700038C09 gene	8	8.09e-07	3.41e-07	0.000458859
1460464_at	2700089E24Rik	RIKEN cDNA 2700089E24 gene	8	1.02e-05	2.74e-05	0.000390691
1444671_at	2810025M15Rik	RIKEN cDNA 2810025M15 gene	8	1.66e-06	0.000254913	6.2e-05
1429371_at	2810426N06Rik	RIKEN cDNA 2810426N06 gene	8	1.25e-08	7.83e-06	0.000161234
1434207_at	2900057K09Rik	RIKEN cDNA 2900057K09 gene	8	0.000767915	8.61e-06	7.96e-06
1419637_s_at	4833420G17Rik	RIKEN cDNA 4833420G17 gene	8	0.00018381	8.32e-07	2.05e-05
1447939_a_at	4933409K07Rik	RIKEN cDNA 4933409K07 gene	8	0.000370998	3.09e-09	1.58e-07
1429452_x_at	4933439C20Rik	RIKEN cDNA 4933439C20 gene	8	0.000462626	4.84e-07	8.54e-06
1441212_at	6720467C03Rik	RIKEN cDNA 6720467C03 gene	8	0.000160666	5.38e-07	1.89e-05
1436943_at	9330151E16Rik	RIKEN cDNA 9330151E16 gene	8	0.000426866	1.3e-07	2.81e-05
1458400_at	9630050P21Rik	RIKEN cDNA 9630050P21 gene	8	0.000496227	1.47e-05	2.88e-05
1433671_at	A130022J15Rik	RIKEN cDNA A130022J15 gene	8	0.000381541	6.31e-06	2.75e-05
1435267_at	A430108E01Rik	RIKEN cDNA A430108E01 gene	8	0.000134701	7.23e-07	2.84e-07
1438238_at	A530054B12Rik	RIKEN cDNA A530054B12 gene	8	0.000234444	3.08e-08	4.58e-08
1445561_at	B130020M22Rik	RIKEN cDNA B130020M22 gene	8	0.00038416	5.06e-08	1.15e-08
1437212_at	B230312I18Rik	RIKEN cDNA B230312I18 gene	8	4.57e-06	8.24e-05	0.000121325
1442568_at	C330002I19Rik	RIKEN cDNA C330002I19 gene	8	0.000281878	3.5e-09	7.92e-10
1434292_at	E130013N09Rik	RIKEN cDNA E130013N09 gene	8	4.33e-06	1.17e-05	0.000588549
1453238_s_at	E430024C06Rik	RIKEN cDNA E430024C06 gene	8	0.000179144	3.32e-05	1.82e-05
1456499_at	Rnf130	ring finger protein 130	8	0.000180181	6e-05	5.92e-05
1452091_a_at	Rbm28	RNA binding motif protein 28	8	0.000479387	1.28e-07	1.19e-06
1449648_s_at	Rpo1-1	RNA polymerase 1-1	8	6.43e-05	3.38e-08	0.000852487
1443158_at	Scmh1	sex comb on midleg homolog 1	8	0.000593227	2.48e-06	3.62e-07
1452195_s_at	Sfi1	Sfi1 homolog, spindle assembly associated (yeast)	8	0.000168817	2.2e-06	6.2e-06
1416153_at	Srp54	signal recognition particle 54	8	5.28e-05	5.96e-06	0.000212477
1426271_at	Smc5l1	SMC5 structural maintenance of chromosomes 5-like 1 (yeast)	8	4.87e-07	6.76e-06	0.000632797
1429497_s_at	Snx6	sorting nexin 6	8	3.81e-05	3.22e-05	0.000509703
1459897_a_at	MGI:2446326	suprabasin	8	0.000706035	2.67e-06	1.36e-05
1418097_a_at	Tslpr	thymic stromal-derived lymphopoietin, receptor	8	0.00063322	2.73e-05	2.34e-05
1424737_at	Thrsp	thyroid hormone responsive SPOT14 homolog (Rattus)	8	0.000175713	1.28e-05	5.5e-05
1422591_at	Tceb3	transcription elongation factor B (SIII), polypeptide 3	8	0.000122848	5.84e-06	5.2e-05
1438426_at	Tmem58	transmembrane protein 58	8	0.000229323	1.04e-09	1.93e-08
1416118_at	Trim59	tripartite motif-containing 59	8	1.3e-06	6.8e-06	0.000612268
1441396_at	B3galt1	UDP-Gal:betaGlcNAc beta 1,3-galactosyltransferase, polypeptide 1	8	5.91e-06	5.85e-05	0.000464845
1451343_at	Vps36	vacuolar protein sorting 36 (yeast)	8	0.000217857	9.17e-06	8.03e-05
1437708_x_at	Vamp3	vesicle-associated membrane protein 3	8	8.37e-07	1.2e-06	0.000100978
1426417_at	Yipf4	Yip1 domain family, member 4	8	0.000324529	6.94e-07	4.79e-06
1434455_at	Fbxo44	: F-box protein 44	7	0.00720233	1.03e-05	6.02e-06
1431822_a_at	Azi2	5-azacytidine induced gene 2	7	0.000364865	8.53e-05	0.000378192
1428137_at	Arl10c	ADP-ribosylation factor-like 10C	7	0.00124835	5.33e-08	4.39e-06
1460330_at	Anxa3	annexin A3	7	9.26e-05	0.000996745	0.000287395
1455136_at	Atp1a2	ATPase, Na+/K+ transporting, alpha 2 polypeptide	7	4.34e-05	0.000109413	0.000110629
1416402_at	Abcb10	ATP-binding cassette, sub-family B (MDR/TAP), member 10	7	0.00929025	1.03e-08	1.23e-06
1426167_a_at	Camk4	calcium/calmodulin-dependent protein kinase IV	7	0.000266561	9.98e-05	0.000480278
1450685_at	Arpp19	cAMP-regulated phosphoprotein 19	7	0.00312052	5.14e-05	3.41e-05
1456747_x_at	Cd99l2	Cd99 antigen-like 2	7	1.73e-09	7.45e-08	0.00304296
1435676_at	BC027092	cDNA sequence BC027092	7	0.00763824	3.57e-07	2e-05
1443050_at	BC032265	cDNA sequence BC032265	7	0.00895298	2.55e-05	6.78e-06
1434934_at	BC053994	cDNA sequence BC053994	7	0.00194648	6.18e-06	1.3e-05
1433574_at	Cdc37l1	cell division cycle 37 homolog (S. cerevisiae)-like 1	7	0.000755762	8.4e-05	0.000219141
1434648_a_at	Ccm2	cerebral cavernous malformation 2 homolog (human)	7	0.0011654	4.16e-05	4.79e-06
1420936_s_at	Cpsf2	cleavage and polyadenylation specific factor 2	7	0.00379063	1.98e-05	3.22e-05
1424836_a_at	Clasp2	CLIP associating protein 2	7	0.00056074	1.71e-07	0.000215705
1430520_at	Cpne8	copine VIII	7	0.000111588	0.00018686	4.73e-05
1453620_at	Cttnbp2	cortactin binding protein 2	7	0.00207239	1.62e-05	2.46e-06
1441468_at	Dchs2	dachsous 2 (Drosophila)	7	0.000104218	8.91e-05	0.000157478
1450848_at	Dap3	death associated protein 3	7	0.00426785	5.98e-06	1.23e-05
1437904_at	MGI:2387367	developmentally regulated RNA binding protein 1	7	0.00491161	3.69e-09	1.97e-07
1418844_at	Dibd1	disrupted in bipolar disorder 1 homolog (human)	7	0.000101918	1.54e-06	0.000671858
1439332_at	Ddit4l	DNA-damage-inducible transcript 4-like	7	0.0091183	1.94e-06	4.26e-05
1416247_at	Dctn3	dynactin 3	7	0.00107354	5.23e-06	9.32e-05
1429712_at	Etohi1	ethanol induced 1	7	4.65e-05	0.000371877	0.000239192
1418635_at	Etv3	ets variant gene 3	7	0.00107002	1.09e-05	7.01e-06
1436616_at	R74740	expressed sequence R74740	7	7.45e-05	0.000251866	0.000500053
1453321_at	Fndc1	fibronectin type III domain containing 1	7	0.000228653	1.42e-05	0.000228883
1428316_a_at	Fundc2	FUN14 domain containing 2	7	0.00168088	8.97e-05	1.92e-05
1459917_at	Ggnbp2	gametogenetin binding protein 2	7	0.000207044	0.000274522	8.07e-05
1436827_at	Gm944	gene model 944, (NCBI)	7	0.000203638	1.68e-05	0.000227794
1424077_at	Gdpd1	glycerophosphodiester phosphodiesterase domain containing 1	7	0.00260979	6.22e-07	1.52e-06
1450924_at	Hdgfrp3	hepatoma-derived growth factor, related protein 3	7	0.0003726	8.92e-05	0.00064046
1451931_x_at	H2-D1	histocompatibility 2, D region locus 1	7	0.000318506	9.33e-05	0.000456295
1446337_at	Hdh	Huntington disease gene homolog	7	0.00478199	2.75e-05	8.11e-05
1425201_a_at	Hyi	hydroxypyruvate isomerase homolog (E. coli)	7	0.00151477	6.74e-08	3.99e-05
1440637_at	Itsn1	intersectin 1 (SH3 domain protein 1A)	7	0.00151757	2.86e-05	3.53e-05
1417379_at	Iqgap1	IQ motif containing GTPase activating protein 1	7	0.00133286	9.06e-05	4.6e-05
1428881_at	Kns2	kinesin 2	7	0.00152848	8.15e-05	2.85e-05
1422762_at	Kif17	kinesin family member 17	7	7.38e-05	0.000302079	0.000276589
1439651_at	Lmo4	LIM domain only 4	7	0.000434416	9.76e-06	0.000137315
1417283_at	Lynx1	Ly6/neurotoxin 1	7	0.000809701	1.37e-05	0.000696484
1426573_at	Me2	malic enzyme 2, NAD(+)-dependent, mitochondrial	7	2.65e-08	4.68e-06	0.00789701
1459464_at	Macf1	microtubule-actin crosslinking factor 1	7	0.000114792	6.98e-05	0.000110629
1428820_at	Mapre1	microtubule-associated protein, RP/EB family, member 1	7	0.000191358	7.94e-06	0.000204591
1448799_s_at	Mrps12	mitochondrial ribosomal protein S12	7	0.000478064	0.000113878	3.6e-05
1428835_at	Myh14	myosin, heavy polypeptide 14	7	0.00158801	2.84e-07	2.29e-05
1443160_at	Mtmr13	myotubularin related protein 13	7	0.0010113	1.28e-07	1.04e-06
1425868_at	LOC229608	NA	7	0.00276044	1.52e-07	6.1e-06
1435119_at	NA	NA	7	4.02e-05	0.000658198	0.000344142
1438758_at	NA	NA	7	0.00359437	2.37e-08	5.59e-08
1445411_at	NA	NA	7	0.00146802	1.95e-06	7.74e-08
1457973_at	NA	NA	7	0.000238377	2.86e-05	0.000441092
1458585_at	NA	NA	7	0.00253665	2.08e-09	1.5e-08
1459226_at	NA	NA	7	0.00278585	1.74e-08	5.88e-06
1459376_at	NA	NA	7	0.0037779	1.2e-08	8.14e-08
1455806_x_at	Ndufa12	NADH dehydrogenase (ubiquinone) 1 alpha subcomplex, 12	7	0.0010585	3.81e-08	2.94e-05
1421037_at	Npas2	neuronal PAS domain protein 2	7	0.00465621	1.16e-07	1.33e-05
1437579_at	Nek2	NIMA (never in mitosis gene a)-related expressed kinase 2	7	2.92e-07	3.55e-07	0.00431705
1417571_at	Mpg	N-methylpurine-DNA glycosylase	7	0.00100169	1.87e-05	5.69e-05
1431302_a_at	Nudt7	nudix (nucleoside diphosphate linked moiety X)-type motif 7	7	0.0025298	3.22e-05	5.94e-05
1446140_at	Pcm1	pericentriolar material 1	7	0.000438964	5.19e-06	0.000139617
1452258_at	Phf20	PHD finger protein 20	7	0.000191358	1.72e-06	0.000414969
1435043_at	Plcb1	phospholipase C, beta 1	7	1.06e-05	3.82e-05	0.00145151
1424336_at	Ppcdc	phosphopantothenoylcysteine decarboxylase	7	0.00516393	2.57e-05	2.6e-05
1454607_s_at	Psat1	phosphoserine aminotransferase 1	7	2.48e-05	0.000285553	0.000930417
1441955_s_at	Paip1	polyadenylate binding protein-interacting protein 1	7	0.00123313	5.79e-06	1.14e-05
1450712_at	Kcnj9	potassium inwardly-rectifying channel, subfamily J, member 9	7	0.000123891	0.000149592	1.24e-05
1460674_at	Paqr7	progestin and adipoQ receptor family member VII	7	2.07e-05	2.63e-05	0.00209418
1423696_a_at	Psmd6	proteasome (prosome, macropain) 26S subunit, non-ATPase, 6	7	2.77e-05	1.35e-08	0.00354874
1418086_at	Ppp1r14a	protein phosphatase 1, regulatory (inhibitor) subunit 14A	7	0.000398213	2.43e-05	0.000207543
1442024_at	Ppp1r3e	protein phosphatase 1, regulatory (inhibitor) subunit 3E	7	0.00123313	7.23e-07	4.72e-06
1449635_at	Prp19	PRP19/PSO4 homolog (S. cerevisiae)	7	0.0010822	4.66e-05	4.04e-05
1424648_at	Rabl4	RAB, member of RAS oncogene family-like 4	7	0.000817906	1.34e-05	0.000371307
1424222_s_at	Rad23b	RAD23b homolog (S. cerevisiae)	7	5.49e-05	0.000101017	0.000250693
1420940_x_at	Rgs5	regulator of G-protein signaling 5	7	0.000325269	0.000603383	1.63e-05
1439650_at	Rtn4	reticulon 4	7	0.00163584	2.13e-05	5.08e-06
1426225_at	Rbp4	retinol binding protein 4, plasma	7	0.000238052	5.27e-05	0.00010044
1447869_x_at	Rhobtb3	Rho-related BTB domain containing 3	7	7.21e-05	0.000565833	0.000202504
1434118_at	0610009K11Rik	RIKEN cDNA 0610009K11 gene	7	0.000607598	7.28e-05	0.00035902
1435755_at	1110001A16Rik	RIKEN cDNA 1110001A16 gene	7	0.000520112	2.43e-05	0.000112038
1453485_s_at	1110005A03Rik	RIKEN cDNA 1110005A03 gene	7	0.00288267	3.98e-05	3.41e-05
1445884_at	1110007A13Rik	RIKEN cDNA 1110007A13 gene	7	0.000601288	2.21e-06	0.000127527
1439422_a_at	1110035L05Rik	RIKEN cDNA 1110035L05 gene	7	0.00027739	4.91e-06	0.000784206
1439363_at	1200014J11Rik	RIKEN cDNA 1200014J11 gene	7	0.00738771	4.19e-07	1.1e-05
1438328_at	1700129L13Rik	RIKEN cDNA 1700129L13 gene	7	0.00152186	9.68e-05	7.12e-05
1418684_at	2310012P17Rik	RIKEN cDNA 2310012P17 gene	7	0.000211785	9.7e-05	0.000352571
1434664_at	2410129H14Rik	RIKEN cDNA 2410129H14 gene	7	0.000599851	4.64e-06	0.000332042
1423666_s_at	2900024C23Rik	RIKEN cDNA 2900024C23 gene	7	0.00567254	6.04e-05	1.09e-05
1438576_x_at	2900056M20Rik	RIKEN cDNA 2900056M20 gene	7	5.38e-06	4.13e-08	0.00148571
1429163_at	3110041P15Rik	RIKEN cDNA 3110041P15 gene	7	0.00618736	2.98e-05	5.08e-05
1419635_at	4833420G17Rik	RIKEN cDNA 4833420G17 gene	7	0.00619486	3.71e-06	7.73e-05
1420329_at	4930455C21Rik	RIKEN cDNA 4930455C21 gene	7	0.0081106	6.7e-05	1.42e-05
1455213_at	4930488E11Rik	RIKEN cDNA 4930488E11 gene	7	0.00254171	3.72e-06	1.89e-05
1453144_at	4933439C20Rik	RIKEN cDNA 4933439C20 gene	7	5.07e-05	0.000471025	0.00022208
1443109_at	5830417C01Rik	RIKEN cDNA 5830417C01 gene	7	5.79e-05	0.000131281	0.000102609
1459728_at	5830446M03Rik	RIKEN cDNA 5830446M03 gene	7	0.000179144	2.2e-06	0.000438166
1426293_at	6330581L23Rik	RIKEN cDNA 6330581L23 gene	7	0.00284075	4.86e-05	2.63e-05
1429949_at	6530415H11Rik	RIKEN cDNA 6530415H11 gene	7	0.00568099	7.26e-07	4.34e-06
1448251_at	9030425E11Rik	RIKEN cDNA 9030425E11 gene	7	0.00640819	1.44e-06	8.17e-06
1457709_a_at	A930005H10Rik	RIKEN cDNA A930005H10 gene	7	1.41e-05	2.98e-05	0.00183559
1439717_at	B230362M20Rik	RIKEN cDNA B230362M20 gene	7	5.79e-06	0.000112086	0.00010044
1453044_at	C030014I23Rik	RIKEN cDNA C030014I23 gene	7	1.9e-05	0.00193041	7.24e-05
1436569_at	C030045D06Rik	RIKEN cDNA C030045D06 gene	7	0.000740258	7.72e-06	0.000235046
1454766_at	C730024G19Rik	RIKEN cDNA C730024G19 gene	7	0.000104983	6.94e-05	0.000268472
1436467_at	D230004N17Rik	RIKEN cDNA D230004N17 gene	7	0.00756535	3.73e-07	1.29e-05
1458306_at	F630022B06Rik	RIKEN cDNA F630022B06 gene	7	0.00826998	3.1e-07	3.36e-08
1436684_a_at	Riok2	RIO kinase 2 (yeast)	7	1.77e-05	2.11e-05	0.00119796
1427020_at	Scara3	scavenger receptor class A, member 3	7	0.00137317	4.35e-06	2.07e-05
1436817_at	Sec10l1	SEC10-like 1 (S. cerevisiae)	7	2.14e-05	0.000213055	0.000903181
1450036_at	Sgk3	serum/glucocorticoid regulated kinase 3	7	0.00788405	3.96e-06	7.76e-05
1448753_at	Srp9	signal recognition particle 9	7	0.00235067	2.36e-05	6.27e-05
1429116_at	Slc17a5	solute carrier family 17 (anion/sugar transporter), member 5	7	7.99e-06	0.00035017	0.000575492
1416549_at	Slc35b4	solute carrier family 35, member B4	7	0.00532193	8.45e-05	6.45e-05
1443163_at	Slc39a2	solute carrier family 39 (zinc transporter), member 2	7	2.03e-05	8.92e-06	0.00313131
1457528_at	Slc4a7	solute carrier family 4, sodium bicarbonate cotransporter, member 7	7	0.000112389	6.83e-05	0.00035902
1437675_at	Slc8a1	solute carrier family 8 (sodium/calcium exchanger), member 1	7	0.00375875	8.83e-05	5.07e-05
1457797_at	Slc8a1	solute carrier family 8 (sodium/calcium exchanger), member 1	7	0.00955054	1.43e-05	3.45e-06
1426584_a_at	Sdh1	sorbitol dehydrogenase 1	7	0.00787112	2.75e-05	6.79e-05
1453003_at	Sorl1	sortilin-related receptor, LDLR class A repeats-containing	7	0.000319735	3.43e-05	0.000185904
1447234_s_at	Snx6	sorting nexin 6	7	0.000394928	3.92e-05	0.000121325
1419672_at	Spock1	sparc/osteonectin, cwcv and kazal-like domains proteoglycan 1	7	0.00731935	1.17e-05	2.89e-05
1435438_at	Sox8	SRY-box containing gene 8	7	1.75e-05	4.86e-05	0.00108056
1439241_x_at	Srd5a2l	steroid 5 alpha-reductase 2-like	7	1.25e-08	1.29e-06	0.00187544
1422692_at	Sub1	SUB1 homolog (S. cerevisia	7	3.99e-05	0.00010203	0.000100315
1455142_at	Socs4	suppressor of cytokine signaling 4	7	0.00683902	1.65e-05	9.6e-06
1422751_at	Tle1	transducin-like enhancer of split 1, homolog of Drosophila E(spl)	7	0.000359783	1.1e-05	0.000204767
1452664_a_at	Tm7sf3	transmembrane 7 superfamily member 3	7	0.000644498	1.24e-06	0.000410952
1459957_at	Tnrc6a	trinucleotide repeat containing 6a	7	0.00145271	4.74e-05	5.65e-06
1423049_a_at	Tpm1	tropomyosin 1, alpha	7	0.00289516	1.1e-05	4.12e-05
1415694_at	Wars	tryptophanyl-tRNA synthetase	7	0.00157358	3.41e-05	2.03e-05
1450792_at	Tyrobp	TYRO protein tyrosine kinase binding protein	7	0.00248321	2.59e-05	7.5e-05
1420494_x_at	Ubc	ubiquitin C	7	8.12e-06	0.00016954	0.000891769
1434816_at	Vps33a	vacuolar protein sorting 33A (yeast)	7	2.88e-05	0.000214598	0.000671607
1424749_at	Wdfy1	WD repeat and FYVE domain containing 1	7	0.00448099	1.16e-07	3.48e-08
1437614_x_at	Zdhhc14	zinc finger, DHHC domain containing 14	7	0.00343321	5.28e-05	1.56e-05
1419367_at	Decr1	2,4-dienoyl CoA reductase 1, mitochondrial	6	0.000476294	5.59e-06	0.00157174
1424047_at	Dera	2-deoxyribose-5-phosphate aldolase homolog (C. elegans)	6	0.149252	8.15e-05	6.1e-06
1417946_at	Abhd3	abhydrolase domain containing 3	6	0.000377915	0.000596154	0.000522022
1416947_s_at	Acaa1	acetyl-Coenzyme A acyltransferase 1	6	0.000316599	0.000210914	0.00035527
1450214_at	Adora2b	adenosine A2b receptor	6	0.0125178	5.91e-06	3.53e-05
1422807_at	Arf5	ADP-ribosylation factor 5	6	9.27e-05	0.000311264	0.00272001
1450706_a_at	Arl3	ADP-ribosylation factor-like 3	6	0.000188492	0.000816853	0.000336869
1452975_at	Agxt2l1	alanine-glyoxylate aminotransferase 2-like 1	6	0.000275579	0.000187289	0.00058887
1424393_s_at	Adhfe1	alcohol dehydrogenase, iron containing, 1	6	0.000268129	0.000126398	0.000154517
1417208_at	Amacr	alpha-methylacyl-CoA racemase	6	0.915096	6.37e-09	5.55e-07
1452866_at	Nars	asparaginyl-tRNA synthetase	6	0.00855935	5.94e-05	0.000881607
1419546_at	Atp6v1c1	ATPase, H+ transporting, V1 subunit C, isoform 1	6	7.88e-07	3.16e-07	0.158683
1419759_at	Abcb1a	ATP-binding cassette, sub-family B (MDR/TAP), member 1A	6	0.0055422	0.000236953	7.38e-05
1455219_at	Bola2	bolA-like 2 (E. coli)	6	0.935539	8.26e-08	1.98e-06
1439843_at	Camk4	calcium/calmodulin-dependent protein kinase IV	6	0.000134701	0.000286896	0.000792633
1457474_at	Crtac1	cartilage acidic protein 1	6	0.0549996	1.62e-05	4.59e-05
1443814_x_at	Ctsh	cathepsin H	6	0.0002783	0.000288141	0.000361699
1456746_a_at	Cd99l2	Cd99 antigen-like 2	6	2.78e-07	5.25e-05	0.0280472
1445274_at	BC024063	cDNA sequence BC024063	6	0.0062832	9.55e-05	0.000163308
1456320_at	BC049806	cDNA sequence BC049806	6	0.00105867	2.78e-08	0.000164304
1417266_at	Ccl6	chemokine (C-C motif) ligand 6	6	0.0140248	1.41e-07	9.17e-06
1459450_at	Chd9	chromodomain helicase DNA binding protein 9	6	0.89573	8.15e-05	1.83e-05
1452265_at	Clasp1	CLIP associating protein 1	6	0.186061	1.43e-05	2.89e-06
1460102_at	Clasp1	CLIP associating protein 1	6	0.049453	4e-05	6.13e-06
1416776_at	Crym	crystallin, mu	6	0.000157423	0.000447677	0.000464845
1453500_at	Cyp2u1	cytochrome P450, family 2, subfamily u, polypeptide 1	6	0.000322712	4.83e-05	0.00313131
1444030_at	Dcp1b	DCP1 decapping enzyme homolog b (S. cerevisiae)	6	0.132113	5.07e-05	1.81e-05
1438969_x_at	Dhx30	DEAH (Asp-Glu-Ala-His) box polypeptide 30	6	0.00039866	2.32e-06	0.00778143
1419130_at	Deadc1	deaminase domain containing 1	6	0.0139468	2.75e-12	1.17e-11
1422432_at	Dbi	diazepam binding inhibitor	6	0.000431055	0.000260825	0.000316505
1418035_a_at	Prim2	DNA primase, p58 subunit	6	0.0144915	3.97e-06	5.08e-06
1436293_x_at	D1Ertd471e	DNA segment, Chr 1, ERATO Doi 471, expressed	6	8.84e-10	8.29e-08	0.0177825
1429215_at	D12Ertd551e	DNA segment, Chr 12, ERATO Doi 551, expressed	6	0.00116833	9.17e-05	0.000900044
1456157_at	D14Ertd209e	DNA segment, Chr 14, ERATO Doi 209, expressed	6	0.693073	2.19e-07	4.94e-07
1454030_at	D19Ertd703e	DNA segment, Chr 19, ERATO Doi 703, expressed	6	0.000909765	0.000838133	0.000708374
1434196_at	Dnaja4	DnaJ (Hsp40) homolog, subfamily A, member 4	6	0.000219429	3.76e-05	0.00237972
1432273_a_at	Dfy	Duffy blood group	6	0.0502402	4.48e-06	2.85e-05
1415748_a_at	Dctn5	dynactin 5	6	0.000308942	0.000228833	0.000460276
1434493_at	E2f5	E2F transcription factor 5	6	0.152347	6.74e-07	1.2e-05
1439200_x_at	MGI:2384747	erythroid differentiation regulator 1	6	0.000513241	0.000204745	0.000463084
1417825_at	Esd	esterase D/formylglutathione hydrolase	6	0.00194648	0.000122345	5.18e-05
1424091_at	AI449175	expressed sequence AI449175	6	0.000716214	0.000263245	0.000928083
1446148_x_at	C79248	expressed sequence C79248	6	0.000547458	0.000243542	0.000456295
1443621_at	Fbxo39	F-box protein 39	6	0.0832219	8.47e-08	1.84e-09
1448620_at	Fcgr3	Fc receptor, IgG, low affinity III	6	0.00504715	8.04e-08	0.000161768
1431020_a_at	Fgfr1op2	FGFR1 oncogene partner 2	6	0.000556952	0.000348501	0.000763491
1431725_at	Fmn2	formin 2	6	0.586253	9.75e-07	8.17e-06
1426983_at	Fnbp1	formin binding protein 1	6	1.29e-05	4.02e-05	0.0697061
1438700_at	Fnbp4	formin binding protein 4	6	0.0145377	7.43e-05	3.77e-05
1460434_at	Fundc2	FUN14 domain containing 2	6	0.000767499	0.000521161	0.000233369
1419379_x_at	Fxyd2	FXYD domain-containing ion transport regulator 2	6	0.0312837	1.51e-09	5.54e-06
1451411_at	Gprc5b	G protein-coupled receptor, family C, group 5, member B	6	4.88e-05	0.000147464	0.00168314
1436889_at	Gabra1	gamma-aminobutyric acid (GABA-A) receptor, subunit alpha 1	6	0.000187571	0.000260825	0.000916718
1443865_at	Gabra2	gamma-aminobutyric acid (GABA-A) receptor, subunit alpha 2	6	0.000322712	0.000170107	0.000116622
1444714_at	Gm1366	gene model 1366, (NCBI)	6	0.260697	2.34e-05	1.12e-05
1440296_at	Gm994	gene model 994, (NCBI)	6	0.0567582	3.16e-07	7.04e-05
1424007_at	Gdf10	growth differentiation factor 10	6	0.00980913	3.97e-06	0.000751578
1436713_s_at	Gtl2	GTL2, imprinted maternally expressed untranslated mRNA	6	1.86e-06	0.000398349	0.00906182
1419217_at	MGI:1351630	guanine nucleotide exchange factor (RCC1 related)	6	0.00140897	6.54e-05	0.000441092
1425343_at	Hdhd3	haloacid dehalogenase-like hydrolase domain containing 3	6	0.824622	1.02e-05	1.71e-07
1455095_at	Hist2h2be	histone 2, H2be	6	0.00123313	4.57e-05	0.000365571
1431380_at	Ica1	islet cell autoantigen 1	6	0.000152066	2.61e-06	0.00248603
1443724_at	Jph3	junctophilin 3	6	0.000274349	0.000494084	0.000594832
1419231_s_at	Krt1-12	keratin complex 1, acidic, gene 12	6	0.785691	2.71e-08	5.69e-07
1418629_a_at	Khdrbs1	KH domain containing, RNA binding, signal transduction associated 1	6	0.00964027	3.23e-06	0.000274265
1419826_at	Kif17	kinesin family member 17	6	0.00961387	0.000217445	1.61e-06
1419827_s_at	Kif17	kinesin family member 17	6	0.00339363	4.13e-08	0.000109384
1422264_s_at	Klf9	Kruppel-like factor 9	6	0.00168123	8.27e-05	0.000632656
1428288_at	Klf9	Kruppel-like factor 9	6	7.53e-05	9.05e-06	0.0101852
1435682_at	Lars2	leucyl-tRNA synthetase, mitochondrial	6	0.936288	5.33e-08	3.49e-07
1426221_at	Loh11cr2a	loss of heterozygosity, 11, chromosomal region 2, gene A homolog (human)	6	0.000599851	6.26e-05	0.00160798
1416303_at	Litaf	LPS-induced TN factor	6	0.000307914	0.000566438	0.00097907
1426371_at	Mlstd2	male sterility domain containing 2	6	2.72e-05	0.000564084	0.00187544
1429071_at	Me3	malic enzyme 3, NADP(+)-dependent, mitochondrial	6	0.00139023	3e-05	0.000100318
1416357_a_at	Mcam	melanoma cell adhesion molecule	6	0.000126519	9.26e-05	0.00429836
1445928_at	March6	membrane-associated ring finger (C3HC4) 6	6	0.00187558	0.000124418	9.8e-06
1436202_at	Malat1	metastasis associated lung adenocarcinoma transcript 1 (non-coding RNA)	6	0.000697405	0.000278892	0.000270662
1433903_at	Mipol1	mirror-image polydactyly gene 1 homolog (human)	6	0.00045776	1.25e-06	0.00768703
1424717_at	Mis12	MIS12 homolog (yeast)	6	0.000137815	3.4e-06	0.00979758
1436263_at	Mobp	myelin-associated oligodendrocytic basic protein	6	0.000420399	0.000180959	0.000273986
1445773_at	Meis1	myeloid ecotropic viral integration site 1	6	0.0744669	6.92e-05	4.36e-05
1450468_at	Myoc	myocilin	6	0.0964056	5.67e-05	8.58e-05
1435463_s_at	Myo1d	myosin ID	6	0.00832229	6.9e-05	0.000806262
1435559_at	Myo6	myosin VI	6	0.000693924	0.000178968	0.000757901
1421385_a_at	Myo7a	myosin VIIa	6	0.300391	7.49e-08	7.27e-09
1426074_at	LOC434536	NA	6	0.0637123	2.67e-05	1.3e-05
1429344_at	9.13e+15	NA	6	0.551506	4.21e-09	2.06e-09
1434328_at	LOC384179	NA	6	0.000145269	0.000126398	0.000336999
1434818_at	9330159K06	NA	6	0.0495415	4.78e-07	8.88e-05
1438078_at	NA	NA	6	0.000574025	0.000198076	0.000116574
1438756_at	NA	NA	6	6.26e-07	1.07e-05	0.0260364
1439299_at	NA	NA	6	0.0486349	5.61e-07	1.96e-06
1444589_at	NA	NA	6	0.00112757	3.12e-06	0.000746221
1445277_at	NA	NA	6	0.0089756	4.3e-05	0.000119512
1446014_at	NA	NA	6	0.00640819	6.7e-05	0.000698249
1446932_at	NA	NA	6	0.298807	8.21e-05	7.57e-05
1455528_at	NA	NA	6	0.0548193	1.37e-08	1.59e-06
1456111_at	NA	NA	6	0.00399105	9.58e-07	0.000226524
1458186_at	NA	NA	6	0.918474	4.16e-05	1.64e-05
1458405_at	B430201F14	NA	6	0.836607	1.51e-06	4.94e-07
1459945_at	NA	NA	6	0.108636	5.74e-07	8.12e-06
1460084_at	NA	NA	6	0.0232298	1.06e-05	1.23e-05
1451096_at	Ndufs2	NADH dehydrogenase (ubiquinone) Fe-S protein 2	6	0.00321903	9.68e-05	0.000632656
1416901_at	Npc2	Niemann Pick type C2	6	0.0022373	1.46e-05	0.000916223
1418965_at	Nosip	nitric oxide synthase interacting protein	6	0.000132752	0.000818244	0.000316505
1453019_at	Nvl	nuclear VCP-like	6	0.00592015	5.14e-05	0.000752101
1438917_x_at	Nup62	nucleoporin 62	6	0.0021237	1.46e-05	0.000322661
1422126_a_at	Nudt13	nudix (nucleoside diphosphate linked moiety X)-type motif 13	6	3.83e-06	5.23e-05	0.58062
1425029_a_at	Oact2	O-acyltransferase (membrane bound) domain containing 2	6	0.882363	1.15e-08	4.19e-09
1424952_at	Ociad1	OCIA domain containing 1	6	1.68e-05	0.000383654	0.00242338
1448475_at	Olfml3	olfactomedin-like 3	6	0.105132	4.38e-05	9.38e-08
1424043_at	Ppil4	peptidylprolyl isomerase (cyclophilin)-like 4	6	1.48e-06	7.23e-07	0.0264812
1460662_at	Per3	period homolog 3 (Drosophila)	6	0.0433956	2.93e-06	2.04e-05
1426753_at	Phf17	PHD finger protein 17	6	0.00580891	1.47e-05	0.000344142
1431354_a_at	Fars2	phenylalanine-tRNA synthetase 2 (mitochondrial)	6	0.00237085	7.58e-05	0.000215705
1452994_at	Pip5k3	phosphatidylinositol-3-phosphate/phosphatidylinositol 5-kinase, type III	6	0.0337687	5.96e-05	5.41e-05
1452590_a_at	Plac9	placenta specific 9	6	0.0120233	1.81e-07	4.74e-07
1425521_at	Paip1	polyadenylate binding protein-interacting protein 1	6	0.0147069	2.78e-07	2.89e-08
1429308_at	Prdm16	PR domain containing 16	6	0.912617	1.02e-05	4.13e-05
1420052_x_at	Psmb1	proteasome (prosome, macropain) subunit, beta type 1	6	1.54e-05	8.92e-05	0.555469
1445330_at	Pdia3	protein disulfide isomerase associated 3	6	0.0126706	1.74e-06	9.28e-05
1442956_at	Ppp1r13b	protein phosphatase 1, regulatory (inhibitor) subunit 13B	6	0.235202	1.08e-06	9.35e-07
1450560_a_at	Ppp2r5d	protein phosphatase 2, regulatory subunit B (B56), delta isoform	6	0.00330519	6.68e-06	0.000478928
1416588_at	Ptprn	protein tyrosine phosphatase, receptor type, N	6	0.0121779	2.44e-05	8.31e-05
1441937_s_at	Pink1	PTEN induced putative kinase 1	6	5.72e-10	2.75e-09	0.0329631
1441181_at	Rora	RAR-related orphan receptor alpha	6	0.0932171	7.58e-08	5.32e-05
1427343_at	Rasd2	RASD family, member 2	6	0.00037281	0.000164598	0.000331697
1434909_at	Rragd	Ras-related GTP binding D	6	0.000331477	0.000121396	0.000430639
1420941_at	Rgs5	regulator of G-protein signaling 5	6	6.01e-07	0.000465973	0.0057438
1460567_at	Rfxdc2	regulatory factor X domain containing 2 homolog (human)	6	0.000195833	0.000416939	0.000426176
1429752_x_at	Rsnl2	restin-like 2	6	0.0282448	4.53e-05	7.41e-05
1434341_x_at	1110020P15Rik	RIKEN cDNA 1110020P15 gene	6	0.378468	1.94e-06	5.75e-07
1417211_a_at	1110032A03Rik	RIKEN cDNA 1110032A03 gene	6	0.000398213	0.000374219	0.000166904
1426342_at	1300006C19Rik	RIKEN cDNA 1300006C19 gene	6	0.00123313	1.06e-06	0.000251136
1444575_at	1500002O20Rik	RIKEN cDNA 1500002O20 gene	6	0.2774	1.29e-05	6.43e-05
1428441_at	1500009M05Rik	RIKEN cDNA 1500009M05 gene	6	0.000359798	0.000466104	0.000500364
1429136_at	1700052K11Rik	RIKEN cDNA 1700052K11 gene	6	0.743988	4.73e-05	7.32e-05
1431602_a_at	1810064L21Rik	RIKEN cDNA 1810064L21 gene	6	0.503006	3.5e-09	4.63e-08
1448027_at	2010305B15Rik	RIKEN cDNA 2010305B15 gene	6	0.807908	1.34e-05	2.09e-05
1429396_at	2410118P20Rik	RIKEN cDNA 2410118P20 gene	6	0.00825258	8.45e-05	0.000117324
1418386_at	2510005D08Rik	RIKEN cDNA 2510005D08 gene	6	2.2e-05	0.000227997	0.00952086
1449072_a_at	2510005D08Rik	RIKEN cDNA 2510005D08 gene	6	9.21e-06	1.32e-06	0.350572
1453208_at	2700089E24Rik	RIKEN cDNA 2700089E24 gene	6	1.52e-06	4.78e-07	0.0746023
1433205_at	2810436B12Rik	RIKEN cDNA 2810436B12 gene	6	9.88e-05	0.000283189	0.00265007
1435788_at	2900086B20Rik	RIKEN cDNA 2900086B20 gene	6	0.00025708	0.000158711	0.00037628
1429857_at	2900092D14Rik	RIKEN cDNA 2900092D14 gene	6	9.85e-06	0.00285247	0.000326142
1441619_at	4732429I09Rik	RIKEN cDNA 4732429I09 gene	6	0.00138047	5.59e-06	0.000826969
1455377_at	4921517B04Rik	RIKEN cDNA 4921517B04 gene	6	5.06e-06	3e-06	0.0467082
1430073_at	4930465M17Rik	RIKEN cDNA 4930465M17 gene	6	1.26e-05	0.00035017	0.00102708
1435465_at	4930465M17Rik	RIKEN cDNA 4930465M17 gene	6	0.000588012	0.000158402	0.000726312
1432393_a_at	5730409G07Rik	RIKEN cDNA 5730409G07 gene	6	0.000556588	0.000888444	0.000853275
1457913_at	5730601F06Rik	RIKEN cDNA 5730601F06 gene	6	0.000111588	0.000279626	0.000251394
1430660_at	5830417I10Rik	RIKEN cDNA 5830417I10 gene	6	0.00390589	3.43e-05	0.00035902
1442248_at	6720464I07Rik	RIKEN cDNA 6720464I07 gene	6	0.000436113	0.000490175	0.000216098
1454232_at	9430027B09Rik	RIKEN cDNA 9430027B09 gene	6	0.705846	8.35e-06	9.06e-05
1435198_at	9630025F12Rik	RIKEN cDNA 9630025F12 gene	6	8.74e-05	0.000307702	0.00227408
1454678_s_at	A130022J15Rik	RIKEN cDNA A130022J15 gene	6	0.000112389	0.000303183	0.000258282
1437219_at	A330103N21Rik	RIKEN cDNA A330103N21 gene	6	0.00168955	1.2e-06	0.000102551
1436578_at	A330104H05Rik	RIKEN cDNA A330104H05 gene	6	0.000398213	0.000117381	0.000106557
1437311_at	A930034L06Rik	RIKEN cDNA A930034L06 gene	6	6e-05	0.000291573	0.00108732
1433879_a_at	C130032J12Rik	RIKEN cDNA C130032J12 gene	6	0.0002783	0.000146227	0.000313764
1455762_at	C330002I19Rik	RIKEN cDNA C330002I19 gene	6	0.000960047	0.000517281	0.000152021
1434171_at	C330011K17Rik	RIKEN cDNA C330011K17 gene	6	0.0207351	9.27e-11	2.88e-10
1457919_at	D030054H15Rik	RIKEN cDNA D030054H15 gene	6	0.105841	4.46e-05	1.5e-05
1456411_at	E430018M08Rik	RIKEN cDNA E430018M08 gene	6	0.00190479	6e-05	0.000150918
1443020_at	F830020C16Rik	RIKEN cDNA F830020C16 gene	6	0.00516393	2.5e-05	0.000224745
1444701_at	Rkhd2	ring finger and KH domain containing 2	6	0.137919	1.15e-05	3.21e-05
1442108_at	Rnf25	ring finger protein 25	6	0.00101764	7.14e-05	0.000562347
1454703_x_at	Rnu22	RNA, U22 small nucleolar	6	3.71e-06	6.13e-06	0.106785
1426510_at	Sccpdh	saccharopine dehydrogenase (putative)	6	0.000639875	0.000396808	0.000593611
1420416_at	Sema3a	sema domain, immunoglobulin domain (Ig), short basic domain, secreted, (semaphorin) 3A	6	0.00567357	8.91e-05	0.000761904
1423129_at	Shoc2	soc-2 (suppressor of clear) homolog (C. elegans)	6	0.000132752	0.000532932	0.000820434
1439917_at	Slc18a2	solute carrier family 18 (vesicular monoamine), member 2	6	0.747827	6.88e-08	9e-05
1438116_x_at	Slc9a3r1	solute carrier family 9 (sodium/hydrogen exchanger), isoform 3 regulator 1	6	0.000731185	2.34e-05	0.00269627
1436737_a_at	Sorbs1	sorbin and SH3 domain containing 1	6	9.38e-05	1.4e-05	0.0520534
1436790_a_at	Sox11	SRY-box containing gene 11	6	0.00117469	0.000141641	9.11e-05
1459187_at	St3gal4	ST3 beta-galactoside alpha-2,3-sialyltransferase 4	6	6.6e-05	0.00532565	0.000414969
1430026_at	Stch	stress 70 protein chaperone, microsome-associated, human homolog	6	0.0706918	7.27e-05	5.25e-05
1436334_at	Synj1	synaptojanin 1	6	0.000453471	0.000453629	0.000524684
1415844_at	Syt4	synaptotagmin IV	6	6.07e-05	0.000243662	0.00459283
1424508_at	Ttc5	tetratricopeptide repeat domain 5	6	0.00711254	7.54e-05	0.000198771
1449388_at	Thbs4	thrombospondin 4	6	0.000311521	0.000159966	0.000548182
1434602_at	Thrap2	thyroid hormone receptor associated protein 2	6	0.0122508	1.94e-06	1.75e-05
1456663_x_at	Tm2d2	TM2 domain containing 2	6	0.0998142	6.36e-07	1.16e-07
1430384_at	Tle4	transducin-like enhancer of split 4, homolog of Drosophila E(spl)	6	0.0154753	8.03e-06	2.55e-05
1425546_a_at	Trf	transferrin	6	0.000458114	0.000186176	0.000527345
1448945_at	Tm4sf11	transmembrane 4 superfamily member 11	6	0.000101822	0.000774099	0.000817642
1423871_at	Tmem63a	transmembrane protein 63a	6	0.00256788	2.84e-05	0.000712047
1423311_s_at	Tpbg	trophoblast glycoprotein	6	0.000331155	0.000305085	0.000654947
1430153_at	Tmod2	tropomodulin 2	6	0.000220504	3.08e-06	0.00270602
1418726_a_at	Tnnt2	troponin T2, cardiac	6	0.418141	1.36e-05	1.29e-06
1426518_at	Tubgcp5	tubulin, gamma complex associated protein 5	6	5.79e-05	0.00764409	0.00092604
1443893_at	Ywhaz	tyrosine 3-monooxygenase/tryptophan 5-monooxygenase activation protein, zeta polypeptide	6	0.225328	3.09e-09	4.39e-10
1425966_x_at	Ubc	ubiquitin C	6	0.0018639	4.94e-07	0.000818489
1440416_at	Usp46	ubiquitin specific peptidase 46	6	0.0909493	1.95e-07	5.08e-06
1444057_at	Ubxd2	UBX domain containing 2	6	0.429594	1.47e-05	4.21e-06
1433503_at	Zadh1	zinc binding alcohol dehydrogenase, domain containing 1	6	0.0345842	4.29e-06	1.75e-07
1455153_at	Zfp236	zinc finger protein 236	6	0.189573	2.43e-06	3.59e-05
1453230_at	Zfp74	zinc finger protein 74	6	0.00127588	6.06e-06	0.000806262
1438975_x_at	Zdhhc14	zinc finger, DHHC domain containing 14	6	0.00249978	7.37e-05	0.000363177
1416946_a_at	Acaa1	acetyl-Coenzyme A acyltransferase 1	5	0.00103582	0.000137706	0.000322661
1435444_at	Atf6	activating transcription factor 6	5	9.57e-05	0.0012259	0.00467485
1458605_at	Arfrp2	ADP-ribosylation factor related protein 2	5	0.00862827	0.000589155	0.000134107
1424714_at	Aldoc	aldolase 3, C isoform	5	0.0095076	0.000135903	0.000986757
1456659_at	Arid1b	AT rich interactive domain 1B (Swi1 like)	5	0.0978222	1.59e-06	0.000354124
1457483_at	Arid5b	AT rich interactive domain 5B (Mrf1 like)	5	0.69438	1.82e-05	0.000140691
1416403_at	Abcb10	ATP-binding cassette, sub-family B (MDR/TAP), member 10	5	0.0009678	0.000511375	0.00310137
1454309_at	Bag5	BCL2-associated athanogene 5	5	0.72708	9.07e-05	0.000746221
1441744_at	Cacna1c	calcium channel, voltage-dependent, L type, alpha 1C subunit	5	0.000460549	0.000305133	0.00480736
1443141_at	Cap1	CAP, adenylate cyclase-associated protein 1 (yeast)	5	0.00146802	2.39e-05	0.00259448
1449491_at	Card10	caspase recruitment domain family, member 10	5	0.0125178	2.58e-05	0.000189635
1419224_at	Cecr6	cat eye syndrome chromosome region, candidate 6 homolog (human)	5	0.00689352	0.000651039	0.000503098
1436362_x_at	Ccrn4l	CCR4 carbon catabolite repression 4-like (S. cerevisiae)	5	3.77e-05	0.00031466	0.0126058
1451141_at	BC004636	cDNA sequence BC004636	5	0.000280675	0.000137521	0.00108904
1458104_a_at	BC038167	cDNA sequence BC038167	5	0.000208935	0.000266156	0.00143326
1434410_at	BC043118	cDNA sequence BC043118	5	0.00316741	0.000628023	0.000876639
1434203_at	BC055107	cDNA sequence BC055107	5	0.00266649	0.000384847	0.000430639
1437026_at	BC057893	cDNA sequence BC057893	5	9.27e-05	0.000272502	0.0177973
1434069_at	BC067047	cDNA sequence BC067047	5	0.000643671	0.0012477	0.000560188
1430811_a_at	Cdca1	cell division cycle associated 1	5	0.0511627	3.84e-05	0.000287221
1415947_at	Creg1	cellular repressor of E1A-stimulated genes 1	5	8.78e-05	0.0101801	0.00089737
1417574_at	Cxcl12	chemokine (C-X-C motif) ligand 12	5	0.00158701	0.000151698	0.000239517
1438132_at	Clybl	citrate lyase beta like	5	0.0411835	5.4e-06	0.000274265
1437726_x_at	C1qb	complement component 1, q subcomponent, beta polypeptide	5	0.00153625	0.000575424	0.000419672
1418021_at	C4	complement component 4 (within H-2S)	5	0.0231591	9.07e-05	0.00037628
1417590_at	Cyp27a1	cytochrome P450, family 27, subfamily a, polypeptide 1	5	0.748315	1.97e-05	0.000875346
1438832_x_at	Dhx30	DEAH (Asp-Glu-Ala-His) box polypeptide 30	5	0.000179561	1.25e-05	0.125331
1426915_at	Dapk1	death associated protein kinase 1	5	0.00166222	9.74e-05	0.00157353
1441006_at	Dus4l	dihydrouridine synthase 4-like (S. cerevisiae)	5	7.09e-05	0.0170183	0.000258282
1460689_at	D15Wsu75e	DNA segment, Chr 15, Wayne State University 75, expressed	5	0.00795424	0.00076673	0.00058127
1417120_at	D4Wsu114e	DNA segment, Chr 4, Wayne State University 114, expressed	5	0.0868432	9.65e-06	0.000724561
1429363_at	D8Ertd531e	DNA segment, Chr 8, ERATO Doi 531, expressed	5	0.000115348	0.000582882	0.00129258
1438409_at	D9Mgc48e	DNA segment, Chr 9, MRC UK Mouse Genome Centre 48 expressed	5	0.0107109	1.79e-05	0.000269658
1434580_at	Enpp4	ectonucleotide pyrophosphatase/phosphodiesterase 4	5	0.000130277	0.000404754	0.00458414
1449365_at	Edg8	endothelial differentiation, sphingolipid G-protein-coupled receptor, 8	5	0.00162118	0.000721606	0.000916737
1448491_at	Ech1	enoyl coenzyme A hydratase 1, peroxisomal	5	0.00265074	0.000226301	0.000374037
1417712_at	Eif2s2	eukaryotic translation initiation factor 2, subunit 2 (beta)	5	0.00460108	0.000353648	0.000183643
1446529_at	AI449175	expressed sequence AI449175	5	0.0963847	2.32e-06	0.000161234
1442887_at	AI853363	expressed sequence AI853363	5	0.000338245	0.000240586	0.00270602
1456018_at	AL022779	expressed sequence AL022779	5	0.000114792	0.00038601	0.00832938
1434348_at	Fez2	fasciculation and elongation protein zeta 2 (zygin II)	5	0.00926561	0.000469977	0.000548182
1439015_at	Gfra1	glial cell line derived neurotrophic factor family receptor alpha 1	5	0.610645	2.68e-05	0.000132797
1456909_at	Gpi1	glucose phosphate isomerase 1	5	0.0100261	4.45e-05	0.00011166
1445779_at	Grid1	glutamate receptor, ionotropic, delta 1	5	0.0473206	7.5e-05	0.000632656
1439286_at	Grik2	glutamate receptor, ionotropic, kainate 2 (beta 2)	5	0.000352136	0.000710426	0.00437078
1448437_a_at	Gtpbp2	GTP binding protein 2	5	1.3e-05	0.00319545	0.00614437
1427127_x_at	Hspa1b	heat shock protein 1B	5	0.00122779	0.000958211	0.000957889
1428326_s_at	Hrsp12	heat-responsive protein 12	5	0.000740258	0.00097022	0.0038037
1448704_s_at	H47	histocompatibility 47	5	0.00455525	0.000355114	0.000594832
1452095_a_at	H47	histocompatibility 47	5	0.290639	3.62e-06	0.000168145
1447854_s_at	Hist2h2be	histone 2, H2be	5	0.000307983	0.00109285	0.000689635
1460709_a_at	Bat5	HLA-B associated transcript 5	5	0.602059	8.65e-08	0.000511178
1435714_x_at	Il17d	interleukin 17D	5	0.705368	9.63e-06	0.000347635
1436507_at	Irak2	interleukin-1 receptor-associated kinase 2	5	0.101951	0.00012404	8.25e-05
1417901_a_at	Ica1	islet cell autoantigen 1	5	0.00151876	0.000121396	0.000201044
1448526_at	Kpnb1	karyopherin (importin) beta 1	5	0.0006504	1.9e-05	0.175435
1450028_a_at	Lancl2	LanC (bacterial lantibiotic synthetase component C)-like 2	5	0.127777	2.64e-07	0.000208594
1451425_a_at	Mkrn1	makorin, ring finger protein, 1	5	0.00235454	0.000429724	0.000242401
1449964_a_at	Mlycd	malonyl-CoA decarboxylase	5	0.664836	3.04e-06	0.000252614
1458147_at	Mamdc1	MAM domain containing 1	5	0.00102095	0.000475442	0.000402436
1416340_a_at	Man2b1	mannosidase 2, alpha B1	5	0.140008	7.84e-05	0.000696484
1434562_at	Mfap3	microfibrillar-associated protein 3	5	0.0128332	8.22e-05	0.00082242
1455779_at	Mtap1a	microtubule-associated protein 1 A	5	3.02e-05	0.00211245	0.0023796
1437749_s_at	Mrpl9	mitochondrial ribosomal protein L9	5	0.0105744	2.18e-05	0.000179572
1440915_at	Mphosph9	M-phase phosphoprotein 9	5	0.00302139	0.000133477	0.000458838
1431305_at	Mcoln1	mucolipin 1	5	0.0057902	4.08e-05	0.00129111
1418664_at	Mpdz	multiple PDZ domain protein	5	0.000439028	0.00040115	0.00151211
1460219_at	Mag	myelin-associated glycoprotein	5	0.00037281	0.000583345	0.00492424
1427025_at	Mtmr7	myotubularin related protein 7	5	0.666186	1.78e-05	0.000249825
1420287_at	NA	NA	5	0.00113863	0.000406454	0.000736691
1425113_x_at	NA	NA	5	0.934813	2.76e-06	0.000110794
1436320_at	NA	NA	5	0.00941843	0.000350856	0.000877727
1436355_at	NA	NA	5	0.0370605	3.9e-05	0.000656698
1437127_at	NA	NA	5	0.0150559	1.59e-06	0.000108946
1441203_at	NA	NA	5	0.00675721	0.00253383	5.12e-07
1441220_at	NA	NA	5	0.119322	0.000574979	8.01e-05
1441430_at	NA	NA	5	0.0273111	4.31e-06	0.00064703
1441932_at	NA	NA	5	2.78e-07	0.000101248	0.592378
1443697_at	NA	NA	5	1.29e-05	0.00132807	0.00461521
1444444_at	NA	NA	5	0.00893303	0.000464449	0.000773823
1457053_at	NA	NA	5	0.0309627	6.15e-05	0.000619182
1458222_at	NA	NA	5	0.000406988	0.00100707	0.000339433
1460017_at	LOC434179	NA	5	0.00889371	0.00082849	0.000925679
1421955_a_at	Nedd4	neural precursor cell expressed, developmentally down-regulted gene 4	5	0.00491161	0.000933868	0.000848387
1421163_a_at	Nfia	nuclear factor I/A	5	0.00185139	0.000143462	0.000208904
1419665_a_at	Nupr1	nuclear protein 1	5	0.00102589	0.000412294	0.00025751
1415925_a_at	Nup62	nucleoporin 62	5	0.00670129	0.000149592	0.000151657
1415926_at	Nup62	nucleoporin 62	5	0.857433	7.62e-05	0.000152021
1457446_at	Opcml	opioid binding protein/cell adhesion molecule-like	5	0.00316132	0.000331516	0.000224684
1439088_at	Pdzk8	PDZ domain containing 8	5	0.00393146	0.000245125	0.00082663
1447382_at	Pigt	phosphatidylinositol glycan, class T	5	0.00464784	0.000188245	0.000441613
1435425_at	Pisd	phosphatidylserine decarboxylase	5	0.00546446	0.00200543	6.55e-06
1460585_x_at	Pisd	phosphatidylserine decarboxylase	5	0.832204	7.45e-06	0.00034803
1419620_at	Pttg1	pituitary tumor-transforming 1	5	0.934813	0.000153011	6.38e-06
1417416_at	Kcna1	potassium voltage-gated channel, shaker-related subfamily, member 1	5	0.00133475	0.000285553	0.000216085
1420800_a_at	Kcnq2	potassium voltage-gated channel, subfamily Q, member 2	5	0.00110442	0.000458892	0.000474256
1416187_s_at	Pnrc2	proline-rich nuclear receptor coactivator 2	5	0.00900939	7.53e-05	0.00491498
1458674_at	Ptger1	prostaglandin E receptor 1 (subtype EP1)	5	0.00520553	0.000260825	0.000247772
1448379_at	Pot1	protection of telomeres 1	5	0.000376933	0.000770546	0.00168315
1423771_at	Prkcdbp	protein kinase C, delta binding protein	5	0.00963294	0.000251811	0.000430639
1423945_a_at	Pkig	protein kinase inhibitor, gamma	5	0.000578737	1.2e-05	0.0122903
1455002_at	Ptp4a1	protein tyrosine phosphatase 4a1	5	0.535874	2.96e-05	0.000371307
1453005_at	Prpf31	PRP31 pre-mRNA processing factor 31 homolog (yeast)	5	0.00374879	0.000325575	0.000550765
1449148_a_at	Phtf1	putative homeodomain transcription factor 1	5	0.000305837	0.000228102	0.00150553
1460001_at	Pgpep1	pyroglutamyl-peptidase I	5	0.00477903	0.000185261	0.000587143
1453246_at	Rab39b	RAB39B, member RAS oncogene family	5	0.00287482	0.000131239	0.000308147
1417661_at	Rad52b	RAD52 homolog B (S. cerevisiae)	5	0.00998331	5.23e-05	0.0034683
1424616_s_at	Rhog	ras homolog gene family, member G	5	0.00162415	0.000111127	0.000207543
1448845_at	Rpp25	ribonuclease P 25 subunit (human)	5	0.000148355	0.000412891	0.00306488
1437359_at	Rnps1	ribonucleic acid binding protein S1	5	0.00111256	0.000121396	0.000266657
1433928_a_at	Rpl13a	ribosomal protein L13a	5	0.0134871	1.13e-08	0.000338348
1423208_at	0610041E09Rik	RIKEN cDNA 0610041E09 gene	5	0.00388415	0.000710426	0.000779057
1451448_a_at	1110005A03Rik	RIKEN cDNA 1110005A03 gene	5	0.00144712	0.000282079	0.000351702
1452730_at	1110033J19Rik	RIKEN cDNA 1110033J19 gene	5	0.00321945	0.000253342	0.000775307
1417393_a_at	1110035L05Rik	RIKEN cDNA 1110035L05 gene	5	0.00862973	0.000580383	0.000580293
1447750_x_at	1110061L23Rik	RIKEN cDNA 1110061L23 gene	5	0.000282942	0.000173502	0.00123959
1452726_a_at	1110061L23Rik	RIKEN cDNA 1110061L23 gene	5	0.00407658	0.000274522	0.000531703
1419660_at	1600012F09Rik	RIKEN cDNA 1600012F09 gene	5	0.00101764	1.53e-05	0.00275974
1424763_at	1700027N10Rik	RIKEN cDNA 1700027N10 gene	5	0.000731185	0.000464449	0.00261218
1424079_x_at	2900073H19Rik	RIKEN cDNA 2900073H19 gene	5	3.4e-05	0.00932455	0.00386629
1431880_at	3100003M19Rik	RIKEN cDNA 3100003M19 gene	5	0.307673	0.000110547	1.43e-05
1450972_at	3110040N11Rik	RIKEN cDNA 3110040N11 gene	5	0.00120542	0.000111754	0.000101474
1431212_a_at	3300001M20Rik	RIKEN cDNA 3300001M20 gene	5	0.0687565	6.98e-06	0.000150918
1436388_a_at	3830406C13Rik	RIKEN cDNA 3830406C13 gene	5	0.00697207	0.000384847	0.000265561
1460500_at	5033421C21Rik	RIKEN cDNA 5033421C21 gene	5	0.0160534	5.57e-05	0.000974435
1428944_at	5730469D23Rik	RIKEN cDNA 5730469D23 gene	5	0.000425127	0.000114142	0.00224042
1452042_a_at	5730537D05Rik	RIKEN cDNA 5730537D05 gene	5	0.000614643	0.000106572	0.00307359
1429902_at	5830443J22Rik	RIKEN cDNA 5830443J22 gene	5	0.859311	9.64e-05	0.000274578
1426766_at	6330403K07Rik	RIKEN cDNA 6330403K07 gene	5	0.00547423	0.000453629	0.000129273
1431067_at	6330404A07Rik	RIKEN cDNA 6330404A07 gene	5	0.0184336	4.08e-05	0.000110257
1437911_at	6330416L07Rik	RIKEN cDNA 6330416L07 gene	5	0.0968826	7.06e-06	0.000367453
1455218_at	6330503K22Rik	RIKEN cDNA 6330503K22 gene	5	0.0222215	5.67e-05	0.000333295
1444092_at	9430025M13Rik	RIKEN cDNA 9430025M13 gene	5	0.560255	1.54e-06	0.000420309
1425191_at	9430098E02Rik	RIKEN cDNA 9430098E02 gene	5	0.00975664	0.000157559	0.000977905
1456634_at	9830001H06Rik	RIKEN cDNA 9830001H06 gene	5	0.00734615	7.65e-05	0.00330804
1418100_at	A030009H04Rik	RIKEN cDNA A030009H04 gene	5	0.000777858	0.000224755	0.00508804
1441263_a_at	A930005H10Rik	RIKEN cDNA A930005H10 gene	5	0.013614	0.00011696	7.38e-05
1437558_at	B130021B11Rik	RIKEN cDNA B130021B11 gene	5	0.00707901	0.000677469	0.000277304
1441559_at	B930007P11Rik	RIKEN cDNA B930007P11 gene	5	0.00374045	0.000454779	0.000287573
1443744_at	C030036D22Rik	RIKEN cDNA C030036D22 gene	5	0.00197684	0.000644262	0.00035902
1439194_at	C030048H21Rik	RIKEN cDNA C030048H21 gene	5	0.00336232	1.71e-05	0.004904
1433988_s_at	C230098O21Rik	RIKEN cDNA C230098O21 gene	5	7.91e-06	0.000901726	0.145849
1424861_at	D930016D06Rik	RIKEN cDNA D930016D06 gene	5	0.0031419	0.000113878	0.000181583
1422429_at	Rnf14	ring finger protein 14	5	0.000229216	6.56e-06	0.0576028
1422650_a_at	Riok3	RIO kinase 3 (yeast)	5	0.00130626	0.000112655	0.000615238
1438069_a_at	Rbm5	RNA binding motif protein 5	5	0.00196191	0.000491565	0.000827327
1456262_at	Rbm5	RNA binding motif protein 5	5	0.00561526	0.000948206	0.000589818
1427306_at	Ryr1	ryanodine receptor 1, skeletal muscle	5	0.00105867	0.000459808	0.00079728
1416500_at	Sacm1l	SAC1 (supressor of actin mutations 1, homolog)-like (S. cerevisiae)	5	0.000299961	0.000325546	0.00139796
1426972_at	Sec24d	SEC24 related gene family, member D (S. cerevisiae)	5	0.0112347	1.26e-05	0.000180389
1459318_at	Sema6d	sema domain, transmembrane domain (TM), and cytoplasmic domain, (semaphorin) 6D	5	0.576282	4.98e-05	0.000504404
1416627_at	Spint1	serine protease inhibitor, Kunitz type 1	5	0.792829	3.76e-05	0.000602021
1433898_at	Slc25a30	solute carrier family 25, member 30	5	0.000556818	3.53e-05	0.0186427
1436356_at	Samd4	sterile alpha motif domain containing 4	5	0.00979809	0.000262875	0.000575492
1423258_at	Syt9	synaptotagmin IX	5	0.51692	0.000688292	4.62e-05
1437048_x_at	Stxbp2	syntaxin binding protein 2	5	0.930172	9.07e-05	0.000301724
1428769_at	Tatdn3	TatD DNase domain containing 3	5	0.00107429	0.000423913	0.00084864
1428116_a_at	Tctex1	t-complex testis expressed 1	5	0.00606845	0.000889485	0.000633695
1419179_at	Txnl4	thioredoxin-like 4	5	0.0167333	3e-06	0.000315821
1443100_at	Thrb	thyroid hormone receptor beta	5	0.433119	9.07e-05	0.000472782
1426501_a_at	MGI:2182965	Traf2 binding protein	5	0.0194589	6.87e-05	0.00035902
1439026_at	Trpm3	transient receptor potential cation channel, subfamily M, member 3	5	0.000360646	0.000265666	0.00403752
1424857_a_at	Trim34	tripartite motif protein 34	5	0.929154	0.000176056	2.04e-05
1441529_at	B3gnt1	UDP-GlcNAc:betaGal beta-1,3-N-acetylglucosaminyltransferase 1	5	0.0222215	3.56e-05	0.000328369
1416743_at	Uap1	UDP-N-acetylglucosamine pyrophosphorylase 1	5	4.6e-06	0.000251811	0.187217
1428700_at	P2ry13	Vpurinergic receptor P2Y, G-protein coupled 13	5	0.561608	4.3e-05	0.000736416
1421025_at	Agpat1	1-acylglycerol-3-phosphate O-acyltransferase 1 (lysophosphatidic acid acyltransferase, alpha)	4	0.183089	0.000224755	0.000120215
1453196_a_at	Oasl2	2'-5' oligoadenylate synthetase-like 2	4	0.86419	2.11e-05	0.00211981
1426658_x_at	Phgdh	3-phosphoglycerate dehydrogenase	4	0.0380649	5.56e-06	0.0051335
1425927_a_at	Atf5	activating transcription factor 5	4	0.00381488	0.000328934	0.00510886
1457551_at	Acvr1	activin A receptor, type 1	4	0.937393	5.37e-05	0.00731593
1416631_at	Ap4b1	adaptor-related protein complex AP-4, beta 1	4	0.00269044	0.000410889	0.00778143
1451665_a_at	Ap4s1	adaptor-related protein complex AP-4, sigma 1	4	0.00573385	9.37e-05	0.0196882
1435038_s_at	Aak1	AP2 associated kinase 1	4	0.298362	1.44e-07	0.00947487
1444564_at	Apod	apolipoprotein D	4	0.934813	0.000357263	0.000243291
1432394_a_at	Aatf	apoptosis antagonizing transcription factor	4	0.00639116	0.00074748	0.00699384
1452016_at	Alox5ap	arachidonate 5-lipoxygenase activating protein	4	0.121229	0.000260825	0.000751028
1458065_at	Rere	arginine glutamic acid dipeptide (RE) repeats	4	0.00115914	0.000147651	0.00127592
1434665_at	Aga	aspartylglucosaminidase	4	0.0114574	2.81e-05	0.00102242
1433838_at	Dars2	aspartyl-tRNA synthetase 2 (mitochondrial)	4	0.816667	0.00117656	3.19e-05
1436358_at	Atpaf1	ATP synthase mitochondrial F1 complex assembly factor 1	4	0.0170466	0.000711317	0.00054945
1416952_at	Atp6v1d	ATPase, H+ transporting, V1 subunit D	4	0.0001	0.0036296	0.00204735
1438089_a_at	Bclaf1	BCL2-associated transcription factor 1	4	0.00316178	0.00103832	0.000748832
1421825_at	Bace1	beta-site APP cleaving enzyme 1	4	5.24e-05	0.00672561	0.398834
1425321_a_at	Clmn	calmin	4	0.175994	0.000114047	0.00055254
1459853_x_at	BC031781	cDNA sequence BC031781	4	0.00326387	8.35e-06	0.0422151
1460708_s_at	Cdc42	cell division cycle 42 homolog (S. cerevisiae)	4	0.000653158	0.000561911	0.022983
1415948_at	Creg1	cellular repressor of E1A-stimulated genes 1	4	0.035519	3.14e-06	0.00385392
1436617_at	Cetn4	centrin 4	4	0.0157157	7.23e-05	0.00163294
1456290_x_at	Ccm2	cerebral cavernous malformation 2 homolog (human)	4	0.00613709	0.000177023	0.00358588
1424727_at	Ccr5	chemokine (C-C motif) receptor 5	4	0.770041	1.48e-05	0.00305585
1450416_at	Cbx5	chromobox homolog 5 (Drosophila HP1a)	4	0.00889371	0.000279626	0.00558102
1424469_a_at	Cpsf4	cleavage and polyadenylation specific factor 4	4	0.021791	0.000601803	0.000102609
1427328_a_at	Clasp2	CLIP associating protein 2	4	0.109413	0.000537833	0.000588549
1418585_at	Ccnh	cyclin H	4	0.0197344	0.000202305	0.00064703
1454268_a_at	Cyba	cytochrome b-245, alpha polypeptide	4	0.0154199	0.000350856	0.00062322
1415970_at	Cox6c	cytochrome c oxidase, subunit VIc	4	0.00138718	0.000838757	0.00206855
1439023_at	Ddx55	DEAD (Asp-Glu-Ala-Asp) box polypeptide 55	4	5.23e-06	0.00115538	0.330099
1445032_at	Dapk1	death associated protein kinase 1	4	0.000165065	0.00105413	0.00159924
1436173_at	Dlc1	deleted in liver cancer 1	4	0.00691554	4.96e-05	0.0469623
1416665_at	Coq7	demethyl-Q 7	4	0.0373731	0.000302173	0.000140081
1426932_at	D19Bwg1357e	DNA segment, Chr 19, Brigham & Women's Genetics 1357 expressed	4	0.0720936	3.73e-05	0.00138114
1435528_at	D2Bwg1335e	DNA segment, Chr 2, Brigham & Women's Genetics 1335 expressed	4	0.000578069	0.00165972	0.00855239
1434721_at	D5Ertd585e	DNA segment, Chr 5, ERATO Doi 585, expressed	4	0.00194758	5.54e-06	0.0147389
1418321_at	Dci	dodecenoyl-Coenzyme A delta isomerase (3,2 trans-enoyl-Coenyme A isomerase)	4	0.781703	0.000327498	0.000148492
1420965_a_at	Enc1	ectodermal-neural cortex 1	4	0.0233896	0.000779281	0.000220454
1448507_at	Efhd1	EF hand domain containing 1	4	0.0107109	0.000551749	0.00016537
1418058_at	Eltd1	EGF, latrophilin seven transmembrane domain containing 1	4	0.000925178	0.000550788	0.0487673
1440373_at	Elavl1	ELAV (embryonic lethal, abnormal vision, Drosophila)-like 1 (Hu antigen R)	4	0.00186599	0.000422752	0.00510886
1422824_s_at	Eps8	epidermal growth factor receptor pathway substrate 8	4	0.000102742	0.00148018	0.00348947
1433670_at	Emp2	epithelial membrane protein 2	4	0.00440377	0.00161904	0.000332042
1452406_x_at	MGI:2384747	erythroid differentiation regulator 1	4	0.00180353	0.000157861	0.00191219
1434596_at	AU023766	expressed sequence AU023766	4	0.0038778	0.000165929	0.00187544
1438338_at	AV249152	expressed sequence AV249152	4	0.00401775	0.000279626	0.00520197
1434372_at	AW112010	expressed sequence AW112010	4	0.915714	0.000746442	0.000225759
1441673_at	C80120	expressed sequence C80120	4	0.0481145	7.15e-05	0.00943024
1433913_at	C80913	expressed sequence C80913	4	0.935539	4.19e-07	0.00234825
1418364_a_at	Ftl1	ferritin light chain 1	4	0.486359	7.53e-05	0.00804018
1425893_a_at	Fhit	fragile histidine triad gene	4	0.517881	0.000133477	0.000931341
1417301_at	Fzd6	frizzled homolog 6 (Drosophila)	4	0.00139182	0.00479378	0.000322397
1437536_at	Fkrp	fukutin related protein	4	0.000501566	0.00164869	0.00399832
1456858_at	Gpr149	G protein-coupled receptor 149	4	0.00108397	0.000430993	0.00675871
1426973_at	Gpr153	G protein-coupled receptor 153	4	0.000925178	0.000574323	0.0221033
1435925_at	Git2	G protein-coupled receptor kinase-interactor 2	4	0.00280492	0.000921281	0.00519951
1435214_at	Gja12	gap junction membrane channel protein alpha 12	4	0.667313	0.000135159	0.000286034
1423569_at	Gatm	glycine amidinotransferase (L-arginine:glycine amidinotransferase)	4	0.00101104	0.000773746	0.00222397
1417619_at	Gadd45gip1	growth arrest and DNA-damage-inducible, gamma interacting protein 1	4	0.0137037	0.000647689	0.00037628
1448776_at	Gadd45gip1	growth arrest and DNA-damage-inducible, gamma interacting protein 1	4	0.0053637	0.000579393	0.00298621
1449410_a_at	Gas5	growth arrest specific 5	4	0.137597	6.99e-06	0.00919968
1429184_at	Gvin1	GTPase, very large interferon inducible 1	4	0.779741	5.56e-06	0.00204827
1438092_x_at	H2afz	H2A histone family, member Z	4	0.05856	1.88e-05	0.00101631
1450668_s_at	Hspe1	heat shock protein 1 (chaperonin 10)	4	0.014955	0.000772978	0.000109114
1459827_x_at	Hps1	Hermansky-Pudlak syndrome 1 homolog (human)	4	0.938021	9.08e-09	0.00276001
1422612_at	Hk2	hexokinase 2	4	0.0138066	8.06e-05	0.00968279
1423163_at	Bat4	HLA-B associated transcript 4	4	0.00282266	0.00053156	0.00133761
1444908_at	Habp4	hyaluronic acid binding protein 4	4	0.285208	0.000216762	0.000402436
1435272_at	Itpkb	inositol 1,4,5-trisphosphate 3-kinase B	4	0.0017491	0.000134014	0.00118288
1417932_at	Il18	interleukin 18	4	0.00413216	0.000299299	0.00325648
1448715_x_at	Iap	intracisternal A particles	4	0.00065627	0.00352523	0.00908895
1422433_s_at	Idh1	isocitrate dehydrogenase 1 (NADP+), soluble	4	0.00453165	0.000220445	0.00564537
1418409_at	Jrk	jerky	4	0.493791	0.00152801	3.83e-05
1449014_at	Lactb	lactamase, beta	4	0.00954006	0.000286439	0.00812929
1419737_a_at	Ldh1	lactate dehydrogenase 1, A chain	4	0.0247817	7.23e-05	0.00301269
1427011_a_at	Lancl1	LanC (bacterial lantibiotic synthetase component C)-like 1	4	0.00109825	0.000115023	0.00829482
1431394_a_at	Lrrk2	leucine-rich repeat kinase 2	4	4.83e-05	0.00142321	0.0232826
1425548_a_at	Lst1	leukocyte specific transcript 1	4	0.0071145	0.000669944	0.00121762
1441952_x_at	Lynx1	Ly6/neurotoxin 1	4	0.000614348	0.00154984	0.00940503
1448409_at	Lrmp	lymphoid-restricted membrane protein	4	0.660188	4.79e-05	0.00159924
1457498_at	Man2a2	mannosidase 2, alpha 2	4	0.00644327	0.000513951	0.00441866
1452330_a_at	Mxra8	matrix-remodelling associated 8	4	0.00216958	0.00137083	0.000154421
1417227_at	Mccc1	methylcrotonoyl-Coenzyme A carboxylase 1 (alpha)	4	0.0146426	4.46e-05	0.00346815
1448486_at	Mut	methylmalonyl-Coenzyme A mutase	4	0.00303688	0.00017098	0.00235508
1416251_at	Mcm6	minichromosome maintenance deficient 6 (MIS5 homolog, S. pombe) (S. cerevisiae)	4	0.0470196	0.000151457	0.000414969
1430798_x_at	Mrpl15	mitochondrial ribosomal protein L15	4	0.00547947	0.000286402	0.00305585
1449004_at	Mrpl46	mitochondrial ribosomal protein L46	4	0.111218	4.89e-05	0.00829482
1416878_at	Mrpl51	mitochondrial ribosomal protein L51	4	0.824698	3.47e-05	0.0082255
1417275_at	Mal	myelin and lymphocyte protein, T-cell differentiation protein	4	0.00578203	0.000265278	0.00293179
1444543_at	Mrg1	myeloid ecotropic viral integration site-related gene 1	4	0.00408148	0.000515784	0.00659721
1427174_at	LOC329575	NA	4	0.00228113	0.000726103	0.00108904
1435981_at	NA	NA	4	0.00206661	2.21e-06	0.0327921
1438759_x_at	NA	NA	4	0.000575726	0.0030776	0.00310935
1439506_at	6.03e+24	NA	4	0.130557	3.45e-05	0.00149149
1442379_at	MGC99845	NA	4	0.0129048	0.000152372	0.000106072
1442513_at	NA	NA	4	0.0382122	3.99e-05	0.00224626
1443025_at	NA	NA	4	0.117754	0.000338456	0.000361699
1443941_at	LOC433886	NA	4	0.0206156	0.000105846	0.000488243
1444113_at	NA	NA	4	0.697909	0.000229144	0.00084864
1447342_at	NA	NA	4	0.00343639	6.92e-05	0.015502
1447723_at	NA	NA	4	0.000487605	0.000645733	0.0215567
1455506_at	NA	NA	4	0.761923	7.21e-06	0.00107498
1455632_at	NA	NA	4	0.00717041	0.00194405	0.000277251
1456584_x_at	LOC224870	NA	4	0.0178726	1.97e-05	0.00739857
1457124_at	NA	NA	4	0.0367836	4.68e-06	0.00105352
1458670_at	NA	NA	4	0.0114574	0.000746442	0.000215705
1459971_at	NA	NA	4	0.00168955	0.000840464	0.00771221
1423711_at	Ndufaf1	NADH dehydrogenase (ubiquinone) 1 alpha subcomplex, assembly factor 1	4	0.00561526	0.000392216	0.00251019
1428503_a_at	Nkiras1	NFKB inhibitor interacting Ras-like protein 1	4	0.00289353	0.000215972	0.00707649
1416105_at	Nnt	nicotinamide nucleotide transhydrogenase	4	0.0334255	0.000713106	0.000781668
1453018_at	Nvl	nuclear VCP-like	4	0.00864112	0.000286439	0.00128204
1424412_at	Ogfrl1	opioid growth factor receptor-like 1	4	0.00465621	0.000508771	0.00204827
1441791_at	Oprm1	opioid receptor, mu 1	4	0.0474249	0.000784974	0.000180313
1439663_at	Ptch1	patched homolog 1	4	0.363817	0.000128655	0.000276695
1451149_at	Pgm2	phosphoglucomutase 2	4	0.000468072	0.00102793	0.00104298
1424902_at	Plxdc1	plexin domain containing 1	4	0.463514	8.35e-06	0.00257371
1423539_at	Pms2	postmeiotic segregation increased 2 (S. cerevisiae)	4	0.279797	0.000655563	0.000112927
1435094_at	Kcnj16	potassium inwardly-rectifying channel, subfamily J, member 16	4	0.906304	0.000629288	0.000999499
1417591_at	Ptges2	prostaglandin E synthase 2	4	1.26e-07	0.00272117	0.0194091
1448982_at	Prss18	protease, serine, 18	4	0.0373731	0.000295575	0.000559617
1456807_at	Ppp1r3e	protein phosphatase 1, regulatory (inhibitor) subunit 3E	4	0.922808	2.71e-05	0.00103536
1445299_at	Ppm1h	protein phosphatase 1H (PP2C domain containing)	4	0.000112689	0.00104534	0.00237638
1446332_at	Pcdhga12	protocadherin gamma subfamily A, 12	4	0.0140294	7.58e-07	0.00333329
1431931_a_at	Rabl2a	RAB, member of RAS oncogene family-like 2A	4	0.131935	6.94e-05	0.005066
1440662_at	Rgl1	ral guanine nucleotide dissociation stimulator,-like 1	4	0.0140267	0.000970864	0.000979782
1424614_at	Rhog	ras homolog gene family, member G	4	0.0201846	0.000334173	0.000167212
1417988_at	Resp18	regulated endocrine-specific protein 18	4	0.000305837	0.0022427	0.00855239
1416286_at	Rgs4	regulator of G-protein signaling 4	4	0.00356531	0.000115084	0.00122619
1453060_at	Rgs8	regulator of G-protein signaling 8	4	0.211801	1.14e-06	0.00739375
1439635_at	Rgs9	regulator of G-protein signaling 9	4	0.0276686	0.000782074	0.000222743
1460660_x_at	Rer1	RER1 retention in endoplasmic reticulum 1 homolog (S. cerevisiae)	4	0.293009	0.000185261	0.000119512
1434912_at	Ric3	resistance to inhibitors of cholinesterase 3 homolog (C. elegans)	4	0.368199	8.55e-05	0.00563165
1419745_at	Arhgap23	Rho GTPase activating protein 23	4	0.000280725	0.00427637	0.00968869
1454745_at	Arhgap29	Rho GTPase activating protein 29	4	0.0444562	4.74e-05	0.00162309
1455001_x_at	Rpl13a	ribosomal protein L13a	4	0.408088	1.74e-05	0.00114698
1420381_a_at	Rpl31	ribosomal protein L31	4	0.921083	7.54e-05	0.00374048
1428973_s_at	0610012D17Rik	RIKEN cDNA 0610012D17 gene	4	0.0109671	0.000465539	0.000666968
1429735_at	1110003F05Rik	RIKEN cDNA 1110003F05 gene	4	0.00102261	0.00101387	0.000293351
1441683_at	1110033M05Rik	RIKEN cDNA 1110033M05 gene	4	0.000716214	0.00280898	0.00263608
1418003_at	1190002H23Rik	RIKEN cDNA 1190002H23 gene	4	0.000101655	0.00116908	0.00343241
1430992_s_at	1500009M05Rik	RIKEN cDNA 1500009M05 gene	4	0.563734	0.000384628	0.000757901
1437710_x_at	1700021P22Rik	RIKEN cDNA 1700021P22 gene	4	0.912047	0.000266939	0.000612268
1430190_at	1700041C02Rik	RIKEN cDNA 1700041C02 gene	4	0.242483	0.000804761	0.000720059
1428617_at	1700129L13Rik	RIKEN cDNA 1700129L13 gene	4	0.0457227	9.16e-05	0.00231729
1440975_at	1810057P16Rik	RIKEN cDNA 1810057P16 gene	4	0.432228	0.000224755	0.000648892
1439032_at	2410007P03Rik	RIKEN cDNA 2410007P03 gene	4	0.000728485	0.0093737	0.00734703
1453380_a_at	2410012H02Rik	RIKEN cDNA 2410012H02 gene	4	0.00381128	0.000640998	0.00131782
1455052_a_at	2410129H14Rik	RIKEN cDNA 2410129H14 gene	4	0.00063322	0.00491343	0.00812617
1435270_x_at	2510005D08Rik	RIKEN cDNA 2510005D08 gene	4	0.00120221	6.26e-07	0.314613
1438646_x_at	2510039O18Rik	RIKEN cDNA 2510039O18 gene	4	0.862472	1.03e-05	0.00881375
1452997_at	2610005L07Rik	RIKEN cDNA 2610005L07 gene	4	0.00419684	0.000572082	0.00149392
1452665_at	2610511O17Rik	RIKEN cDNA 2610511O17 gene	4	5.39e-06	0.00397203	0.221257
1429232_at	2610528B01Rik	RIKEN cDNA 2610528B01 gene	4	0.00262201	0.000302789	0.00118734
1434162_at	2700078E11Rik	RIKEN cDNA 2700078E11 gene	4	0.0326718	7.44e-05	0.0099901
1427349_x_at	2810021G02Rik	RIKEN cDNA 2810021G02 gene	4	0.000162955	0.0041646	0.00628874
1441753_at	4921505C17Rik	RIKEN cDNA 4921505C17 gene	4	0.00640819	0.000539555	0.00717605
1447937_a_at	4933409K07Rik	RIKEN cDNA 4933409K07 gene	4	0.593883	0.000549251	0.000268472
1433126_at	5330422M15Rik	RIKEN cDNA 5330422M15 gene	4	0.000215914	0.00155606	0.00256808
1433705_at	6330415G19Rik	RIKEN cDNA 6330415G19 gene	4	0.300841	8.55e-05	0.00252302
1455537_at	6430547I21Rik	RIKEN cDNA 6430547I21 gene	4	0.00683902	0.000744405	0.00116747
1439174_at	8030466E21Rik	RIKEN cDNA 8030466E21 gene	4	0.101618	0.00060102	0.000298293
1420630_at	8430419L09Rik	RIKEN cDNA 8430419L09 gene	4	0.00961094	3.77e-05	0.0460823
1456492_at	9130404D08Rik	RIKEN cDNA 9130404D08 gene	4	0.00813353	0.0020364	0.000959022
1433559_at	9330175B01Rik	RIKEN cDNA 9330175B01 gene	4	0.0498417	7.41e-05	0.00647959
1455392_at	9630019K15Rik	RIKEN cDNA 9630019K15 gene	4	0.000755762	0.00273221	0.00419742
1426535_at	9630046K23Rik	RIKEN cDNA 9630046K23 gene	4	0.000426866	0.000330317	0.030895
1448952_at	A030009H04Rik	RIKEN cDNA A030009H04 gene	4	8.26e-05	0.01149	0.00113246
1446303_at	A330103N21Rik	RIKEN cDNA A330103N21 gene	4	0.234881	1.06e-05	0.00192444
1433852_at	C330002I19Rik	RIKEN cDNA C330002I19 gene	4	0.000437983	0.000696954	0.0105133
1445204_at	E030025D05Rik	RIKEN cDNA E030025D05 gene	4	0.189176	0.000418925	0.000691227
1454751_at	G430022H21Rik	RIKEN cDNA G430022H21 gene	4	0.518719	5.71e-06	0.00223674
1422647_at	Ring1	ring finger protein 1	4	0.000188492	0.00328718	0.00438209
1428101_at	Rnf38	ring finger protein 38	4	0.00249302	0.000388355	0.00129345
1419668_at	Sgcb	sarcoglycan, beta (dystrophin-associated glycoprotein)	4	0.000119341	0.000406454	0.0258733
1422837_at	Scel	sciellin	4	0.837175	0.000552722	0.000266493
1423986_a_at	MGI:1915044	scotin gene	4	0.366877	0.000108227	0.000441092
1444845_at	Scfd1	sec1 family domain containing 1	4	0.0846829	0.000285553	0.000525917
1429459_at	Sema3d	sema domain, immunoglobulin domain (Ig), short basic domain, secreted, (semaphorin) 3D	4	1.95e-05	0.00124455	0.0106089
1425665_a_at	Srp54	signal recognition particle 54	4	0.000332723	0.00429805	0.00341517
1417600_at	Slc15a2	solute carrier family 15 (H+/peptide transporter), member 2	4	0.00136268	0.000447748	0.00101631
1428964_at	Slc25a18	solute carrier family 25 (mitochondrial carrier), member 18	4	0.00798184	0.00097662	0.00418093
1435658_at	Slc27a1	solute carrier family 27 (fatty acid transporter), member 1	4	0.00163249	0.000157861	0.00211099
1452059_at	Slc35f5	solute carrier family 35, member F5	4	0.423061	9.06e-05	0.00688886
1417061_at	Slc40a1	solute carrier family 40 (iron-regulated transporter), member 1	4	0.000359798	0.000982902	0.0884472
1438115_a_at	Slc9a3r1	solute carrier family 9 (sodium/hydrogen exchanger), isoform 3 regulator 1	4	0.0257591	1.28e-05	0.00174345
1420405_at	Slco1a4	solute carrier organic anion transporter family, member 1a4	4	0.00028099	0.000347899	0.0182027
1417648_s_at	Snx5	sorting nexin 5	4	0.00319541	0.000384847	0.00305585
1437481_at	Spdy1	speedy homolog 1 (Drosophila)	4	0.0268931	3.23e-06	0.00202227
1423148_at	Skp1a	S-phase kinase-associated protein 1A	4	0.000419464	0.00100081	0.00136643
1438294_at	Sca1	spinocerebellar ataxia 1 homolog (human)	4	0.0585886	0.000626669	0.000594832
1424415_s_at	Spon1	spondin 1, (f-spondin) extracellular matrix protein	4	0.121873	0.00150575	3.28e-06
1429401_at	Stox2	storkhead box 2	4	0.00235454	0.00105028	0.000916737
1433772_at	Stch	stress 70 protein chaperone, microsome-associated, human homolog	4	9.91e-05	0.0037005	0.410938
1447517_at	Skiv2l2	superkiller viralicidic activity 2-like 2 (S. cerevisiae)	4	0.00960773	0.000888161	0.00125955
1436333_a_at	Synj1	synaptojanin 1	4	0.0026734	0.00096278	0.00116429
1448341_a_at	Stxbp2	syntaxin binding protein 2	4	0.934278	0.000146592	0.000672341
1429111_at	Tln2	talin 2	4	0.0394414	0.000268383	0.000250693
1455649_at	Ttc9	tetratricopeptide repeat domain 9	4	0.600166	0.0008301	0.000107865
1426352_s_at	Tial1	Tial1 cytotoxic granule-associated RNA binding protein-like 1	4	0.0138467	0.000551749	0.000730165
1449335_at	Timp3	tissue inhibitor of metalloproteinase 3	4	0.000426866	0.00115164	0.00102075
1452593_a_at	Tceb1	transcription elongation factor B (SIII), polypeptide 1	4	3.27e-06	0.00193041	0.112284
1456981_at	Tmc7	transmembrane channel-like gene family 7	4	0.0910989	5.09e-06	0.00253942
1424039_at	Tmem66	transmembrane protein 66	4	0.157194	1.57e-05	0.00782486
1451301_at	Tmod2	tropomodulin 2	4	0.0230919	0.00063528	0.000127089
1455550_x_at	Tde1	tumor differentially expressed 1	4	6.71e-08	0.00113605	0.291424
1418424_at	Tnfaip6	tumor necrosis factor alpha induced protein 6	4	1.3e-05	0.00386545	0.0304527
1416197_at	Snrp1c	U1 small nuclear ribonucleoprotein 1C	4	0.922818	6.13e-05	0.00109402
1439578_at	Lsm11	U7 snRNP-specific Sm-like protein LSM11	4	0.785566	5.56e-06	0.00445451
1424213_at	Ubiad1	UbiA prenyltransferase domain containing 1	4	0.0120838	2.9e-06	0.00186024
1451973_at	Ube1dc1	ubiquitin-activating enzyme E1-domain containing 1	4	0.000473133	0.00284153	0.00739857
1416327_at	Ufc1	ubiquitin-fold modifier conjugating enzyme 1	4	0.0669275	9.53e-05	0.00301269
1449435_at	B4galt3	UDP-Gal:betaGlcNAc beta 1,4-galactosyltransferase, polypeptide 3	4	0.00288762	0.000849716	0.00532424
1436890_at	Uap1l1	UDP-N-acteylglucosamine pyrophosphorylase 1-like 1	4	0.906304	1.65e-05	0.00274295
1459001_at	Vps33a	vacuolar protein sorting 33A (yeast)	4	0.000898254	0.00208891	0.00832745
1452898_at	Vps36	vacuolar protein sorting 36 (yeast)	4	0.000755762	0.00167741	0.0088975
1456245_x_at	Vamp3	vesicle-associated membrane protein 3	4	0.000183484	0.00029442	0.0403709
1452748_at	Xrcc3	X-ray repair complementing defective repair in Chinese hamster cells 3	4	0.157165	0.000972574	0.000112038
1445235_at	Ythdf3	YTH domain family 3	4	0.527853	2.91e-05	0.00102262
1416224_at	Zbtb17	zinc finger and BTB domain containing 17	4	0.012233	9.24e-05	0.00554874
1426266_s_at	Zbtb8os	zinc finger and BTB domain containing 8 opposite strand	4	0.00357292	0.000879838	0.0016087
1428616_at	Zfp131	zinc finger protein 131	4	0.00133286	0.000584239	0.00674692
1459048_s_at	Zfp142	zinc finger protein 142	4	0.00321903	7.34e-07	0.0215748
1452306_at	Zfyve26	zinc finger, FYVE domain containing 26	4	0.00546491	0.0024377	0.000504404
1453257_at	Agpat5	1-acylglycerol-3-phosphate O-acyltransferase 5 (lysophosphatidic acid acyltransferase, epsilon)	3	0.00972102	0.00146864	0.00221508
1452110_at	Mtrr	5-methyltetrahydrofolate-homocysteine methyltransferase reductase	3	0.010149	0.000334085	0.00820758
1451050_at	Nt5c3	5'-nucleotidase, cytosolic III	3	0.000770449	0.00137867	0.353099
1458112_at	Adarb2	adenosine deaminase, RNA-specific, B2	3	0.0136336	0.000611458	0.00150367
1436192_at	Arfgef2	ADP-ribosylation factor guanine nucleotide-exchange factor 2 (brefeldin A-inhibited)	3	0.0367916	0.000131674	0.00174099
1423818_a_at	Arl6ip1	ADP-ribosylation factor-like 6 interacting protein 1	3	0.094621	6.89e-06	0.0131269
1435070_at	Aebp2	AE binding protein 2	3	0.85536	3.88e-06	0.0300368
1420912_at	Aff4	AF4/FMR2 family, member 4	3	0.00111453	0.00872965	0.00343241
1424392_at	Adhfe1	alcohol dehydrogenase, iron containing, 1	3	0.0316631	0.000218973	0.00506661
1435661_at	Als2cr4	amyotrophic lateral sclerosis 2 (juvenile) chromosome region, candidate 4	3	0.222612	6.94e-05	0.0627898
1425914_a_at	Armcx1	armadillo repeat containing, X-linked 1	3	0.000864095	0.00269346	0.0121011
1457740_at	Arntl	aryl hydrocarbon receptor nuclear translocator-like	3	0.389109	0.000283697	0.0047305
1460346_at	Arsa	arylsulfatase A	3	0.0164128	0.000770546	0.00579089
1418472_at	Aspa	aspartoacylase (aminoacylase) 2	3	0.00241023	0.00173927	0.00196838
1416127_a_at	Dnpep	aspartyl aminopeptidase	3	0.0116428	0.00088054	0.00181879
1416951_a_at	Atp6v1d	ATPase, H+ transporting, V1 subunit D	3	0.027985	9.07e-05	0.0884472
1427465_at	Atp1a2	ATPase, Na+/K+ transporting, alpha 2 polypeptide	3	0.112669	2.34e-05	0.0678527
1443823_s_at	Atp1a2	ATPase, Na+/K+ transporting, alpha 2 polypeptide	3	0.00567357	0.00365562	0.00367063
1448993_at	Atg3l	autophagy-related 3-like (yeast)	3	0.474717	6.33e-05	0.112118
1424478_at	Bbs2	Bardet-Biedl syndrome 2 homolog (human)	3	0.00597247	0.00117656	0.00363215
1421824_at	Bace1	beta-site APP cleaving enzyme 1	3	0.48619	8.7e-06	0.471356
1458779_at	Bai3	brain-specific angiogenesis inhibitor 3	3	0.770204	4.75e-05	0.0315934
1452850_s_at	Brms1l	breast cancer metastasis-suppressor 1-like	3	0.0201932	6.47e-05	0.016256
1425532_a_at	Bin1	bridging integrator 1	3	0.00995658	0.00901399	0.00965855
1444667_at	Brdt	bromodomain, testis-specific	3	1.38e-05	0.168693	0.510319
1421941_at	Camk4	calcium/calmodulin-dependent protein kinase IV	3	9.1e-06	0.0457858	0.154506
1441974_at	Camk4	calcium/calmodulin-dependent protein kinase IV	3	0.00367097	0.00160456	0.00314352
1428806_at	Csnk1g1	casein kinase 1, gamma 1	3	0.811424	0.000197268	0.0047305
1448693_at	BC002216	cDNA sequence BC002216	3	0.769983	0.00047921	0.00102887
1424652_at	BC014699	cDNA sequence BC014699	3	0.00131848	0.000453629	0.0168515
1437902_s_at	BC027309	cDNA sequence BC027309	3	0.272647	0.000744914	0.00867141
1415710_at	BC038311	cDNA sequence BC038311	3	0.0230919	0.000149909	0.00151211
1434202_a_at	BC055107	cDNA sequence BC055107	3	0.00367695	0.00155372	0.00257014
1454885_at	BC063263	cDNA sequence BC063263	3	3.47e-05	0.666086	0.828224
1423393_at	Clic4	chloride intracellular channel 4 (mitochondrial)	3	0.0166967	0.00104981	0.000751578
1428466_at	Chd3	chromodomain helicase DNA binding protein 3	3	0.000499888	0.00488296	0.103058
1432391_at	Ccdc21	coiled-coil domain containing 21	3	0.0334255	8.65e-08	0.0178394
1417063_at	C1qb	complement component 1, q subcomponent, beta polypeptide	3	0.00108741	0.00231096	0.0043013
1434366_x_at	C1qb	complement component 1, q subcomponent, beta polypeptide	3	0.00196914	0.00137714	0.00408339
1449401_at	C1qg	complement component 1, q subcomponent, gamma polypeptide	3	0.00691823	0.00141077	0.00173645
1423727_at	Cnih	cornichon homolog (Drosophila)	3	0.762912	1.14e-05	0.822237
1417089_a_at	Ckmt1	creatine kinase, mitochondrial 1, ubiquitous	3	0.00401107	0.00502717	0.00336633
1416455_a_at	Cryab	crystallin, alpha B	3	0.00707901	0.00245337	0.00259227
1422510_at	Ctdspl	CTD (carboxy-terminal domain, RNA polymerase II, polypeptide A) small phosphatase-like	3	0.817185	1.31e-06	0.361215
1451447_at	Cuedc1	CUE domain containing 1	3	0.00546446	0.00411498	0.00656402
1418980_a_at	Cnp1	cyclic nucleotide phosphodiesterase 1	3	0.00345502	0.00422794	0.0047107
1448698_at	Ccnd1	cyclin D1	3	0.00379999	0.00512375	0.00898715
1426951_at	Crim1	cysteine rich transmembrane BMP regulator 1 (chordin like)	3	0.0136607	0.000385201	0.00324641
1424677_at	Cyp2j9	cytochrome P450, family 2, subfamily j, polypeptide 9	3	0.382267	0.000581124	0.00229742
1428283_at	Cyp2s1	cytochrome P450, family 2, subfamily s, polypeptide 1	3	0.149252	0.0239187	4.59e-05
1423274_at	Ddx26	DEAD/H (Asp-Glu-Ala-Asp/His) box polypeptide 26	3	0.325449	3.04e-05	0.494713
1435208_at	Dtx3l	deltex 3-like (Drosophila)	3	7.67e-05	0.609937	0.108811
1417124_at	Dstn	destrin	3	0.245684	0.00041853	0.00457868
1436479_a_at	Dpp7	dipeptidylpeptidase 7	3	0.00600643	0.0089478	0.00934451
1457822_at	D1Bwg0491e	DNA segment, Chr 1, Brigham & Women's Genetics 0491 expressed	3	0.00894697	0.00110589	0.00141793
1454757_s_at	D12Ertd647e	DNA segment, Chr 12, ERATO Doi 647, expressed	3	0.933847	0.0012141	0.000250693
1443205_at	D5Buc30e	DNA segment, Chr 5, Bucan 30 expressed	3	0.00862827	0.0046837	0.00417213
1419162_s_at	Dnajc3	DnaJ (Hsp40) homolog, subfamily C, member 3	3	0.00806327	0.0218521	0.000177616
1439049_at	Dph5	DPH5 homolog (S. cerevisiae)	3	0.84137	3.13e-05	0.0562376
1442395_at	Dst	dystonin	3	0.894365	0.000962997	0.00264606
1434049_at	Entpd3	ectonucleoside triphosphate diphosphohydrolase 3	3	0.653309	0.000228708	0.00126647
1446610_at	Elmo1	engulfment and cell motility 1, ced-12 homolog (C. elegans)	3	0.00367695	0.0463108	0.000161768
1442279_at	Epc1	enhancer of polycomb homolog 1 (Drosophila)	3	0.0119214	0.0011064	0.000885698
1434105_at	Epm2aip1	EPM2A (laforin) interacting protein 1	3	0.528137	2.24e-06	0.0477093
1434106_at	Epm2aip1	EPM2A (laforin) interacting protein 1	3	0.00271179	0.0011749	0.00104548
1454835_at	Epm2aip1	EPM2A (laforin) interacting protein 1	3	0.939646	7.13e-05	0.121664
1421090_at	Epb4.1l1	erythrocyte protein band 4.1-like 1	3	0.00472365	0.00203676	0.00286232
1441604_at	Esd	esterase D/formylglutathione hydrolase	3	0.157165	0.00117656	0.000980547
1439877_at	Ext1	exostoses (multiple) 1	3	0.0316886	9.9e-05	0.0129121
1435007_s_at	AI132487	expressed sequence AI132487	3	0.0231983	4.02e-05	0.0312037
1454727_at	AI173486	expressed sequence AI173486	3	0.48694	0.000814521	0.00505832
1449614_s_at	AI314976	expressed sequence AI314976	3	0.00156677	0.000599379	0.467593
1434422_at	AI428479	expressed sequence AI428479	3	0.00530882	0.00522749	0.00415893
1455199_at	AI429214	expressed sequence AI429214	3	0.652384	0.0264065	4.68e-05
1455390_at	AI839550	expressed sequence AI839550	3	0.0146902	0.00029663	0.00286344
1435491_at	AI875089	expressed sequence AI875089	3	0.0133997	0.000297081	0.00162022
1450900_at	AW011752	expressed sequence AW011752	3	0.913883	9.8e-06	0.0352458
1418340_at	Fcer1g	Fc receptor, IgE, high affinity I, gamma polypeptide	3	0.000132752	0.0045563	0.25352
1423591_at	Fgfr1op2	FGFR1 oncogene partner 2	3	0.319727	7.84e-05	0.0427583
1436416_x_at	Fxc1	fractured callus expressed transcript 1	3	0.00561526	0.00126591	0.00977387
1453461_at	Fxc1	fractured callus expressed transcript 1	3	0.0181877	7.41e-05	0.0373985
1418534_at	Fzd2	frizzled homolog 2 (Drosophila)	3	0.894113	0.000325656	0.00606398
1417253_at	Frg1	FSHD region gene 1	3	0.171583	0.00279831	0.000575492
1416570_s_at	Gfm1	G elongation factor 1	3	0.00082084	0.00178821	0.0162789
1448700_at	G0s2	G0/G1 switch gene 2	3	0.279797	0.00208891	0.000550765
1441317_x_at	MGI:1923321	gamma-aminobutyric acid (GABA-B) receptor binding protein	3	0.00548791	0.00253309	0.00464297
1449113_at	Gpbp1l1	GC-rich promoter binding protein 1-like 1	3	0.0480388	0.00238774	0.000507949
1415812_at	Gsn	gelsolin	3	0.00250858	0.00308698	0.00380526
1455453_at	Gemin5	gem (nuclear organelle) associated protein 5	3	0.730436	0.000127768	0.00614097
1444517_at	Gm872	gene model 872, (NCBI)	3	0.00281124	0.00328718	0.00231729
1455755_at	Gm88	gene model 88, (NCBI)	3	0.00764377	0.00166986	0.00293937
1453098_at	Gria2	glutamate receptor, ionotropic, AMPA2 (alpha 2)	3	0.0623139	0.00370316	0.000191776
1426622_a_at	Qpct	glutaminyl-peptide cyclotransferase (glutaminyl cyclase)	3	0.00137453	0.00206685	0.00124929
1449518_at	Qpctl	glutaminyl-peptide cyclotransferase-like	3	0.000359777	0.0704349	0.00862789
1456036_x_at	Gsto1	glutathione S-transferase omega 1	3	0.878056	0.000578528	0.00990347
1424109_a_at	Glo1	glyoxalase 1	3	0.0042863	0.00207419	0.0034956
1422280_at	Gzmk	granzyme K	3	0.062818	0.000962016	0.00248603
1417694_at	Gab1	growth factor receptor bound protein 2-associated protein 1	3	0.00499034	0.00460232	0.00921877
1417428_at	Gng3	guanine nucleotide binding protein (G protein), gamma 3 subunit	3	0.157626	0.000169399	0.00150288
1419470_at	Gnb4	guanine nucleotide binding protein, beta 4	3	0.00127929	0.00108122	0.00272526
1428507_at	Hdhd2	haloacid dehalogenase-like hydrolase domain containing 2	3	0.00844044	0.0010719	0.00248603
1427126_at	Hspa1b	heat shock protein 1B	3	0.00206074	0.00271699	0.00933159
1452318_a_at	Hspa1b	heat shock protein 1B	3	0.00203368	0.00137083	0.00102018
1418693_at	Hnrpc	heterogeneous nuclear ribonucleoprotein C	3	0.0055422	0.00737974	0.00739857
1428920_at	Hmg20a	high mobility group 20A	3	0.00390408	0.00136553	0.00826103
1425048_a_at	Hmgb1	high mobility group box 1	3	0.00381259	0.00114414	0.00150553
1435324_x_at	Hmgb1	high mobility group box 1	3	0.00290405	0.00279347	0.00408339
1422155_at	Hist2h3c2	histone 2, H3c2	3	0.0061776	0.00240986	0.00203248
1435865_at	Hist3h2a	histone 3, H2a	3	0.901547	1.53e-05	0.0828359
1449482_at	Hist3h2ba	histone 3, H2ba	3	0.0135025	0.000996745	0.00192524
1451611_at	Hrasls3	HRAS like suppressor 3	3	0.00734615	0.0022359	0.00934391
1422445_at	Itga6	integrin alpha 6	3	0.0181989	0.000619949	0.00546886
1426111_x_at	Irf3	interferon regulatory factor 3	3	0.00476375	0.00315048	0.00575069
1455687_at	Ick	intestinal cell kinase	3	0.00564833	0.00219116	0.0048671
1418238_at	Ivd	isovaleryl coenzyme A dehydrogenase	3	0.00106331	0.00752859	0.00325648
1436006_at	MGI:2385237	JTV1 gene	3	0.336982	0.000383004	0.00785626
1442643_at	Jmjd3	jumonji domain containing 3	3	0.366701	0.000269946	0.00772849
1438462_x_at	Khdrbs1	KH domain containing, RNA binding, signal transduction associated 1	3	0.0665288	5.05e-06	0.186259
1428174_x_at	Khsrp	KH-type splicing regulatory protein	3	0.00664303	0.000202844	0.0118188
1417005_at	Kns2	kinesin 2	3	0.863749	5.56e-06	0.798936
1439847_s_at	Klf12	Kruppel-like factor 12	3	0.00108397	0.0070784	0.00354874
1427012_at	Lancl1	LanC (bacterial lantibiotic synthetase component C)-like 1	3	0.00133217	0.00357832	0.00475481
1428974_s_at	Lztfl1	leucine zipper transcription factor-like 1	3	0.014263	0.000361893	0.00298804
1440147_at	Lgi2	leucine-rich repeat LGI family, member 2	3	0.00465888	0.000574323	0.0358384
1434790_a_at	Lta4h	leukotriene A4 hydrolase	3	0.00963002	0.00278291	0.00249362
1443212_at	Large	like-glycosyltransferase	3	0.768364	0.00166183	0.000197973
1415904_at	Lpl	lipoprotein lipase	3	0.00148522	0.0031962	0.00559311
1433864_at	Lrp12	low density lipoprotein-related protein 12	3	0.0752436	0.000299047	0.00314612
1437055_x_at	Mfsd1	major facilitator superfamily domain containing 1	3	6.46e-05	0.173801	0.675397
1419442_at	Matn2	matrilin 2	3	0.0248141	0.0015371	0.000589818
1422627_a_at	Mkks	McKusick-Kaufman syndrome protein	3	0.00032015	0.00882041	0.477336
1436049_at	Mettl3	methyltransferase-like 3	3	0.0541066	0.000107215	0.00121762
1419362_at	Mrpl35	mitochondrial ribosomal protein L35	3	0.790028	0.000187862	0.00881375
1416991_at	Mto1	mitochondrial translation optimization 1 homolog (S. cerevisiae)	3	0.00287482	0.000958211	0.0240494
1448131_at	Mfn2	mitofusin 2	3	0.00898623	0.000239751	0.0115776
1439830_at	Map3k5	mitogen activated protein kinase kinase kinase 5	3	0.0189647	0.00136007	0.000602021
1447364_x_at	Myo1b	myosin IB	3	0.386585	2.18e-05	0.0510447
1424784_at	LOC433791	NA	3	0.0251612	0.00101218	0.00082663
1434541_x_at	NA	NA	3	0.0232913	3.13e-06	0.0184235
1434861_at	NA	NA	3	0.00707901	0.00277012	0.00944886
1434945_at	A330042H22	NA	3	0.935539	0.000163424	0.00116429
1436092_at	NA	NA	3	0.134899	0.000355997	0.00202873
1436415_at	NA	NA	3	0.917811	9.07e-05	0.0557475
1437332_at	NA	NA	3	0.884217	5.23e-05	0.155938
1437500_at	NA	NA	3	0.000520112	0.00615125	0.0464135
1437621_x_at	LOC269242	NA	3	0.0151403	0.000476414	0.00977387
1438570_at	NA	NA	3	0.568627	0.00776359	0.00087323
1439295_x_at	LOC434179	NA	3	0.669347	0.00961082	0.00094504
1439647_at	LOC433698	NA	3	0.833427	0.00207419	0.000821862
1440695_at	NA	NA	3	0.00284075	0.00520105	0.00237264
1441858_at	NA	NA	3	0.0067272	0.00202266	0.00215627
1443023_at	NA	NA	3	0.583893	0.000785642	0.0068279
1444337_at	NA	NA	3	0.0571497	0.00550127	0.000350232
1444521_at	NA	NA	3	5.22e-05	0.0134766	0.134292
1444724_at	NA	NA	3	0.0498515	0.000145471	0.0015028
1445459_at	NA	NA	3	0.0844613	0.000712813	0.00317876
1447223_at	NA	NA	3	0.223715	0.000115084	0.0037283
1456824_at	NA	NA	3	0.144113	0.000114142	0.00192524
1457637_at	NA	NA	3	0.0055422	0.00131123	0.00152837
1459678_at	LOC497255	NA	3	7.69e-05	0.0313415	0.464382
1433513_x_at	Ndufa12	NADH dehydrogenase (ubiquinone) 1 alpha subcomplex, 12	3	0.913197	1.84e-05	0.691955
1416366_at	Ndufc2	NADH dehydrogenase (ubiquinone) 1, subcomplex unknown, 2	3	0.0012231	0.000318354	0.0270327
1416495_s_at	Ndufs5	NADH dehydrogenase (ubiquinone) Fe-S protein 5	3	0.00110264	0.000246441	0.432476
1442680_at	Ncam1	neural cell adhesion molecule 1	3	0.000777858	0.0101292	0.00219303
1416107_at	Nsg2	neuron specific gene family member 2	3	0.249965	8.7e-05	0.215093
1417151_a_at	Ntsr2	neurotensin receptor 2	3	0.0153656	0.000623545	0.00118415
1455917_at	Ntrk3	neurotrophic tyrosine kinase, receptor, type 3	3	0.00548791	0.00362926	0.00534637
1428870_at	Nolc1	nucleolar and coiled-body phosphoprotein 1	3	0.00585182	0.00589262	0.00734703
1426447_at	Nup35	nucleoporin 35	3	0.147751	0.00620329	0.000208306
1432332_a_at	Nudt19	nudix (nucleoside diphosphate linked moiety X)-type motif 19	3	0.00675905	0.00368099	0.00542541
1440682_at	Odz4	odd Oz/ten-m homolog 4 (Drosophila)	3	0.00379781	0.00186311	0.00492385
1445340_at	Phr1	pam, highwire, rpm 1	3	0.00472938	0.00150575	0.00290903
1456359_at	Ppwd1	peptidylprolyl isomerase domain and WD repeat containing 1	3	0.00979809	0.00101909	0.00108904
1416292_at	Prdx3	peroxiredoxin 3	3	0.465441	6.27e-06	0.801493
1422620_s_at	Ppap2a	phosphatidic acid phosphatase 2a	3	0.00901674	0.0024206	0.00468941
1416387_at	Pip5k2c	phosphatidylinositol-4-phosphate 5-kinase, type II, gamma	3	0.934813	4.09e-05	0.150589
1435053_s_at	Plekhh1	pleckstrin homology domain containing, family H (with MyTH4 domain) member 1	3	0.00317366	0.00549141	0.00965892
1416683_at	Plxnb2	plexin B2	3	0.00490143	0.000558111	0.0378129
1426774_at	Parp12	poly (ADP-ribose) polymerase family, member 12	3	0.824622	0.000599379	0.00777519
1452844_at	Pou6f1	POU domain, class 6, transcription factor 1	3	0.000791536	0.00166617	0.112519
1421853_at	Psen1	presenilin 1	3	0.0316586	0.000695956	0.00135685
1415679_at	Psenen	presenilin enhancer 2 homolog (C. elegans)	3	0.00693085	0.000429813	0.022968
1450638_at	Pdcd5	programmed cell death 5	3	0.00446246	0.00485826	0.00324641
1416945_at	Ptov1	prostate tumor over expressed gene 1	3	0.00151723	0.00372178	0.0032201
1428365_a_at	Prss15	protease, serine, 15	3	0.922457	1.15e-05	0.0390673
1423648_at	Pdia6	protein disulfide isomerase associated 6	3	0.158431	0.000131928	0.00524083
1434895_s_at	Ppp1r13b	protein phosphatase 1, regulatory (inhibitor) subunit 13B	3	0.906009	2.01e-06	0.804298
1428923_at	Ppp1r3g	protein phosphatase 1, regulatory (inhibitor) subunit 3G	3	0.759435	0.00100081	0.000472822
1428351_at	Ppm1m	protein phosphatase 1M	3	0.0442307	0.000651886	0.00105352
1431228_s_at	Ppp2r3a	protein phosphatase 2 (formerly 2A), regulatory subunit B, alpha	3	0.00985704	0.00303346	0.00468514
1441498_at	Ptprd	protein tyrosine phosphatase, receptor type, D	3	0.0744047	0.000905086	0.00438576
1439725_at	Ptprt	protein tyrosine phosphatase, receptor type, T	3	0.0557627	0.000294551	0.00484606
1449957_at	Ptprv	protein tyrosine phosphatase, receptor type, V	3	0.512878	0.000166646	0.00775865
1417426_at	Prg1	proteoglycan 1, secretory granule	3	0.00365936	0.0198978	0.000418577
1460214_at	Pcp4	Purkinje cell protein 4	3	0.0641424	7.26e-07	0.0673104
1416090_at	Pdhb	pyruvate dehydrogenase (lipoamide) beta	3	0.176273	6.31e-06	0.426769
1418535_at	Rgl1	ral guanine nucleotide dissociation stimulator,-like 1	3	0.00316132	0.00438104	0.00181879
1424470_a_at	Rapgef3	Rap guanine nucleotide exchange factor (GEF) 3	3	0.144473	0.000229385	0.00333329
1443511_at	Rora	RAR-related orphan receptor alpha	3	0.00709185	0.00272066	0.00203248
1425981_a_at	Rbl2	retinoblastoma-like 2	3	8.15e-07	0.0236009	0.589778
1437767_s_at	Rbl2	retinoblastoma-like 2	3	0.00532633	0.00386456	0.0037283
1418782_at	Rxrg	retinoid X receptor gamma	3	0.00030542	0.00352523	0.0220707
1435694_at	Arhgap26	Rho GTPase activating protein 26	3	0.671828	0.000266939	0.00526018
1437629_at	Arhgef19	Rho guanine nucleotide exchange factor (GEF) 19	3	1.51e-05	0.10943	0.0122231
1424138_at	Rhbdf1	rhomboid family 1 (Drosophila)	3	0.00606845	0.000611367	0.0167563
1422623_x_at	Rpl41	ribosomal protein L41	3	0.904916	2.45e-07	0.0209525
1455319_x_at	Rps8	ribosomal protein S8	3	0.00449874	0.00362836	0.00832938
1427138_at	0610010D24Rik	RIKEN cDNA 0610010D24 gene	3	0.00153038	0.000889485	0.0475262
1428989_at	0710001D07Rik	RIKEN cDNA 0710001D07 gene	3	0.0165333	0.000161316	0.00393193
1435488_at	1110019K23Rik	RIKEN cDNA 1110019K23 gene	3	0.00246456	0.000508461	0.0597345
1423745_at	1110031B06Rik	RIKEN cDNA 1110031B06 gene	3	0.332922	7.27e-05	0.155015
1449557_at	1600012F09Rik	RIKEN cDNA 1600012F09 gene	3	0.362148	0.000490949	0.00132678
1434715_at	1600014C10Rik	RIKEN cDNA 1600014C10 gene	3	0.0614314	0.000157349	0.00354002
1457684_at	1700037H04Rik	RIKEN cDNA 1700037H04 gene	3	3.91e-05	0.3597	0.846994
1455085_at	1700086L19Rik	RIKEN cDNA 1700086L19 gene	3	0.00357941	0.00390479	0.00727327
1416909_at	1810008A14Rik	RIKEN cDNA 1810008A14 gene	3	0.0787531	8.87e-05	0.207396
1425682_a_at	1810034M08Rik	RIKEN cDNA 1810034M08 gene	3	0.0143354	0.00159689	0.000641443
1426991_at	1810048J11Rik	RIKEN cDNA 1810048J11 gene	3	0.228511	0.000465126	0.00520197
1427294_a_at	1810073N04Rik	RIKEN cDNA 1810073N04 gene	3	0.0237321	0.000854823	0.00173645
1428258_at	2010107E04Rik	RIKEN cDNA 2010107E04 gene	3	0.290083	1.73e-05	0.0189963
1438285_at	2210015D19Rik	RIKEN cDNA 2210015D19 gene	3	0.121541	0.00126188	0.000281593
1436446_at	2310007O11Rik	RIKEN cDNA 2310007O11 gene	3	0.00143217	0.00457817	0.00699629
1452797_at	2310010B21Rik	RIKEN cDNA 2310010B21 gene	3	0.00574216	0.000604376	0.0327878
1453841_at	2310050P20Rik	RIKEN cDNA 2310050P20 gene	3	0.00361998	0.00208891	0.00271263
1454112_a_at	2410007P03Rik	RIKEN cDNA 2410007P03 gene	3	0.110994	0.00286551	0.000543479
1451181_at	2410008J05Rik	RIKEN cDNA 2410008J05 gene	3	0.0089756	0.00305213	0.00952086
1425147_at	2410075B13Rik	RIKEN cDNA 2410075B13 gene	3	2.3e-05	0.82621	0.787184
1444151_at	2600009P04Rik	RIKEN cDNA 2600009P04 gene	3	0.00895554	0.00158339	0.00116984
1435678_at	2610017I09Rik	RIKEN cDNA 2610017I09 gene	3	0.00549984	0.0144329	0.000694949
1453261_at	2610035D17Rik	RIKEN cDNA 2610035D17 gene	3	0.781807	0.000577683	0.00432354
1429337_at	2610301K12Rik	RIKEN cDNA 2610301K12 gene	3	0.0380228	0.000996745	0.00293937
1433883_at	2610528G24Rik	RIKEN cDNA 2610528G24 gene	3	0.00192659	0.00124633	0.00596054
1417913_at	2810037C03Rik	RIKEN cDNA 2810037C03 gene	3	0.390592	0.000261887	0.00116707
1423847_at	2810406C15Rik	RIKEN cDNA 2810406C15 gene	3	0.0194778	0.000258314	0.00159924
1452335_at	2810423E13Rik	RIKEN cDNA 2810423E13 gene	3	0.00478199	0.00326069	0.00235222
1453109_at	2810429K17Rik	RIKEN cDNA 2810429K17 gene	3	0.0118819	0.0022071	0.000125011
1453791_at	2810449C10Rik	RIKEN cDNA 2810449C10 gene	3	0.0069425	0.00175619	0.00649705
1444056_at	2900006B13Rik	RIKEN cDNA 2900006B13 gene	3	0.00367796	0.00223618	0.00327274
1435696_s_at	3110031B13Rik	RIKEN cDNA 3110031B13 gene	3	0.600529	4.84e-07	0.100394
1435106_at	3732412D22Rik	RIKEN cDNA 3732412D22 gene	3	0.0140267	7.12e-06	0.0215567
1433954_at	4632419I22Rik	RIKEN cDNA 4632419I22 gene	3	0.00123151	0.00508876	0.00323561
1426702_at	4632419K20Rik	RIKEN cDNA 4632419K20 gene	3	0.000381541	0.00567291	0.0107746
1429055_at	4930506M07Rik	RIKEN cDNA 4930506M07 gene	3	0.00249203	0.00200242	0.00257014
1439684_at	4930570G19Rik	RIKEN cDNA 4930570G19 gene	3	0.00433953	0.00177806	0.00753835
1458830_at	4931432E15Rik	RIKEN cDNA 4931432E15 gene	3	0.00286249	0.0011749	0.0028034
1429955_at	5031434O11Rik	RIKEN cDNA 5031434O11 gene	3	0.667394	0.000136038	0.00112389
1429691_at	5430405N12Rik	RIKEN cDNA 5430405N12 gene	3	0.557292	0.000744855	0.0057438
1452776_a_at	6330412F12Rik	RIKEN cDNA 6330412F12 gene	3	1.87e-07	0.0855611	0.595624
1453402_at	6430500C12Rik	RIKEN cDNA 6430500C12 gene	3	0.924793	6e-05	0.0126668
1443488_at	6430701C03Rik	RIKEN cDNA 6430701C03 gene	3	0.063061	0.000474996	0.0082261
1441033_at	8430438D04Rik	RIKEN cDNA 8430438D04 gene	3	0.27389	0.000706785	0.00832938
1452189_at	9430077D24Rik	RIKEN cDNA 9430077D24 gene	3	0.923447	1.73e-06	0.576296
1436051_at	9630007J19Rik	RIKEN cDNA 9630007J19 gene	3	0.00213448	0.00267844	0.00739231
1440902_at	A330104H05Rik	RIKEN cDNA A330104H05 gene	3	0.00893303	0.000847205	0.035265
1434191_at	A530016O06Rik	RIKEN cDNA A530016O06 gene	3	0.0272883	0.000632058	0.00263608
1438213_at	A830018L16Rik	RIKEN cDNA A830018L16 gene	3	0.0687837	0.00186311	0.000978131
1444617_at	C030036D22Rik	RIKEN cDNA C030036D22 gene	3	0.822409	2.33e-05	0.0317463
1453507_at	C030040A15Rik	RIKEN cDNA C030040A15 gene	3	0.117273	0.000410773	0.00531809
1458528_at	C330002I19Rik	RIKEN cDNA C330002I19 gene	3	0.00765873	0.00994906	0.00386629
1434217_at	C330019G07Rik	RIKEN cDNA C330019G07 gene	3	0.0668501	0.000917218	0.00207262
1435806_at	D530033C11Rik	RIKEN cDNA D530033C11 gene	3	0.00756535	0.000702588	0.094289
1442016_at	D630004N19Rik	RIKEN cDNA D630004N19 gene	3	0.781807	5.88e-05	0.0103452
1439493_at	D630040G17Rik	RIKEN cDNA D630040G17 gene	3	0.0145578	0.000673887	0.00257014
1424860_at	D930016D06Rik	RIKEN cDNA D930016D06 gene	3	0.0234317	0.00035952	0.0026543
1435777_at	E030018N11Rik	RIKEN cDNA E030018N11 gene	3	0.0976404	9.23e-05	0.0126336
1451074_at	Rnf13	ring finger protein 13	3	0.00325222	0.000111998	0.0356659
1429265_a_at	Rnf130	ring finger protein 130	3	0.00738479	0.00126104	0.00848727
1426513_at	Rbm28	RNA binding motif protein 28	3	0.0104346	0.000180959	0.00965743
1460351_at	S100a11	S100 calcium binding protein A11 (calizzarin)	3	0.113554	0.000576749	0.00169381
1428136_at	Sfrp1	secreted frizzled-related sequence protein 1	3	5.72e-06	0.590541	0.196707
1449254_at	Spp1	secreted phosphoprotein 1	3	0.000398213	0.0037664	0.0101852
1455422_x_at	Sept4	septin 4	3	0.00126406	0.00599828	0.00172037
1427902_at	Srrm2	serine/arginine repetitive matrix 2	3	0.000188974	0.00187342	0.0884472
1435894_at	Sgip1	SH3-domain GRB2-like (endophilin) interacting protein 1	3	0.0297863	0.000980783	0.00715078
1429046_at	Smurf2	SMAD specific E3 ubiquitin protein ligase 2	3	0.00838037	0.00252088	0.00287561
1426441_at	Slc11a2	solute carrier family 11 (proton-coupled divalent metal ion transporters), member 2	3	0.0664894	0.000384847	0.00468941
1452078_a_at	Slc11a2	solute carrier family 11 (proton-coupled divalent metal ion transporters), member 2	3	0.260592	0.000385831	0.0029681
1416300_a_at	Slc25a3	solute carrier family 25 (mitochondrial carrier, phosphate carrier), member 3	3	0.000121166	0.00611152	0.745475
1424317_at	Slc25a19	solute carrier family 25 (mitochondrial deoxynucleotide carrier), member 19	3	0.0165094	0.000822549	0.00707649
1423457_at	Slc35a5	solute carrier family 35, member A5	3	0.000726865	0.00308638	0.0125013
1421225_a_at	Slc4a4	solute carrier family 4 (anion exchanger), member 4	3	0.00788405	0.00662428	0.00753775
1452071_at	Slc4a4	solute carrier family 4 (anion exchanger), member 4	3	0.00204796	0.00117656	0.00426156
1421093_at	Slc7a10	solute carrier family 7 (cationic amino acid transporter, y+ system), member 10	3	0.00430144	0.00720973	0.0068279
1443536_at	Slc7a11	solute carrier family 7 (cationic amino acid transporter, y+ system), member 11	3	0.685486	0.000110986	0.00131715
1439607_at	Slc7a14	solute carrier family 7, member 14	3	2.05e-05	0.0300441	0.525455
1425148_a_at	Snx6	sorting nexin 6	3	0.00388786	0.000318354	0.258168
1449979_a_at	Spock3	sparc/osteonectin, cwcv and kazal-like domains proteoglycan 3	3	0.221536	9.96e-05	0.0601545
1444089_at	Spnb2	spectrin beta 2	3	0.0081106	0.0037005	0.00474475
1446117_at	Spire1	spire homolog 1 (Drosophila)	3	0.00547603	0.00550127	0.00949227
1439058_at	Sfpq	splicing factor proline/glutamine rich (polypyrimidine tract binding protein associated)	3	0.889276	0.00126591	0.000687109
1428831_at	Senp5	SUMO/sentrin specific peptidase 5	3	0.0960896	1.04e-05	0.0414678
1445387_at	Senp6	SUMO/sentrin specific peptidase 6	3	0.0581805	0.000852327	0.00230342
1448545_at	Sdc2	syndecan 2	3	0.00390589	0.000551749	0.0208365
1438130_at	Taf15	TAF15 RNA polymerase II, TATA box binding protein (TBP)-associated factor	3	0.05694	0.000947392	0.00100447
1418057_at	Tiam1	T-cell lymphoma invasion and metastasis 1	3	0.0274271	0.000671853	0.00192524
1447754_x_at	Thap4	THAP domain containing 4	3	0.878782	0.000105803	0.00331648
1436951_x_at	Txndc9	thioredoxin domain containing 9	3	0.027169	2.38e-05	0.0549996
1427936_at	Thnsl1	threonine synthase-like 1 (bacterial)	3	8.96e-05	0.839655	0.668957
1438769_a_at	MGI:1925112	thymocyte protein thy28	3	0.00889371	0.00568404	0.0092865
1427284_a_at	Ttpa	tocopherol (alpha) transfer protein	3	0.00206162	0.00107797	0.0014504
1421998_at	Tor3a	torsin family 3, member A	3	0.344288	0.00975933	0.00074343
1416532_at	Trrap	transformation/transcription domain-associated protein	3	0.769974	5.56e-05	0.38914
1416935_at	Trpv2	transient receptor potential cation channel, subfamily V, member 2	3	0.0188173	0.000195985	0.00476607
1451458_at	Tmem2	transmembrane protein 2	3	0.00106517	0.00659347	0.00979758
1452295_at	Tmepai	transmembrane, prostate androgen induced RNA	3	0.490146	3.31e-05	0.0229815
1427411_s_at	Trim13	tripartite motif protein 13	3	0.0148537	0.000400737	0.00328886
1419606_a_at	Tnnt1	troponin T1, skeletal, slow	3	0.000747474	0.00892785	0.0154197
1451408_at	Trub2	TruB pseudouridine (psi) synthase homolog 2 (E. coli)	3	0.105132	0.000881245	0.00277198
1434500_at	Ttyh2	tweety homolog 2 (Drosophila)	3	0.00621618	0.00173966	0.00221508
1452422_a_at	Snrpb2	U2 small nuclear ribonucleoprotein B	3	0.796056	6.97e-05	0.086417
1433737_at	Uhmk1	U2AF homology motif (UHM) kinase 1	3	0.111713	0.000115226	0.00817894
1455237_at	Usp36	ubiquitin specific peptidase 36	3	0.930527	0.000470547	0.00785791
1456849_at	Usp48	ubiquitin specific peptidase 48	3	0.00206063	0.00217923	0.00148571
1434399_at	Galnt6	UDP-N-acetyl-alpha-D-galactosamine:polypeptide N-acetylgalactosaminyltransferase 6	3	0.0973247	0.000260825	0.00334158
1435110_at	Unc5b	unc-5 homolog B (C. elegans)	3	0.000220944	0.00457817	0.0146729
1448805_at	Usf1	upstream transcription factor 1	3	0.00578203	0.00731549	0.00132105
1444134_at	Abl1	v-abl Abelson murine leukemia oncogene 1	3	0.15169	0.00551845	0.000979599
1434606_at	Erbb3	v-erb-b2 erythroblastic leukemia viral oncogene homolog 3 (avian)	3	0.0371661	0.00353318	0.000278357
1419189_at	Vti1a	vesicle transport through interaction with t-SNAREs homolog 1A (yeast)	3	0.207611	0.000283953	0.00778365
1451979_at	Kras	v-Ki-ras2 Kirsten rat sarcoma viral oncogene homolog	3	0.0122508	0.000647779	0.00313131
1455702_at	Wdr22	WD repeat domain 22	3	0.244078	9.74e-05	0.0157024
1434278_at	Mtm1	X-linked myotubular myopathy gene 1	3	0.0021037	0.00750333	0.00379821
1426304_x_at	B4galt7	xylosylprotein beta1,4-galactosyltransferase, polypeptide 7 (galactosyltransferase I)	3	6.32e-07	0.0107481	0.110234
1450418_a_at	Yipf4	Yip1 domain family, member 4	3	1.04e-08	0.028046	0.840432
1435608_at	Znrf3	zinc and ring finger 3	3	0.00246456	0.00116283	0.00341539
1415764_at	Zc3h11a	zinc finger CCCH type containing 11A	3	0.198872	7.05e-06	0.0293593
1455407_at	Zfp236	zinc finger protein 236	3	0.363859	0.000339584	0.00217543
1452611_at	Zfp294	zinc finger protein 294	3	0.00626741	0.000221155	0.0158644
1426471_at	Zfp52	zinc finger protein 52	3	0.0747872	0.000463563	0.00493114
1443931_at	Zfp617	zinc finger protein 617	3	0.5924	0.000109698	0.00179014
1425030_at	Zfp622	zinc finger protein 622	3	0.0732375	0.000291573	0.00328493
1452319_at	Zfp82	zinc finger protein 82	3	0.000109963	0.00777782	0.455825
1435072_at	Zfyve1	zinc finger, FYVE domain containing 1	3	0.244085	0.000260825	0.00256776

## Sheet: C57BL
Strain specific differences in the basal gene expression selected by computing between strains contrast matrix for significantly different probe-sets (selected by ANOVA) using unpaired t-test. Gene expression level was considered to be specific for a particular strain if it was significantly different (p<0.01) in all three contrasts given for the strain.
C57BL/6J
probe set	gene	Accession	LocusLink
1434455_at	: F-box protein 44	AV174662	230903
1440305_at	0 day neonate eyeball cDNA, RIKEN full-length enriched library, clone:E130307M10 product:unclassifiable, full insert sequence	BB546013
1441797_at	0 day neonate eyeball cDNA, RIKEN full-length enriched library, clone:E130307M10 product:unclassifiable, full insert sequence	BB710625
1439170_at	13 days embryo stomach cDNA, RIKEN full-length enriched library, clone:D530018K18 product:unclassifiable, full insert sequence	AU067772
1446540_at	15 days embryo head cDNA, RIKEN full-length enriched library, clone:D930047B11 product:unclassifiable, full insert sequence	BB528534
1453257_at	1-acylglycerol-3-phosphate O-acyltransferase 5 (lysophosphatidic acid acyltransferase, epsilon)	BB758649	52123
1442024_at	3 days neonate thymus cDNA, RIKEN full-length enriched library, clone:A630071A11 product:unclassifiable, full insert sequence	BB328892
1452110_at	5-methyltetrahydrofolate-homocysteine methyltransferase reductase	BB757908	210009
1425699_a_at	abhydrolase domain containing 14A	BC006879	68644
1441945_s_at	abhydrolase domain containing 14A	AV009478	68644
1457551_at	Activin A receptor, type 1 (Acvr1), mRNA	BB524771	11477
1442654_at	Adult male aorta and vein cDNA, RIKEN full-length enriched library, clone:A530030L04 product:Regulator of sex-limitation candidate 3, full insert sequence	AI593198	212281
1439968_x_at	Adult male corpora quadrigemina cDNA, RIKEN full-length enriched library, clone:B230215D24 product:unclassifiable, full insert sequence	BE949296
1419903_at	Adult male corpora quadrigemina cDNA, RIKEN full-length enriched library, clone:B230215D24 product:unclassifiable, full insert sequence	AU067707
1456943_a_at	Adult male corpora quadrigemina cDNA, RIKEN full-length enriched library, clone:B230215D24 product:unclassifiable, full insert sequence	BE949296
1435579_at	Adult male spinal cord cDNA, RIKEN full-length enriched library, clone:A330066H24 product:unclassifiable, full insert sequence	BM220110
1456857_at	Adult male testis cDNA, RIKEN full-length enriched library, clone:4930474I06 product:Histocompatibility 2, class II antigen E beta homolog [Mus musculus], full insert sequence	BB782615
1452975_at	alanine-glyoxylate aminotransferase 2-like 1	AK005060	71760
1424392_at	alcohol dehydrogenase, iron containing, 1	BC026584	76187
1424393_s_at	alcohol dehydrogenase, iron containing, 1	BC026584	76187
1460167_at	aldehyde dehydrogenase family 7, member A1	BC012407	110695
1424877_a_at	aminolevulinate, delta-, dehydratase	BC018236	17025
1460330_at	annexin A3	AW702161	11745
1442742_at	ATPase, Ca++-sequestering	BE994454	235574
1427465_at	ATPase, Na+/K+ transporting, alpha 2 polypeptide	BC025807	98660
1455136_at	ATPase, Na+/K+ transporting, alpha 2 polypeptide, mRNA (cDNA clone MGC:36347 IMAGE:4955003)	AI845177	98660
1456812_at	ATP-binding cassette, sub-family D (ALD), member 2	AW456685	26874
1421221_at	beta-carotene 9', 10'-dioxygenase 2	NM_133217	170752
1439422_a_at	C1q domain containing 2	AV048291	67389
1456970_at	Cadherin 7, type 2 (Cdh7), mRNA	BF472513	241201
1417461_at	CAP, adenylate cyclase-associated protein 1 (yeast)	NM_007598	12331
1417462_at	CAP, adenylate cyclase-associated protein 1 (yeast)	NM_007598	12331
1418701_at	catechol-O-methyltransferase	NM_007744	12846
1436362_x_at	CCR4 carbon catabolite repression 4-like (S. cerevisiae) /// RIKEN cDNA 2700079J08 gene /// similar to hypothetical protein PC403257.00.0 /// similar to hypothetical protein PC403257.00.0 /// similar to hypothetical protein PC403257.00.0 /// similar to hypothetical protein LOC280487 /// similar to integrase-related	AA798895	12457 /// 433439 /// 436521 /// 545596 /// 546093 /// 547395 /// 77014
1456746_a_at	Cd99 antigen-like 2	BB334959	171486
1456747_x_at	Cd99 antigen-like 2	BB334959	171486
1448693_at	cDNA sequence BC002216	NM_024472	79554
1445274_at	cDNA sequence BC024063	BB165030	331188
1434203_at	cDNA sequence BC055107	BF682848	268709
1417266_at	chemokine (C-C motif) ligand 6	BC002073	20305
1427338_at	ciliary rootlet coiled-coil, rootletin	BC027090	230872
1452265_at	CLIP associating protein 1	AJ288061	76707
1424836_a_at	CLIP associating protein 2	BC026688	76499
1423285_at	coagulation factor C homolog (Limulus polyphemus)	BB731671	12810
1423727_at	cornichon homolog (Drosophila)	AF022811	12793
1417089_a_at	creatine kinase, mitochondrial 1, ubiquitous	NM_009897	12716
1434369_a_at	crystallin, alpha B	AV016515	12955
1451447_at	CUE domain containing 1	BC024476	103841
1420354_at	cyclin M1	NM_031396	83674
1423274_at	DEAD/H (Asp-Glu-Ala-Asp/His) box polypeptide 26	BB381966	18130
1419130_at	deaminase domain containing 1	NM_025748	66757
1436173_at	deleted in liver cancer 1	BB768194	50768
1422432_at	diazepam binding inhibitor	NM_007830	13167
1456157_at	DNA segment, Chr 14, ERATO Doi 209, expressed (D14Ertd209e), mRNA	AI452290
1428738_a_at	DNA segment, Chr 14, ERATO Doi 449, expressed	BG072279	66039
1417120_at	DNA segment, Chr 4, Wayne State University 114, expressed	NM_133873	28010
1434721_at	DNA segment, Chr 5, ERATO Doi 585, expressed	AV378849	71782
1439332_at	DNA-damage-inducible transcript 4-like	AV251625	73284
1418321_at	dodecenoyl-Coenzyme A delta isomerase (3,2 trans-enoyl-Coenyme A isomerase)	NM_010023	13177
1439049_at	DPH5 homolog (S. cerevisiae)	BG229936	69740
1418038_s_at	dual specificity phosphatase 19	NM_024438	68082
1432273_a_at	Duffy blood group	AK010883	13349
1449190_a_at	ectonucleoside triphosphate diphosphohydrolase 4	NM_026174	67464
1438177_x_at	ectonucleoside triphosphate diphosphohydrolase 4	AV255351	67464
1434580_at	ectonucleotide pyrophosphatase/phosphodiesterase 4	AV280361	224794
1448507_at	EF hand domain containing 1	BC019531	98363
1437478_s_at	EF hand domain containing 2	AA409309	27984
1418058_at	EGF, latrophilin seven transmembrane domain containing 1	BC017134	170757
1454835_at	EPM2A (laforin) interacting protein 1	AV340515	77781
1418462_at	exosome component 9	NM_019393	50911
1446529_at	Expressed sequence AI449175, mRNA (cDNA clone MGC:8009 IMAGE:3586128)	BB420672	234362
1449076_x_at	expressed sequence AL024210	NM_134052	104923
1434348_at	fasciculation and elongation protein zeta 2 (zygin II)	BM206792	225020
1424614_at	FGF receptor activating protein 1	BG063931	233575
1424616_s_at	FGF receptor activating protein 1	BG063931	233575
1423591_at	FGFR1 oncogene partner 2	AK004662	67529
1419378_a_at	FXYD domain-containing ion transport regulator 2	NM_052823	11936
1419379_x_at	FXYD domain-containing ion transport regulator 2	NM_052823	11936
1454078_a_at	galactose-3-O-sulfotransferase 1	AK002510	53897
1443865_at	gamma-aminobutyric acid (GABA-A) receptor, subunit alpha 2	BQ174589	14395
1455444_at	gamma-aminobutyric acid (GABA-A) receptor, subunit alpha 2	BB339336	14395
1435214_at	gap junction membrane channel protein alpha 12	BB319817	118454
1432198_at	gb:AK018172.1 /DB_XREF=gi:12857769 /FEA=mRNA /CNT=1 /TID=Mm.41243.1 /TIER=ConsEnd /STK=0 /UG=Mm.41243 /LL=70722 /UG_GENE=6330414G02Rik /UG_TITLE=RIKEN cDNA 6330414G02 gene /DEF=Mus musculus adult male medulla oblongata cDNA, RIKEN full-length enriched library, clone:6330414G02:unclassifiable, full insert sequence.	AK018172
1438758_at	gb:AU046270 /DB_XREF=gi:3982453 /DB_XREF=AU046270 /CLONE=J0950D05 /FEA=EST /CNT=12 /TID=Mm.19006.2 /TIER=Stack /STK=9 /UG=Mm.19006 /LL=104923 /UG_GENE=AL024210 /UG_TITLE=expressed sequence AL024210	AU046270
1459253_at	gb:AW556597 /DB_XREF=gi:7202026 /DB_XREF=L0270F09-3 /CLONE=L0270F09 /FEA=EST /CNT=2 /TID=Mm.103191.1 /TIER=ConsEnd /STK=2 /UG=Mm.103191 /UG_TITLE=ESTs	AW556597
1446130_at	gb:AW557530 /DB_XREF=gi:7202959 /DB_XREF=L0283A09-3 /CLONE=L0283A09 /FEA=EST /CNT=2 /TID=Mm.218691.1 /TIER=ConsEnd /STK=2 /UG=Mm.218691 /UG_TITLE=ESTs	AW557530
1460102_at	gb:BB037161 /DB_XREF=gi:16258406 /DB_XREF=BB037161 /CLONE=5930424F13 /FEA=EST /CNT=3 /TID=Mm.214735.1 /TIER=ConsEnd /STK=3 /UG=Mm.214735 /UG_TITLE=ESTs	BB037161
1443212_at	gb:BB041834 /DB_XREF=gi:16258696 /DB_XREF=BB041834 /CLONE=6030458E08 /FEA=EST /CNT=3 /TID=Mm.112713.1 /TIER=ConsEnd /STK=3 /UG=Mm.112713 /UG_TITLE=ESTs	BB041834
1456111_at	gb:BB072624 /DB_XREF=gi:16260157 /DB_XREF=BB072624 /CLONE=9030614N15 /FEA=EST /CNT=30 /TID=Mm.75934.1 /TIER=Stack /STK=15 /UG=Mm.75934 /UG_TITLE=ESTs, Weakly similar to POL2 MOUSE RETROVIRUS-RELATED POL POLYPROTEIN (M.musculus)	BB072624
1440699_at	gb:BB189640 /DB_XREF=gi:15409500 /DB_XREF=BB189640 /CLONE=A330055K22 /FEA=EST /CNT=5 /TID=Mm.121905.1 /TIER=ConsEnd /STK=5 /UG=Mm.121905 /UG_TITLE=ESTs, Highly similar to S68868 microtubule-associated protein 2 - rat (R.norvegicus)	BB189640
1459450_at	gb:BB208422 /DB_XREF=gi:16352338 /DB_XREF=BB208422 /CLONE=A430088C02 /FEA=EST /CNT=2 /TID=Mm.133166.1 /TIER=ConsEnd /STK=2 /UG=Mm.133166 /UG_TITLE=ESTs	BB208422
1418534_at	gb:BB371406 /DB_XREF=gi:16406967 /DB_XREF=BB371406 /CLONE=C130058L18 /FEA=FLmRNA /CNT=78 /TID=Mm.36416.1 /TIER=Stack /STK=21 /UG=Mm.36416 /LL=57265 /UG_GENE=Fzd2 /UG_TITLE=frizzled homolog 2 (Drosophila) /FL=gb:AF206321.1 gb:NM_020510.1	BB371406
1455762_at	gb:BB430142 /DB_XREF=gi:16424053 /DB_XREF=BB430142 /CLONE=C630031M24 /FEA=EST /CNT=10 /TID=Mm.203892.2 /TIER=Stack /STK=8 /UG=Mm.203892 /LL=104781 /UG_GENE=AI316525 /UG_TITLE=expressed sequence AI316525	BB430142
1438462_x_at	gb:BB752997 /DB_XREF=gi:16183432 /DB_XREF=BB752997 /CLONE=G270024P17 /FEA=EST /CNT=14 /TID=Mm.8256.5 /TIER=Stack /STK=10 /UG=Mm.8256 /LL=20218 /UG_GENE=Khdrbs1 /UG_TITLE=KH domain containing, RNA binding, signal transduction associated 1	BB752997
1453208_at	gb:BB764254 /DB_XREF=gi:16192652 /DB_XREF=BB764254 /CLONE=G370034C14 /FEA=mRNA /CNT=49 /TID=Mm.608.1 /TIER=ConsEnd /STK=1 /UG=Mm.608 /LL=67129 /UG_GENE=2700089E24Rik /UG_TITLE=RIKEN cDNA 2700089E24 gene	AV030118
1455892_x_at	gb:BB794742 /DB_XREF=gi:16964361 /DB_XREF=BB794742 /CLONE=G431001K24 /FEA=EST /CNT=29 /TID=Mm.220934.3 /TIER=Stack /STK=29 /UG=Mm.220934 /UG_TITLE=Mus musculus, clone IMAGE:3491638, mRNA, partial cds	BB794742
1452426_x_at	gb:BC004065.1 /DB_XREF=gi:13278542 /FEA=mRNA /CNT=80 /TID=Mm.220934.1 /TIER=ConsEnd /STK=0 /UG=Mm.220934 /DEF=Mus musculus, clone IMAGE:3590633, mRNA, partial cds. /PROD=Unknown (protein for IMAGE:3590633)	BC004065
1418629_a_at	gb:BE447456 /DB_XREF=gi:9447033 /DB_XREF=ut35d06.x1 /CLONE=IMAGE:3329867 /FEA=FLmRNA /CNT=206 /TID=Mm.8256.1 /TIER=Stack /STK=78 /UG=Mm.8256 /LL=20218 /UG_GENE=Khdrbs1 /UG_TITLE=KH domain containing, RNA binding, signal transduction associated 1 /FL=gb:NM_011317.1 gb:U17046.1 gb:BC002051.1 gb:U17961.1	NM_011317
1434541_x_at	gb:BF142112 /DB_XREF=gi:10981152 /DB_XREF=601791926F1 /CLONE=IMAGE:4022358 /FEA=EST /CNT=59 /TID=Mm.8256.2 /TIER=Stack /STK=29 /UG=Mm.8256 /LL=20218 /UG_GENE=Khdrbs1 /UG_TITLE=KH domain containing, RNA binding, signal transduction associated 1	BF142112
1445263_at	gb:BF148780 /DB_XREF=gi:11030175 /DB_XREF=uy24a10.x1 /CLONE=IMAGE:3660474 /FEA=EST /CNT=3 /TID=Mm.213401.1 /TIER=ConsEnd /STK=2 /UG=Mm.213401 /UG_TITLE=ESTs	BF148780
1455965_at	gb:BG064671 /DB_XREF=gi:12547234 /DB_XREF=H3022E09-3 /CLONE=H3022E09 /FEA=EST /CNT=26 /TID=Mm.23156.2 /TIER=Stack /STK=22 /UG=Mm.23156 /UG_TITLE=Mus musculus, Similar to a disintegrin-like and metalloprotease (reprolysin type) with thrombospondin type 1 motif, 4, clone MGC:38401 IMAGE:5345809, mRNA, complete cds	BG064671
1439300_at	gb:BG065782 /DB_XREF=gi:12548345 /DB_XREF=H3035C01-3 /CLONE=H3035C01 /FEA=EST /CNT=8 /TID=Mm.132500.1 /TIER=Stack /STK=8 /UG=Mm.132500 /UG_TITLE=ESTs	BG065782
1445411_at	gb:BI076621 /DB_XREF=gi:14515278 /DB_XREF=L0033F11-3 /CLONE=L0033F11 /FEA=EST /CNT=3 /TID=Mm.197371.1 /TIER=ConsEnd /STK=2 /UG=Mm.197371 /UG_TITLE=ESTs, Weakly similar to YO11 MOUSE HYPOTHETICAL PROTEIN ORF-1137 (M.musculus)	BI076621
1444198_at	gb:BM117570 /DB_XREF=gi:17080588 /DB_XREF=L0853D02-3 /CLONE=L0853D02 /FEA=EST /CNT=5 /TID=Mm.214466.1 /TIER=ConsEnd /STK=2 /UG=Mm.214466 /UG_TITLE=ESTs	BM117570
1457847_at	gb:BM238972 /DB_XREF=gi:17874242 /DB_XREF=K0526F02-3 /CLONE=K0526F02 /FEA=EST /CNT=4 /TID=Mm.217221.1 /TIER=ConsEnd /STK=3 /UG=Mm.217221 /UG_TITLE=ESTs, Moderately similar to S12207 hypothetical protein (M.musculus)	BM238972
1455453_at	gem (nuclear organelle) associated protein 5	BM249374	216766
1439506_at	gene model 1804, (NCBI)	BB193557	386531
1444517_at	gene model 872, (NCBI)	AI551889	380653
1439015_at	glial cell line derived neurotrophic factor family receptor alpha 1	AV221299	14585
1426622_a_at	glutaminyl-peptide cyclotransferase (glutaminyl cyclase)	BB150720	70536
1452135_at	glutathione peroxidase 6	AV001252	75512
1456036_x_at	glutathione S-transferase omega 1	AV003026	14873
1424077_at	glycerophosphodiester phosphodiesterase domain containing 1	AK016023	66569
1423569_at	glycine amidinotransferase (L-arginine:glycine amidinotransferase)	AW108522	67092
1436070_at	glyoxalase 1	BM933153	109801
1417619_at	growth arrest and DNA-damage-inducible, gamma interacting protein 1	BE368753	102060
1448776_at	growth arrest and DNA-damage-inducible, gamma interacting protein 1	BE368753	102060
1417673_at	growth factor receptor bound protein 14	NM_016719	50915
1429184_at	GTPase, very large interferon inducible 1	BM243571	74558
1417428_at	guanine nucleotide binding protein (G protein), gamma 3 subunit	NM_010316	14704
1454696_at	guanine nucleotide binding protein, beta 1	BG071068	14688
1455632_at	Guanine nucleotide binding protein, beta 5, mRNA (cDNA clone MGC:28984 IMAGE:4506201)	BE446953	14697
1438092_x_at	H2A histone family, member Z /// similar to H2A histone family, member Z	AV003424	51788 /// 544879
1425343_at	haloacid dehalogenase-like hydrolase domain containing 3	BC003491	72748
1428692_at	HD domain containing 3	AW259452	68695
1417013_at	heat shock 27kDa protein 8	AF250139	80888
1459827_x_at	Hermansky-Pudlak syndrome 1 homolog (human)	BB188040	192236
1449875_s_at	histocompatibility 2, T region locus 10 /// histocompatibility 2, T region locus 22 /// histocompatibility 2, T region locus 9	NM_010395	15024 /// 15039 /// 15051
1449556_at	histocompatibility 2, T region locus 23	NM_010398	15040
1418072_at	histone 1, H2bc	NM_023422	68024
1422155_at	histone 2, H3c2	BC015270	97114
1434818_at	hypothetical protein 9330159K06	BB079787	327812
1457112_at	hypothetical protein A230106N23	BB183509	329274
1434945_at	hypothetical protein A330042H22	AW743924	270084
1422157_a_at	integrin beta 1 binding protein 1	NM_008403	16413
1455687_at	intestinal cell kinase	BB376918	56542
1449001_at	isovaleryl coenzyme A dehydrogenase	AV221988	56357
1419231_s_at	keratin complex 1, acidic, gene 12	NM_010661	268482
1428881_at	kinesin 2	AK014256	16593
1419356_at	Kruppel-like factor 7 (ubiquitous)	BB524597	93691
1427011_a_at	LanC (bacterial lantibiotic synthetase component C)-like 1	AJ294535	14768
1427012_at	LanC (bacterial lantibiotic synthetase component C)-like 1	AJ294535	14768
1434790_a_at	leukotriene A4 hydrolase	BI696719	16993
1415904_at	lipoprotein lipase	BC003305	16956
1448891_at	macrophage scavenger receptor 2	BC016551	80891
1451425_a_at	makorin, ring finger protein, 1	BC003329	54484
1453152_at	MAM domain containing 2	AK004794	71738
1416340_a_at	mannosidase 2, alpha B1	BC005430	17159
1416357_a_at	melanoma cell adhesion molecule	NM_023061	84004
1419077_at	membrane protein, palmitoylated 3 (MAGUK p55 subfamily member 3)	NM_007863	13384
1436202_at	metastasis associated lung adenocarcinoma transcript 1 (non-coding RNA)	AI853644	72289
1434562_at	microfibrillar-associated protein 3	AW536327	216760
1428820_at	microtubule-associated protein, RP/EB family, member 1	BB464192	13589
1429453_a_at	mitochondrial ribosomal protein L55	BM209870	67212
1448131_at	mitofusin 2	NM_133201	170731
1454772_at	MKIAA0788 protein	AI327392	320632
1457483_at	Modulator recognition factor 2 (Mrf2)	BM214036	71371
1418664_at	multiple PDZ domain protein	AK019164	17475
1436263_at	myelin-associated oligodendrocytic basic protein	AI839848	17433
1450468_at	myocilin	AW125804	17926
1447364_x_at	myosin IB	AA406997	17912
1435463_s_at	myosin ID	C76327	338367
1435559_at	myosin VI	BB200233	17920
1421385_a_at	myosin VIIa	NM_008663	17921
1427025_at	myotubularin related protein 7	AV094609	54384
1447831_s_at	myotubularin related protein 7	BB431693	54384
1433513_x_at	NADH dehydrogenase (ubiquinone) 1 alpha subcomplex, 12	BF152811	66414
1455806_x_at	NADH dehydrogenase (ubiquinone) 1 alpha subcomplex, 12	AV124207	66414
1421163_a_at	nuclear factor I/A	AF326553	18027
1437500_at	Nucleolar complex associated 3 homolog (S. cerevisiae) (Noc3l), mRNA	AV306749	57753
1422126_a_at	nudix (nucleoside diphosphate linked moiety X)-type motif 13	NM_026341	67725
1432332_a_at	nudix (nucleoside diphosphate linked moiety X)-type motif 19	AK008430	110959
1434216_a_at	nudix (nucleoside diphosphate linked moiety X)-type motif 19	BG070689	110959
1425029_a_at	O-acyltransferase (membrane bound) domain containing 2	BC025020	67216
1424952_at	OCIA domain containing 1	BC006937	68095
1424412_at	opioid growth factor receptor-like 1	BE650508	70155
1429019_s_at	paraoxonase 2	BB777713	330260
1450686_at	paraoxonase 2	NM_008896	330260
1423946_at	PDZ and LIM domain 2	BC024556	213019
1418252_at	peptidyl arginine deiminase, type II	NM_008812	18600
1424043_at	peptidylprolyl isomerase (cyclophilin)-like 4	BC004652	67418
1446140_at	Pericentriolar material 1 (Pcm1), mRNA	BB233975	18536
1430979_a_at	peroxiredoxin 2	AK011963	21672
1416292_at	peroxiredoxin 3	NM_007452	11757
1460352_s_at	phosphatidylinositol 3 kinase, regulatory subunit, polypeptide 4, p150	BC017537	75669
1433462_a_at	phosphatidylinositol 4-kinase type 2 alpha	BB208212	84095
1447382_at	phosphatidylinositol glycan, class T	BB780056	78928
1452423_at	piccolo (presynaptic cytomatrix protein)	AW493746	26875
1419620_at	pituitary tumor-transforming 1	NM_013917	30939
1424105_a_at	pituitary tumor-transforming 1	AF069051	30939
1438390_s_at	pituitary tumor-transforming 1	AV105428	30939
1452590_a_at	placenta specific 9	BB609699	211623
1448945_at	plasma membrane proteolipid	BC024534	67801
1418090_at	plasmalemma vesicle associated protein	NM_032398	84094
1441404_at	Platelet-activating factor acetylhydrolase, isoform 1b, beta1 subunit, mRNA (cDNA clone MGC:13913 IMAGE:4017963)	BG075643	18472
1450712_at	potassium inwardly-rectifying channel, subfamily J, member 9	NM_008429	16524
1441071_at	potassium voltage-gated channel, subfamily Q, member 5	BB181225	226922
1429308_at	PR domain containing 16	BF471654	70673
1441559_at	PREDICTED: hypothetical protein LOC73235 [Mus musculus], mRNA sequence	BB111245	73235
1444714_at	PREDICTED: similar to OTTMUSP00000000572 [Mus musculus], mRNA sequence	BB529567	384062
1460674_at	progestin and adipoQ receptor family member VII	BC022922	71904
1445330_at	protein disulfide isomerase associated 3	BG916492	14827
1423648_at	protein disulfide isomerase associated 6	BC006865	71853
1456807_at	protein phosphatase 1, regulatory (inhibitor) subunit 3E	BQ174953	105651
1455002_at	protein tyrosine phosphatase 4a1	AV331223	19243
1449957_at	protein tyrosine phosphatase, receptor type, V	NM_007955	13924
1420429_at	protocadherin beta 3	NM_053128	93874
1453005_at	PRP31 pre-mRNA processing factor 31 homolog (yeast)	BB825316	68988
1460214_at	Purkinje cell protein 4	NM_008791	18546
1460001_at	pyroglutamyl-peptidase I	AI642171	66522
1431931_a_at	RAB, member of RAS oncogene family-like 2A	AK004012	68708
1424648_at	RAB, member of RAS oncogene family-like 4	BC017514	67042
1424222_s_at	RAD23b homolog (S. cerevisiae)	BC006751	19359
1424470_a_at	Rap guanine nucleotide exchange factor (GEF) 3	BC020532	223864
1439635_at	regulator of G-protein signaling 9	BB500298	19739
1460660_x_at	RER1 retention in endoplasmic reticulum 1 homolog (S. cerevisiae)	NM_026395	67830
1421144_at	retinitis pigmentosa GTPase regulator interacting protein 1	NM_023879	77945
1448754_at	retinol binding protein 1, cellular	NM_011254	19659
1426225_at	retinol binding protein 4, plasma	U63146	19662
1448845_at	ribonuclease P 25 subunit (human)	NM_133982	102614
1423666_s_at	ribosomal protein L5 /// similar to 60S ribosomal protein L5 /// similar to 60S ribosomal protein L5 /// similar to 60S ribosomal protein L5 /// similar to 60S ribosomal protein L5	BM114165	19983 /// 545265 /// 545304 /// 545478 /// 545858
1455600_at	ribosomal protein S3	BG069767	27050
1434624_x_at	ribosomal protein S9	AA762498	76846
1427138_at	RIKEN cDNA 0610010D24 gene	AW556861	68339
1435755_at	RIKEN cDNA 1110001A16 gene	BB609468	68554
1451448_a_at	RIKEN cDNA 1110005A03 gene	BC026936	74319
1453485_s_at	RIKEN cDNA 1110005A03 gene	AK016897	74319
1436506_a_at	RIKEN cDNA 1110008H02 gene	AW988981	73824
1434441_at	RIKEN cDNA 1110018J18 gene	BB525584	66129
1452730_at	RIKEN cDNA 1110033J19 gene	AK004068	66184
1429136_at	RIKEN cDNA 1700052K11 gene	AK006771	73431
1428617_at	RIKEN cDNA 1700129L13 gene	AK018461	67933
1438328_at	RIKEN cDNA 1700129L13 gene	BB211735	67933
1440975_at	RIKEN cDNA 1810057P16 gene	BB275943	67622
1452797_at	RIKEN cDNA 2310010B21 gene	AK009264	69577
1429862_at	RIKEN cDNA 2310026J01 gene	AV235932	329502
1429215_at	RIKEN cDNA 2310058N22 gene	BQ175646	71921
1430577_at	RIKEN cDNA 2410007P03 gene	BE686390	66296
1451692_at	RIKEN cDNA 2410015B03 gene	BC005637	71983
1438646_x_at	RIKEN cDNA 2510039O18 gene	BB326325	77034
1423216_a_at	RIKEN cDNA 2510049I19 gene	AV109006	67922
1429509_at	RIKEN cDNA 2600001B17 gene	BB771548	268490
1452997_at	RIKEN cDNA 2610005L07 gene	BE692399	381598
1453261_at	RIKEN cDNA 2610035D17 gene	BB760848	72386
1434162_at	RIKEN cDNA 2700078E11 gene	BB540653	78832
1434207_at	RIKEN cDNA 2900057K09 gene	BE570729	108937
1435106_at	RIKEN cDNA 3732412D22 gene	AV024662	77569
1453238_s_at	RIKEN cDNA 3930401B19 gene /// RIKEN cDNA 1200016E24 gene /// RIKEN cDNA A130040M12 gene /// RIKEN cDNA E430024C06 gene	AU018141	319202 /// 319269 /// 319443 /// 77570
1439684_at	RIKEN cDNA 4930570G19 gene	BB428007	329782
1455326_at	RIKEN cDNA 4932416N17 gene	BB315720	74374
1447939_a_at	RIKEN cDNA 4933409K07 gene /// similar to hypothetical protein 4931430D02 /// similar to 4933409K07Rik protein /// similar to RIKEN cDNA 4933409K07	AV279792	108816 /// 545604 /// 545605 /// 545610
1436049_at	RIKEN cDNA 5730589K01 gene	BB827491	268741
1429902_at	RIKEN cDNA 5830443J22 gene	BB165850	76056
1428531_at	RIKEN cDNA 5930412E23 gene	BB457797	77065
1433860_at	RIKEN cDNA 6030458C11 gene	BB126127	77877
1453402_at	RIKEN cDNA 6430500C12 gene	AV338754	76883
1433685_a_at	RIKEN cDNA 6430706D22 gene	BM248225	381280
1420630_at	RIKEN cDNA 8430419L09 gene	NM_028982	74525
1431007_at	RIKEN cDNA 9030025P20 gene	AA153045	381062
1448251_at	RIKEN cDNA 9030425E11 gene	BG072972	71566
1439701_at	RIKEN cDNA 9330121K16 gene	BB079359	320227
1454232_at	RIKEN cDNA 9430027B09 gene	AK020441	77272
1452189_at	RIKEN cDNA 9430077D24 gene	BG865652	77305
1425191_at	RIKEN cDNA 9430098E02 gene	BC019407	77090
1436578_at	RIKEN cDNA A330104H05 gene	AV328226	77767
1440902_at	RIKEN cDNA A330104H05 gene	AI854460	77767
1435267_at	RIKEN cDNA A430108E01 gene	BB041868	384382
1424454_at	RIKEN cDNA A930025J12 gene	BC027354	211499
1442466_a_at	RIKEN cDNA B430315C20 gene	BG071019	327655
1457323_at	RIKEN cDNA C030030A07 gene	AI846508	320135
1442568_at	RIKEN cDNA C330002I19 gene, mRNA (cDNA clone IMAGE:4238005)	BM213120	77480
1434171_at	RIKEN cDNA C330011K17 gene	BB398891	238692
1436467_at	RIKEN cDNA D230004N17 gene	AU067749	320833
1426513_at	RNA binding motif protein 28	BM228459	68272
1452091_a_at	RNA binding motif protein 28	BM228459	68272
1460351_at	S100 calcium binding protein A11 (calizzarin)	BC021916	20195
1427020_at	scavenger receptor class A, member 3	BC026446	219151
1455422_x_at	septin 4	AW208509	18952
1419100_at	serine (or cysteine) peptidase inhibitor, clade A, member 3N	NM_009252	20716
1442241_at	Serine/arginine-rich protein specific kinase 2, mRNA (cDNA clone MGC:27638 IMAGE:4507346)	BE979921	20817
1416770_at	serine/threonine kinase 25 (yeast)	NM_021537	59041
1450036_at	serum/glucocorticoid regulated kinase 3	BB768208	170755
1441573_at	Sex comb on midleg homolog 1 (Scmh1), mRNA	BB297140	29871
1439647_at	similar to hypothetical protein 4931430D02 /// similar to hypothetical protein 4931430D02	AV257990	433698 /// 545611
1439143_at	similar to kelch-like 9	BB312992	546611
1423129_at	soc-2 (suppressor of clear) homolog (C. elegans)	BQ032685	56392
1457540_at	Solute carrier family 25 (mitochondrial carrier, phosphate carrier), member 26, mRNA (cDNA clone MGC:46774 IMAGE:5026631)	BB455557	67582
1435658_at	solute carrier family 27 (fatty acid transporter), member 1	AI156620	26457
1419971_s_at	solute carrier family 35, member A5	C86506	74102
1417042_at	solute carrier family 37 (glycerol-6-phosphate transporter), member 4	NM_008063	14385
1443163_at	solute carrier family 39 (zinc transporter), member 2	BB049001	214922
1457183_at	solute carrier family 6 (neurotransmitter transporter, GABA), member 1	BB546734	232333
1445459_at	somatostatin receptor 5	BB023293	20609
1444089_at	spectrin beta 2	AV016275	20742
1451457_at	sterol-C5-desaturase (fungal ERG3, delta-5-desaturase) homolog (S. cerevisae)	AB016248	235293
1445387_at	SUMO/sentrin specific peptidase 6	BM118663	215351
1419741_at	suppressor of Ty 16 homolog (S. cerevisiae)	AW536705	114741
1423258_at	synaptotagmin IX	BB559861	60510
1428769_at	TatD DNase domain containing 3	AK005193	68972
1424508_at	tetratricopeptide repeat domain 5	BC025610	219022
1456663_x_at	TM2 domain containing 2	BB718785	69742
1457324_at	Transcribed locus	BM115786
1458186_at	Transcribed locus	AW548864
1459105_at	Transcribed locus	BB102018
1441430_at	Transcribed locus	BQ174667
1434596_at	Transcribed locus	BB194318
1438078_at	Transcribed locus	BF730550
1441181_at	Transcribed locus	BE957389
1443823_s_at	Transcribed locus	AV325919
1444260_at	Transcribed locus, weakly similar to XP_573711.1 PREDICTED: similar to ORF2 consensus sequence encoding endonuclease and reverse transcriptase minus RNaseH [Rattus norvegicus]	BF661746
1442316_x_at	transformation related protein 53 binding protein 1	BB119893	27223
1457812_at	transformation related protein 53 binding protein 1	BB119893	27223
1438426_at	transmembrane protein 58	BF468228	77552
1423310_at	trophoblast glycoprotein	BQ177165	21983
1423311_s_at	trophoblast glycoprotein	BQ177165	21983
1430153_at	tropomodulin 2	AK018223	50876
1451301_at	tropomodulin 2	BB633110	50876
1433883_at	tropomyosin 4	AV122663	326618
1450792_at	TYRO protein tyrosine kinase binding protein	NM_011662	22177
1416197_at	U1 small nuclear ribonucleoprotein 1C	NM_011432	20630
1455237_at	ubiquitin specific peptidase 36	BB006147	72344
1416327_at	ubiquitin-fold modifier conjugating enzyme 1	NM_025388	66155
1444057_at	UBX domain containing 2 (Ubxd2), mRNA	BB253461	67812
1439174_at	Unc-5 homolog C (C. elegans) (Unc5c), mRNA	AI644595	22253
1429363_at	vacuolar protein sorting 37A (yeast)	BB815335	52348
1419189_at	vesicle transport through interaction with t-SNAREs homolog 1A (yeast)	BC019386	53611
1424749_at	WD repeat and FYVE domain containing 1	BC025226	69368
1435588_at	WD repeat and FYVE domain containing 1	BQ031098	69368
1415764_at	zinc finger CCCH type containing 11A	AK003350	70579
1456824_at	zinc finger protein 612	BQ176690	234725
1443931_at	Zinc finger protein 617 (Zfp617), mRNA	AW548399	170938

## Sheet: DBA
Strain specific differences in the basal gene expression selected by computing between strains contrast matrix for significantly different probe-sets (selected by ANOVA) using unpaired t-test. Gene expression level was considered to be specific for a particular strain if it was significantly different (p<0.01) in all three contrasts given for the strain.
DBA/2J
probe set	gene	Accession	LocusLink
1426658_x_at	3-phosphoglycerate dehydrogenase	L21027	236539
1437621_x_at	3-phosphoglycerate dehydrogenase /// similar to 3-phosphoglycerate dehydrogenase	AV216768	236539 /// 546010
1454714_x_at	3-phosphoglycerate dehydrogenase /// similar to 3-phosphoglycerate dehydrogenase	AA561726	236539 /// 546010
1441468_at	4 days neonate male adipose cDNA, RIKEN full-length enriched library, clone:B430203B04 product:hypothetical protein, full insert sequence	BB326028
1416946_a_at	acetyl-Coenzyme A acyltransferase 1 /// 3-ketoacyl-CoA thiolase B	NM_130864	113868 /// 235674
1416947_s_at	acetyl-Coenzyme A acyltransferase 1 /// 3-ketoacyl-CoA thiolase B	NM_130864	113868 /// 235674
1428137_at	ADP-ribosylation factor-like 10C	AV233429	67166
1442654_at	Adult male aorta and vein cDNA, RIKEN full-length enriched library, clone:A530030L04 product:Regulator of sex-limitation candidate 3, full insert sequence	AI593198	212281
1459945_at	Adult male corpora quadrigemina cDNA, RIKEN full-length enriched library, clone:B230215A15 product:hypothetical protein, full insert sequence	BB307519
1432394_a_at	apoptosis antagonizing transcription factor	AK016820	56321
1429535_at	armadillo repeat containing 8	AK004793	74125
1457740_at	Aryl hydrocarbon receptor nuclear translocator-like, mRNA (cDNA clone MGC:13810 IMAGE:3980719)	BB199284	11865
1419115_at	asparagine-linked glycosylation 14 homolog (yeast)	AA198774	66789
1429396_at	autophagy related 16 like 2 (S. cerevisiae)	AK010773	73683
1438663_at	BAT2 domain containing 1	BF730196	226562
1437312_at	bone morphogenetic protein receptor, type 1B	BB698679	12167
1455316_x_at	CCR4 carbon catabolite repression 4-like (S. cerevisiae)	AI987693	12457
1459853_x_at	CDNA sequence BC031781 (BC031781), mRNA	AV312901	208768
1456320_at	cDNA sequence BC049806	BB701297	213056
1415948_at	cellular repressor of E1A-stimulated genes 1	BC027426	433375
1417266_at	chemokine (C-C motif) ligand 6	BC002073	20305
1420936_s_at	cleavage and polyadenylation specific factor 2	BM239527	51786
1418021_at	complement component 4 (within H-2S)	NM_009780	12268
1430520_at	copine VIII	AW548480	66871
1448406_at	CREBBP/EP300 inhibitory protein 1	BC010712	58521
1418585_at	cyclin H	NM_023243	66671
1420354_at	cyclin M1	NM_031396	83674
1426951_at	cysteine rich transmembrane BMP regulator 1 (chordin like)	AK018666	50766
1453500_at	cytochrome P450, family 2, subfamily u, polypeptide 1	AK018458	71519
1419130_at	deaminase domain containing 1	NM_025748	66757
1450848_at	death associated protein 3	AK014889	65111
1436479_a_at	dipeptidylpeptidase 7	BB746075	83768
1418844_at	disrupted in bipolar disorder 1 homolog (human)	NM_133981	102580
1436221_at	DNA segment, Chr 1, ERATO Doi 471, expressed	BG067625	27877
1436293_x_at	DNA segment, Chr 1, ERATO Doi 471, expressed	AI852300	27877
1428738_a_at	DNA segment, Chr 14, ERATO Doi 449, expressed	BG072279	66039
1438409_at	DNA segment, Chr 9, MRC UK Mouse Genome Centre 48 expressed	BG061859	28135
1420965_a_at	ectodermal-neural cortex 1	BM120053	13803
1418259_a_at	ectonucleoside triphosphate diphosphohydrolase 2	NM_009849	12496
1419327_at	expressed sequence AA415817	NM_053181	94184
1452705_at	expressed sequence AA415817	AK004611	94184
1446529_at	Expressed sequence AI449175, mRNA (cDNA clone MGC:8009 IMAGE:3586128)	BB420672	234362
1455452_x_at	expressed sequence AI449310	AW552116	101584
1459917_at	expressed sequence AI451896	BG078867	103736
1455390_at	expressed sequence AI839550	BF021286	233065
1450900_at	expressed sequence AW011752	AV305633	104570
1434362_at	expressed sequence AW550831	BM249454	98715
1437767_s_at	fused toes	AA138720	14339
1438526_at	G protein-coupled receptor 158	BB025325	241263
1436889_at	gamma-aminobutyric acid (GABA-A) receptor, subunit alpha 1	BQ268470	14394
1440989_at	gb:BB183373 /DB_XREF=gi:16270232 /DB_XREF=BB183373 /CLONE=A230106G10 /FEA=EST /CNT=7 /TID=Mm.207816.1 /TIER=ConsEnd /STK=4 /UG=Mm.207816 /UG_TITLE=ESTs	BB183373
1441858_at	gb:BB315798 /DB_XREF=gi:9022833 /DB_XREF=BB315798 /CLONE=B230361B15 /FEA=EST /CNT=4 /TID=Mm.131939.1 /TIER=ConsEnd /STK=4 /UG=Mm.131939 /UG_TITLE=ESTs	BB315798
1438435_at	gb:BB329313 /DB_XREF=gi:15411508 /DB_XREF=BB329313 /CLONE=B630006F09 /FEA=EST /CNT=19 /TID=Mm.195617.3 /TIER=Stack /STK=10 /UG=Mm.195617 /LL=66190 /UG_GENE=1110057L18Rik /UG_TITLE=RIKEN cDNA 1110057L18 gene	BB329313
1439195_at	gb:BB471698 /DB_XREF=gi:16427956 /DB_XREF=BB471698 /CLONE=D230040E15 /FEA=EST /CNT=11 /TID=Mm.119153.1 /TIER=Stack /STK=8 /UG=Mm.119153 /UG_TITLE=ESTs	BB471698
1434833_at	gb:BB667222 /DB_XREF=gi:16398671 /DB_XREF=BB667222 /CLONE=6820434A10 /FEA=EST /CNT=38 /TID=Mm.92587.1 /TIER=Stack /STK=24 /UG=Mm.92587 /UG_TITLE=ESTs	BB667222
1435963_at	gb:BB801134 /DB_XREF=gi:16970757 /DB_XREF=BB801134 /CLONE=G630034I24 /FEA=EST /CNT=15 /TID=Mm.40254.1 /TIER=Stack /STK=12 /UG=Mm.40254 /LL=106292 /UG_GENE=AI893641 /UG_TITLE=expressed sequence AI893641	BB801134
1452426_x_at	gb:BC004065.1 /DB_XREF=gi:13278542 /FEA=mRNA /CNT=80 /TID=Mm.220934.1 /TIER=ConsEnd /STK=0 /UG=Mm.220934 /DEF=Mus musculus, clone IMAGE:3590633, mRNA, partial cds. /PROD=Unknown (protein for IMAGE:3590633)	BC004065
1424746_at	gb:BC016221.1 /DB_XREF=gi:18921434 /FEA=FLmRNA /CNT=44 /TID=Mm.2204.1 /TIER=FL+Stack /STK=17 /UG=Mm.2204 /DEF=Mus musculus, clone MGC:28766 IMAGE:4485843, mRNA, complete cds. /PROD=Unknown (protein for MGC:28766) /FL=gb:BC016221.1	BC016221
1425113_x_at	gb:BC020068.1 /DB_XREF=gi:18043363 /FEA=FLmRNA /CNT=31 /TID=Mm.172352.1 /TIER=FL /STK=6 /UG=Mm.172352 /DEF=Mus musculus, Similar to RIKEN cDNA 9530053H05 gene, clone MGC:28371 IMAGE:4020866, mRNA, complete cds. /PROD=Similar to RIKEN cDNA 9530053H05 gene /FL=gb:BC020068.1	BC020068
1439300_at	gb:BG065782 /DB_XREF=gi:12548345 /DB_XREF=H3035C01-3 /CLONE=H3035C01 /FEA=EST /CNT=8 /TID=Mm.132500.1 /TIER=Stack /STK=8 /UG=Mm.132500 /UG_TITLE=ESTs	BG065782
1435491_at	gb:BI076615 /DB_XREF=gi:14515272 /DB_XREF=L0027G05-3 /CLONE=L0027G05 /FEA=EST /CNT=18 /TID=Mm.41364.1 /TIER=Stack /STK=16 /UG=Mm.41364 /LL=102177 /UG_GENE=AI875089 /UG_TITLE=expressed sequence AI875089	BI076615
1416118_at	gb:NM_025863.1 /DB_XREF=gi:13385345 /GEN=2310035M22Rik /FEA=FLmRNA /CNT=194 /TID=Mm.41535.1 /TIER=FL+Stack /STK=125 /UG=Mm.41535 /LL=66949 /DEF=Mus musculus RIKEN cDNA 2310035M22 gene (2310035M22Rik), mRNA. /PROD=RIKEN cDNA 2310035M22 /FL=gb:BC006700.1 gb:BC025430.1 gb:NM_025863.1	NM_025863
1457061_at	glucocorticoid induced transcript 1	BB246045	170772
1459532_at	glutamate receptor, metabotropic 7	BB539404	108073
1436713_s_at	GTL2, imprinted maternally expressed untranslated mRNA	BM119226	17263
1436332_at	heat shock protein, alpha-crystallin-related, B6	BB755506	243912
1425614_x_at	histocompatibility 2, D region locus 1	M83244	14964
1427651_x_at	histocompatibility 2, D region locus 1	X00246	14964
1452544_x_at	histocompatibility 2, D region locus 1	J00406	14964
1460709_a_at	HLA-B associated transcript 5	BG071718	193742
1460017_at	hypothetical LOC434179	BB371300	434179
1434818_at	hypothetical protein 9330159K06	BB079787	327812
1458405_at	hypothetical protein B430201F14	AI891566	330503
1442379_at	hypothetical protein LOC574403	BB020678	574403
1435714_x_at	interleukin 17D	BB809808	239114
1417379_at	IQ motif containing GTPase activating protein 1	NM_016721	29875
1442643_at	jumonji domain containing 3	AW912463	216850
1419356_at	Kruppel-like factor 7 (ubiquitous)	BB524597	93691
1426074_at	LOC434536	BC006770	434536
1426221_at	loss of heterozygosity, 11, chromosomal region 2, gene A homolog (human)	BC004727	67776
1448891_at	macrophage scavenger receptor 2	BC016551	80891
1422485_at	MAD homolog 4 (Drosophila)	AK004804	17128
1426371_at	male sterility domain containing 2	BG094874	67420
1449964_a_at	malonyl-CoA decarboxylase	NM_019966	56690
1453152_at	MAM domain containing 2	AK004794	71738
1433438_x_at	melanoma antigen	BB794642	17276
1448486_at	methylmalonyl-Coenzyme A mutase	NM_008650	17850
1440342_at	midline 1	BB276544	17318
1424717_at	MIS12 homolog (yeast)	BC026790	67139
1430798_x_at	mitochondrial ribosomal protein L15	AV306676	27395
1419362_at	mitochondrial ribosomal protein L35	BF787384	66223
1435367_at	mitogen-activated protein kinase 4	BQ177154	225724
1454772_at	MKIAA0788 protein	AI327392	320632
1431053_at	M-phase phosphoprotein 9	AI536236	269702
1440915_at	M-phase phosphoprotein 9	BG067775	269702
1417275_at	myelin and lymphocyte protein, T-cell differentiation protein	NM_010762	17153
1428835_at	myosin, heavy polypeptide 14	AK010278	71960
1417151_a_at	neurotensin receptor 2	NM_008747	18217
1437579_at	NIMA (never in mitosis gene a)-related expressed kinase 2	C77054	18005
1417571_at	N-methylpurine-DNA glycosylase	BC014754	268395
1431302_a_at	nudix (nucleoside diphosphate linked moiety X)-type motif 7	AK011172	67528
1440682_at	Odd Oz/ten-m homolog 4 (Drosophila) (Odz4), mRNA	BB180429	23966
1439663_at	Patched homolog 1 (Ptch1), mRNA	BB040049	19206
1439917_at	PDZ domain containing 8	AW124545	107368
1439088_at	PDZ domain containing 8	BB102308	107368
1418252_at	peptidyl arginine deiminase, type II	NM_008812	18600
1421087_at	period homolog 3 (Drosophila)	NM_011067	18628
1460662_at	period homolog 3 (Drosophila)	NM_011067	18628
1431354_a_at	phenylalanine-tRNA synthetase 2 (mitochondrial)	AK020164	69955
1452994_at	phosphatidylinositol-3-phosphate/phosphatidylinositol 5-kinase, type III	AK017225	18711
1460585_x_at	phosphatidylserine decarboxylase	AV212090	320951
1435043_at	phospholipase C, beta 1	BB794831	18795
1452590_a_at	placenta specific 9	BB609699	211623
1443573_at	poly (ADP-ribose) polymerase family, member 1	AI956938	11545
1420800_a_at	potassium voltage-gated channel, subfamily Q, member 2	NM_010611	16536
1444671_at	PREDICTED: hypothetical protein 6530401P13 [Mus musculus], mRNA sequence	BB523168	320357
1437710_x_at	PREDICTED: hypothetical protein LOC75538 [Mus musculus], mRNA sequence	AI415163	75538
1443621_at	PREDICTED: similar to novel F-box domain containing protein [Mus musculus], mRNA sequence	BG092359	327959
1416187_s_at	proline-rich nuclear receptor coactivator 2	NM_026383	52830
1448982_at	protease, serine, 18	NM_011177	19144
1448822_at	proteasome (prosome, macropain) subunit, beta type 6	BC013897	19175
1428923_at	protein phosphatase 1, regulatory (inhibitor) subunit 3G	AK005570	76487
1456720_at	Protein phosphatase 3, regulatory subunit B, alpha isoform (calcineurin B, type I) (Ppp3r1), mRNA	BB698189	19058
1446332_at	Protocadherin gamma subfamily A, 10, mRNA (cDNA clone MGC:40648 IMAGE:5400956)	BB473438	93724
1419839_x_at	PRP19/PSO4 homolog (S. cerevisiae)	AA409562	28000
1449635_at	PRP19/PSO4 homolog (S. cerevisiae)	AA409562	28000
1424648_at	RAB, member of RAS oncogene family-like 4	BC017514	67042
1423119_at	radial spokehead-like 2	AK016473	66832
1448938_at	replication protein A3	NM_026632	68240
1417090_at	reticulocalbin 1	NM_009037	19672
1439650_at	reticulon 4	BG072267	68585
1459609_at	Rho GTPase activating protein 10 (Arhgap10), mRNA	AI875430	78514
1447206_at	Rho GTPase activating protein 21, mRNA (cDNA clone MGC:100159 IMAGE:30639338)	AW552490	71435
1454745_at	Rho GTPase activating protein 29	BG074320	214137
1455522_at	Rho guanine nucleotide exchange factor (GEF) 15	AW492648	442801
1424138_at	rhomboid family 1 (Drosophila)	BC027346	13650
1422128_at	ribosomal protein L14	NM_025974	67115
1431766_x_at	ribosomal protein S2	AK004568	16898
1431765_a_at	ribosomal protein S2 /// similar to 40S ribosomal protein S2 /// similar to 40S ribosomal protein S2 /// similar to 40S ribosomal protein S2 /// similar to 40S ribosomal protein S2 /// similar to ribosomal protein S2 /// similar to 40S ribosomal protein S2 /// similar to 40S ribosomal protein S2 /// similar to 40S ribosomal protein S2 /// similar to 40S ribosomal protein S2 /// similar to 40S rib…	AK004568	16898 /// 193707 /// 232534 /// 243642 /// 380872 /// 381086 /// 432878 /// 433715 /// 434084 /// 436484 /// 544872 /// 545808 /// 546164 /// 546298 /// 546797
1428781_at	RIKEN cDNA 1110014F24 gene	BI452905	73712
1417211_a_at	RIKEN cDNA 1110032A03 gene	NM_023483	68721
1452726_a_at	RIKEN cDNA 1110061L23 gene	AK016797	68845
1438511_a_at	RIKEN cDNA 1190002H23 gene	BB408123	66214
1439363_at	RIKEN cDNA 1200014J11 gene	BB736518	66874
1428370_at	RIKEN cDNA 1500011B03 gene	AK018264	66236
1436669_at	RIKEN cDNA 1700019G17 gene	BM214338	75541
1436670_x_at	RIKEN cDNA 1700019G17 gene	BM214338	75541
1434493_at	RIKEN cDNA 1810022K09 gene	BG092222	69126
1427294_a_at	RIKEN cDNA 1810073N04 gene	BB406585	72055
1428258_at	RIKEN cDNA 2010107E04 gene	BG795140	70257
1452799_at	RIKEN cDNA 2310009E04 gene	AK009249	75578
1429862_at	RIKEN cDNA 2310026J01 gene	AV235932	329502
1428083_at	RIKEN cDNA 2310043N10 gene	AK018202	66961
1428288_at	RIKEN cDNA 2310051E17 gene	AW488885	70273
1418386_at	RIKEN cDNA 2510005D08 gene	NM_026526	68043
1435270_x_at	RIKEN cDNA 2510005D08 gene	BF730076	68043
1449072_a_at	RIKEN cDNA 2510005D08 gene	NM_026526	68043
1438646_x_at	RIKEN cDNA 2510039O18 gene	BB326325	77034
1437538_at	RIKEN cDNA 2610002F03 gene	BM213278	72091
1429337_at	RIKEN cDNA 2610301K12 gene	BB161454	72477
1428381_a_at	RIKEN cDNA 2700038C09 gene	BG868450	66496
1454309_at	RIKEN cDNA 2810002N01 gene	BB646622	68020
1439940_at	RIKEN cDNA 2900019G14 gene, mRNA (cDNA clone IMAGE:5709418)	AV328280	72932
1430485_at	RIKEN cDNA 3010009O07 gene	AW324327	76847
1429331_at	RIKEN cDNA 4632427E13 gene	AK019505	68186
1455377_at	RIKEN cDNA 4921517B04 gene	BB795572	70892
1439070_x_at	RIKEN cDNA 4933439C20 gene	BB006121	236604
1435425_at	RIKEN cDNA 4933439C20 gene /// phosphatidylserine decarboxylase	AV212090	236604 /// 320951
1430660_at	RIKEN cDNA 5830417I10 gene	AV291471	76022
1433860_at	RIKEN cDNA 6030458C11 gene	BB126127	77877
1428013_at	RIKEN cDNA 6030458C11 gene	BC028769	77877
1431067_at	RIKEN cDNA 6330404A07 gene	BG083246	70754
1429628_at	RIKEN cDNA 6330407J23 gene	AK012378	67412
1426293_at	RIKEN cDNA 6330581L23 gene	BG068796	233056
1444806_at	RIKEN cDNA 6720456B07 gene (6720456B07Rik), mRNA	BB551256	101314
1441033_at	RIKEN cDNA 8430438D04 gene	BB667269	278279
1439701_at	RIKEN cDNA 9330121K16 gene	BB079359	320227
1456634_at	RIKEN cDNA 9830001H06 gene	BB093445	320706
1445543_at	RIKEN cDNA 9830124H08 gene	AI428811	219105
1444701_at	RIKEN cDNA A130001D14 gene	BB369687	399620
1434191_at	RIKEN cDNA A530016O06 gene	AI790538	319660
1438862_at	RIKEN cDNA A630005I04 gene	BB227434	320743
1437558_at	RIKEN cDNA B130021B11 gene	BM119919	320860
1434375_at	RIKEN cDNA B930006L02 gene	BB699417	319604
1436569_at	RIKEN cDNA C030045D06 gene	BB360125	109294
1433879_a_at	RIKEN cDNA C130032J12 gene	BG073396	218975
1456257_at	RIKEN cDNA C130065N10 gene	BG070093	319340
1453994_at	RIKEN cDNA C230094A16 gene	AK013815	237711
1433988_s_at	RIKEN cDNA C230098O21 gene	BG075755	102153
1442016_at	RIKEN cDNA D630004N19 gene	BQ174740	402747
1434292_at	RIKEN cDNA E130013N09 gene	BI731047	99358
1454751_at	RIKEN cDNA G430022H21 gene	BM247306	210529
1441437_at	RNA binding motif, single stranded interacting protein 1, mRNA (cDNA clone MGC:25244 IMAGE:4527742)	BM119933	56878
1454703_x_at	RNA, U22 small nucleolar	BF163381	83673
1419668_at	sarcoglycan, beta (dystrophin-associated glycoprotein)	AK014381	24051
1417644_at	sarcospan	BC021484	16651
1426972_at	SEC24 related gene family, member D (S. cerevisiae)	AK009425	69608
1428778_at	Sfi1 homolog, spindle assembly associated (yeast)	AK019095	78887
1426787_at	Sfi1 homolog, spindle assembly associated (yeast)	AW744519	78887
1452195_s_at	Sfi1 homolog, spindle assembly associated (yeast)	AW744519	78887
1447901_x_at	Sfi1 homolog, spindle assembly associated (yeast) /// similar to 2310047I15Rik protein	BB169770	545744 /// 78887
1456471_x_at	similar to 3-phosphoglycerate dehyrogenase /// 3-phosphoglycerate dehydrogenase /// similar to 3-phosphoglycerate dehydrogenase /// similar to 3-phosphoglycerate dehyrogenase /// similar to 3-phosphoglycerate dehydrogenase /// similar to 3-phosphoglycerate dehydrogenase	BB204486	224870 /// 236539 /// 269242 /// 383450 /// 434173 /// 546010
1456584_x_at	similar to 3-phosphoglycerate dehyrogenase /// 3-phosphoglycerate dehydrogenase /// similar to 3-phosphoglycerate dehydrogenase /// similar to 3-phosphoglycerate dehyrogenase /// similar to 3-phosphoglycerate dehydrogenase /// similar to 3-phosphoglycerate dehydrogenase	BB495884	224870 /// 236539 /// 269242 /// 383450 /// 434173 /// 546010
1429951_at	single-stranded DNA binding protein 2	AK005150	66970
1426271_at	SMC5 structural maintenance of chromosomes 5-like 1 (yeast)	AV257384	226026
1424730_a_at	solute carrier family 15 (H+/peptide transporter), member 2	BC018335	57738
1447808_s_at	solute carrier family 15 (H+/peptide transporter), member 2	BB244383	57738
1417600_at	solute carrier family 15 (H+/peptide transporter), member 2	NM_021301	57738
1438824_at	solute carrier family 20, member 1	BB465699	20515
1452059_at	solute carrier family 35, member F5	BB752003	74150
1443536_at	solute carrier family 7 (cationic amino acid transporter, y+ system), member 11	BB453858	26570
1437675_at	solute carrier family 8 (sodium/calcium exchanger), member 1	BB522674	20541
1426584_a_at	sorbitol dehydrogenase 1	BI143942	20322
1453003_at	sortilin-related receptor, LDLR class A repeats-containing	AK013519	20660
1449979_a_at	sparc/osteonectin, cwcv and kazal-like domains proteoglycan 3	NM_023689	72902
1438294_at	spinocerebellar ataxia 1 homolog (human)	BG067317	20238
1419423_at	stabilin 2	NM_138673	192188
1439241_x_at	steroid 5 alpha-reductase 2-like	BB825787	57357
1430026_at	stress 70 protein chaperone, microsome-associated, human homolog	AK021006	110920
1453172_at	stress 70 protein chaperone, microsome-associated, human homolog	BE533039	110920
1436333_a_at	synaptojanin 1	BM232846	104015
1436334_at	synaptojanin 1	BM232846	104015
1429729_at	synaptotagmin XI	BB462518	229521
1436951_x_at	thioredoxin domain containing 9	BE623245	98258
1424737_at	thyroid hormone responsive SPOT14 homolog (Rattus)	BC009165	21835
1421998_at	torsin family 3, member A	NM_023141	30935
1459105_at	Transcribed locus	BB102018
1439845_at	Transcribed locus	BQ174438
1445561_at	Transcribed locus	BM218868
1445579_at	Transcribed locus	BM116762
1457474_at	Transcribed locus	AV230021
1439026_at	transient receptor potential cation channel, subfamily M, member 3	BB125842	226025
1418726_a_at	troponin T2, cardiac	NM_011619	21956
1415694_at	tryptophanyl-tRNA synthetase	AK004541	22375
1452422_a_at	U2 small nuclear ribonucleoprotein B	AW537796	20639
1436890_at	UDP-N-acteylglucosamine pyrophosphorylase 1-like 1	BG963358	227620
1449425_at	wingless-related MMTV integration site 2	BC026373	22413
1433953_at	zinc finger protein 277	BQ176535	246196
1453230_at	zinc finger protein 74	AK012947	72723
1452319_at	zinc finger protein 82	BM230481	330502
1440771_at	zinc finger with KRAB and SCAN domains 1	BB093204	74570
1438691_at	zinc finger, ZZ-type with EF hand domain 1	BB379602	195018

## Sheet: SWR
Strain specific differences in the basal gene expression selected by computing between strains contrast matrix for significantly different probe-sets (selected by ANOVA) using unpaired t-test. Gene expression level was considered to be specific for a particular strain if it was significantly different (p<0.01) in all three contrasts given for the strain.
SWR/J
probe set	gene	Accession	LocusLink
1458605_at	15 days embryo head cDNA, RIKEN full-length enriched library, clone:D930002L04 product:unclassifiable, full insert sequence	AW107249
1422623_x_at	16 days embryo heart cDNA, RIKEN full-length enriched library, clone:I920041I15 product:ribosomal protein L41, full insert sequence	NM_018860
1447723_at	16 days neonate cerebellum cDNA, RIKEN full-length enriched library, clone:9630018J10 product:unclassifiable, full insert sequence	BE955100
1445277_at	16 days neonate thymus cDNA, RIKEN full-length enriched library, clone:A130006J10 product:unclassifiable, full insert sequence	BB152459
1421025_at	1-acylglycerol-3-phosphate O-acyltransferase 1 (lysophosphatidic acid acyltransferase, alpha)	BB524140	55979
1431822_a_at	5-azacytidine induced gene 2	AK004992	27215
1452595_at	a disintegrin-like and metallopeptidase (reprolysin type) with thrombospondin type 1 motif, 4	BB443585	240913
1451665_a_at	adaptor-related protein complex AP-4, sigma 1	BC001985	11782
1450214_at	adenosine A2b receptor	NM_007413	11541
1428137_at	ADP-ribosylation factor-like 10C	AV233429	67166
1441388_at	Adult male hippocampus cDNA, RIKEN full-length enriched library, clone:C630020O05 product:unclassifiable, full insert sequence	BB428710
1435070_at	AE binding protein 2	BQ174632	11569
1452975_at	alanine-glyoxylate aminotransferase 2-like 1	AK005060	71760
1416468_at	aldehyde dehydrogenase family 1, subfamily A1	NM_013467	11668
1417826_at	aldo-keto reductase family 1, member E1	BC012692	56043
1424714_at	aldolase 3, C isoform	BC008184	11676
1433497_at	aquarius	BQ177893	11834
1425914_a_at	armadillo repeat containing, X-linked 1	BC021410	78248
1436358_at	ATP synthase mitochondrial F1 complex assembly factor 1	AV333459	230649
1417970_at	ATP synthase, H+ transporting, mitochondrial F0 complex, subunit s	NM_026536	68055
1416951_a_at	ATPase, H+ transporting, V1 subunit D	NM_023721	73834
1416952_at	ATPase, H+ transporting, V1 subunit D	NM_023721	73834
1419759_at	ATP-binding cassette, sub-family B (MDR/TAP), member 1A	M30697	18671
1442071_at	ATP-binding cassette, sub-family E (OABP), member 1	BG063303	24015
1416245_at	aurora kinase A interacting protein 1	NM_025338	66077
1448993_at	autophagy-related 3 (yeast)	BC010809	67841
1424478_at	Bardet-Biedl syndrome 2 homolog (human)	AF342737	67378
1441762_at	B-cell leukemia/lymphoma 11B, mRNA (cDNA clone MGC:27524 IMAGE:4457123)	BM877183	58208
1416250_at	B-cell translocation gene 2, anti-proliferative	NM_007570	12227
1442395_at	Bpag1-e mRNA for bullous pemphigoid antigen 1-e	AW494347	13518
1452850_s_at	breast cancer metastasis-suppressor 1-like	AK003055	52592
1441744_at	Calcium channel, voltage-dependent, L type, alpha 1C subunit (Cacna1c), mRNA	BM122132	12288
1419224_at	cat eye syndrome chromosome region, candidate 6 homolog (human)	NM_033567	94047
1418365_at	cathepsin H	NM_007801	13036
1443814_x_at	cathepsin H	BB542535	13036
1448591_at	cathepsin S	NM_021281	13040
1421000_at	CCR4-NOT transcription complex, subunit 4	AI448404	53621
1418710_at	CD59a antigen	NM_007652	12509
1429830_a_at	CD59a antigen	AK005507	12509
1436462_at	CDNA clone IMAGE:30359088	BM899333
1435279_at	cDNA sequence BC059842	AV338182	230676
1440819_s_at	cDNA sequence BC059842	BB541793	230676
1417266_at	chemokine (C-C motif) ligand 6	BC002073	20305
1417574_at	chemokine (C-X-C motif) ligand 12	NM_013655	20315
1450416_at	chromobox homolog 5 (Drosophila HP1a)	NM_007626	12419
1418066_at	cofilin 2, muscle	AI323758	12632
1418067_at	cofilin 2, muscle	AI323758	12632
1452968_at	collagen triple helix repeat containing 1	AK003674	68588
1424677_at	cytochrome P450, family 2, subfamily j, polypeptide 9	AF336850	74519
1438832_x_at	DEAH (Asp-Glu-Ala-His) box polypeptide 30	BB461484	72831
1438969_x_at	DEAH (Asp-Glu-Ala-His) box polypeptide 30	BB105391	72831
1419130_at	deaminase domain containing 1	NM_025748	66757
1418035_a_at	DNA primase, p58 subunit	NM_008922	19076
1436221_at	DNA segment, Chr 1, ERATO Doi 471, expressed	BG067625	27877
1456430_at	DNA segment, Chr 3, ERATO Doi 789, expressed	BB410567	51938
1418038_s_at	dual specificity phosphatase 19	NM_024438	68082
1429712_at	ethanol induced 1	AK005093	13999
1448819_at	eukaryotic translation initiation factor 2, subunit 2 (beta)	AA985754	67204
1449614_s_at	expressed sequence AI314976	AW558560	106821
1456018_at	expressed sequence AL022779	BB757933	105246
1433903_at	expressed sequence AU021838	BM227771	328099
1440227_at	expressed sequence BF642829	AV245536	503859
1436616_at	expressed sequence R74740	BE945631	96938
1448620_at	Fc receptor, IgG, low affinity III	NM_010188	14131
1423136_at	fibroblast growth factor 1	AI649186	14164
1453321_at	fibronectin type III domain containing 1	AK003938	68655
1426983_at	formin binding protein 1	BM244005	14269
1438700_at	formin binding protein 4	BG091626	55935
1436416_x_at	fractured callus expressed transcript 1	BB609429	14356
1453461_at	fractured callus expressed transcript 1	AK002949	14356
1435925_at	G protein-coupled receptor kinase-interactor 2	BB377392	26431
1448700_at	G0/G1 switch gene 2	NM_008059	14373
1433913_at	gb:AV094811 /DB_XREF=gi:16381647 /DB_XREF=AV094811 /CLONE=2410002M24 /FEA=EST /CNT=61 /TID=Mm.197839.1 /TIER=Stack /STK=52 /UG=Mm.197839 /LL=97390 /UG_GENE=C80913 /UG_TITLE=expressed sequence C80913	AV094811
1426558_x_at	gb:BB283527 /DB_XREF=gi:8983976 /DB_XREF=BB283527 /CLONE=A930102I15 /FEA=FLmRNA /CNT=118 /TID=Mm.154145.1 /TIER=Stack /STK=18 /UG=Mm.154145 /LL=66376 /UG_GENE=2310011F05Rik /UG_TITLE=RIKEN cDNA 2310011F05 gene /FL=gb:BC025129.1	BB283527
1437861_s_at	gb:BB335101 /DB_XREF=gi:16404093 /DB_XREF=BB335101 /CLONE=B830031O06 /FEA=EST /CNT=48 /TID=Mm.200701.1 /TIER=Stack /STK=13 /UG=Mm.200701 /LL=98094 /UG_GENE=R75156 /UG_TITLE=expressed sequence R75156	BB335101
1439195_at	gb:BB471698 /DB_XREF=gi:16427956 /DB_XREF=BB471698 /CLONE=D230040E15 /FEA=EST /CNT=11 /TID=Mm.119153.1 /TIER=Stack /STK=8 /UG=Mm.119153 /UG_TITLE=ESTs	BB471698
1447342_at	gb:BB751335 /DB_XREF=gi:16155571 /DB_XREF=BB751335 /CLONE=G130205B07 /FEA=EST /CNT=2 /TID=Mm.207662.1 /TIER=ConsEnd /STK=2 /UG=Mm.207662 /UG_TITLE=ESTs	BB751335
1435963_at	gb:BB801134 /DB_XREF=gi:16970757 /DB_XREF=BB801134 /CLONE=G630034I24 /FEA=EST /CNT=15 /TID=Mm.40254.1 /TIER=Stack /STK=12 /UG=Mm.40254 /LL=106292 /UG_GENE=AI893641 /UG_TITLE=expressed sequence AI893641	BB801134
1435119_at	gb:BE956710 /DB_XREF=gi:10601528 /DB_XREF=UI-M-BG2-bbn-d-11-0-UI.s1 /CLONE=UI-M-BG2-bbn-d-11-0-UI /FEA=EST /CNT=22 /TID=Mm.93670.1 /TIER=Stack /STK=20 /UG=Mm.93670 /UG_TITLE=ESTs	BE956710
1456900_at	gb:BE993418 /DB_XREF=gi:10675578 /DB_XREF=UI-M-BZ1-bjs-c-01-0-UI.s1 /CLONE=UI-M-BZ1-bjs-c-01-0-UI /FEA=EST /CNT=8 /TID=Mm.82606.1 /TIER=ConsEnd /STK=6 /UG=Mm.82606 /UG_TITLE=ESTs	BE993418
1445263_at	gb:BF148780 /DB_XREF=gi:11030175 /DB_XREF=uy24a10.x1 /CLONE=IMAGE:3660474 /FEA=EST /CNT=3 /TID=Mm.213401.1 /TIER=ConsEnd /STK=2 /UG=Mm.213401 /UG_TITLE=ESTs	BF148780
1434340_at	gb:BF681728 /DB_XREF=gi:11955623 /DB_XREF=602117220F2 /CLONE=IMAGE:3468340 /FEA=EST /CNT=44 /TID=Mm.22138.2 /TIER=Stack /STK=34 /UG=Mm.22138 /UG_TITLE=Mus musculus, Similar to ubiquinol-cytochrome c reductase complex (7.2 kD), clone MGC:37480 IMAGE:4984172, mRNA, complete cds	BF681728
1446932_at	gb:BG074582 /DB_XREF=gi:12557151 /DB_XREF=H3136H04-3 /CLONE=H3136H04 /FEA=EST /CNT=2 /TID=Mm.182731.1 /TIER=ConsEnd /STK=2 /UG=Mm.182731 /UG_TITLE=ESTs	BG074582
1458222_at	gb:BM120453 /DB_XREF=gi:17088479 /DB_XREF=L0940A07-3 /CLONE=L0940A07 /FEA=EST /CNT=3 /TID=Mm.133451.1 /TIER=ConsEnd /STK=3 /UG=Mm.133451 /UG_TITLE=ESTs, Weakly similar to TYROSINE-PROTEIN KINASE JAK3 (M.musculus)	BM120453
1439111_at	gb:BM230984 /DB_XREF=gi:17866254 /DB_XREF=K0303F07-3 /CLONE=K0303F07 /FEA=EST /CNT=14 /TID=Mm.20927.8 /TIER=Stack /STK=8 /UG=Mm.20927 /LL=21807 /UG_GENE=Tgfb1i4 /UG_TITLE=transforming growth factor beta 1 induced transcript 4	BM230984
1455702_at	gb:BM234499 /DB_XREF=gi:17869769 /DB_XREF=K0401D06-3 /CLONE=K0401D06 /FEA=EST /CNT=12 /TID=Mm.202304.1 /TIER=Stack /STK=9 /UG=Mm.202304 /LL=104786 /UG_GENE=AI325023 /UG_TITLE=expressed sequence AI325023	BM234499
1458038_at	GC-rich promoter binding protein 1, mRNA (cDNA clone MGC:27589 IMAGE:4501399)	BG063073	73274
1436070_at	glyoxalase 1	BM933153	109801
1419470_at	guanine nucleotide binding protein, beta 4	BI713933	14696
1450668_s_at	heat shock protein 1 (chaperonin 10)	NM_008303	15528
1427126_at	heat shock protein 1A	M12573	193740
1427127_x_at	heat shock protein 1A	M12573	193740
1417714_x_at	hemoglobin alpha, adult chain 1	NM_008218	15122
1451784_x_at	histocompatibility 2, D region locus 1	L36068	14964
1451931_x_at	histocompatibility 2, D region locus 1	M69068	14964
1425545_x_at	histocompatibility 2, D region locus 1 /// histocompatibility 2, D region	M86502	14964 /// 14980
1451683_x_at	Histocompatibility 2, D region, mRNA (cDNA clone IMAGE:5008280)	M34962	14964
1446337_at	Huntington disease gene homolog	BB411609	15194
1425201_a_at	hydroxypyruvate isomerase homolog (E. coli)	BC024619	68180
1443941_at	hypothetical gene supported by AK049058; BC025881	BB396098	433886
1456659_at	hypothetical LOC552902	BM116906	552902
1418045_at	inositol polyphosphate-1-phosphatase	NM_008384	16329
1437219_at	Insulin-like growth factor I receptor (Igf1r), mRNA	AW553541	16001
1460285_at	integrin alpha 9	NM_133721	104099
1417932_at	interleukin 18	NM_008360	16173
1437303_at	interleukin 6 signal transducer	BI102913	16195
1436507_at	interleukin-1 receptor-associated kinase 2	AV241470	108960
1422433_s_at	isocitrate dehydrogenase 1 (NADP+), soluble	NM_010497	15926
1448526_at	karyopherin (importin) beta 1	NM_008379	16211
1442276_at	Latrophilin 3, mRNA (cDNA clone IMAGE:30549106)	AV365231	319387
1422903_at	lymphocyte antigen 86	NM_010745	17084
1448409_at	lymphoid-restricted membrane protein	NM_008511	16970
1427076_at	macrophage expressed gene 1	L20315	17476
1438338_at	malate dehydrogenase 1, NAD (soluble)	BB318769	17449
1459464_at	Microtubule-actin crosslinking factor (Macf)	BG069189	11426
1428820_at	microtubule-associated protein, RP/EB family, member 1	BB464192	13589
1416878_at	mitochondrial ribosomal protein L51	AI594880	66493
1427820_at	Mus musculus, clone IMAGE:3983821	BC021831
1443160_at	Myotubularin related protein 13, mRNA (cDNA clone IMAGE:3668035)	BB364262	319934
1416494_at	NADH dehydrogenase (ubiquinone) Fe-S protein 5	NM_134104	595136
1452196_a_at	NCK-associated protein 1	BC003962	50884
1456137_at	neurexin III	BB132137	18191
1416107_at	neuron specific gene family member 2	NM_008741	18197
1456685_at	neuron specific gene family member 2	BB227199	18197
1416901_at	Niemann Pick type C2	BC007190	67963
1419665_a_at	nuclear protein 1	NM_019738	56312
1453019_at	nuclear VCP-like	AI413460	67459
1457446_at	opioid binding protein/cell adhesion molecule-like	BB383296	330908
1435618_at	paraneoplastic antigen MA2	BB473446	239157
1418252_at	peptidyl arginine deiminase, type II	NM_008812	18600
1452258_at	PHD finger protein 20	BB308157	228829
1422620_s_at	phosphatidic acid phosphatase 2a	NM_008903	19012
1441704_at	Pleckstrin homology domain containing, family A member 5, mRNA (cDNA clone MGC:36910 IMAGE:4945488)	BB369657	109135
1424902_at	plexin domain containing 1	AF378760	72324
1417416_at	potassium voltage-gated channel, shaker-related subfamily, member 1	NM_010595	16485
1418414_at	potassium voltage-gated channel, subfamily H (eag-related), member 1	NM_010600	16510
1421853_at	presenilin 1	L42177	19164
1448419_at	processing of precursor 4, ribonuclease P/MRP family, (S. cerevisiae)	NM_025390	66161
1458674_at	Prostaglandin E receptor 1 (subtype EP1) (Ptger1), mRNA	AW125556	19216
1417591_at	prostaglandin E synthase 2	NM_133783	96979
1420052_x_at	proteasome (prosome, macropain) subunit, beta type 1	C81484	19170
1448379_at	protection of telomeres 1	NM_133931	101185
1416588_at	protein tyrosine phosphatase, receptor type, N	NM_008985	19275
1428700_at	purinergic receptor P2Y, G-protein coupled 13	AK008013	74191
1427343_at	RASD family, member 2	BC026377	75141
1420941_at	regulator of G-protein signaling 5	BF585144	19737
1434912_at	resistance to inhibitors of cholinesterase 3 homolog (C. elegans)	BB545971	320360
1459609_at	Rho GTPase activating protein 10 (Arhgap10), mRNA	AI875430	78514
1440347_at	Rho GTPase activating protein 10 (Arhgap10), mRNA	BG074665	78514
1431766_x_at	ribosomal protein S2	AK004568	16898
1422156_a_at	ribosomal protein S2 /// similar to 40S ribosomal protein S2 /// similar to 40S ribosomal protein S2 /// similar to 40S ribosomal protein S2 /// similar to 40S ribosomal protein S2 /// similar to 40S ribosomal protein S2 /// similar to 40S ribosomal protein S2	NM_008503	16898 /// 432878 /// 434347 /// 544872 /// 545808 /// 546164 /// 546298
1431765_a_at	ribosomal protein S2 /// similar to 40S ribosomal protein S2 /// similar to 40S ribosomal protein S2 /// similar to 40S ribosomal protein S2 /// similar to 40S ribosomal protein S2 /// similar to ribosomal protein S2 /// similar to 40S ribosomal protein S2 /// similar to 40S ribosomal protein S2 /// similar to 40S ribosomal protein S2 /// similar to 40S ribosomal protein S2 /// similar to 40S rib…	AK004568	16898 /// 193707 /// 232534 /// 243642 /// 380872 /// 381086 /// 432878 /// 433715 /// 434084 /// 436484 /// 544872 /// 545808 /// 546164 /// 546298 /// 546797
1423208_at	RIKEN cDNA 0610041E09 gene	BQ174163	66074
1436506_a_at	RIKEN cDNA 1110008H02 gene	AW988981	73824
1434341_x_at	RIKEN cDNA 1110020P15 gene	BF681728	66152
1423745_at	RIKEN cDNA 1110031B06 gene	BC023182	67826
1416559_at	RIKEN cDNA 1500003O22 gene	NM_025897	101867
1419660_at	RIKEN cDNA 1600012F09 gene	NM_025904	67008
1449557_at	RIKEN cDNA 1600012F09 gene	NM_025904	67008
1434715_at	RIKEN cDNA 1600014C10 gene	AV341544	72244
1430190_at	RIKEN cDNA 1700041C02 gene	AK006668	73332
1426991_at	RIKEN cDNA 1810048J11 gene	AV273819	67708
1429073_at	RIKEN cDNA 2210015D19 gene	AK005556	76508
1438285_at	RIKEN cDNA 2210015D19 gene	BM245369	76508
1429244_at	RIKEN cDNA 2610524H06 gene	AW494389	330173
1428597_at	RIKEN cDNA 2700008N14 gene	AV332241	76795
1460464_at	RIKEN cDNA 2700089E24 gene	AV030118	381820
1427349_x_at	RIKEN cDNA 2810021G02 gene	AK012776	353208
1429371_at	RIKEN cDNA 2810426N06 gene	AK013166	67607
1433300_at	RIKEN cDNA 2900005I04 gene	AK013482	72861
1435788_at	RIKEN cDNA 2900086B20 gene	BE956535	73074
1427174_at	RIKEN cDNA 3100002L24 gene /// hypothetical LOC329575 /// similar to zinc finger protein 97 /// hypothetical LOC433523 /// hypothetical LOC433531 /// similar to cDNA sequence BC018101 /// similar to cDNA sequence BC018101 /// similar to cDNA sequence BC018101 /// similar to 2310001H12Rik protein	BM235840	329575 /// 433520 /// 433523 /// 433531 /// 545489 /// 545490 /// 545491 /// 545492 /// 66376
1435696_s_at	RIKEN cDNA 3110031B13 gene	BG068253	67288
1429163_at	RIKEN cDNA 3110041P15 gene	AK014167	73159
1426702_at	RIKEN cDNA 4632419K20 gene	BM055600	74349
1441753_at	RIKEN cDNA 4921505C17 gene	BG092467	78757
1439070_x_at	RIKEN cDNA 4933439C20 gene	BB006121	236604
1434975_x_at	RIKEN cDNA 4933439C20 gene	AA673371	236604
1436944_x_at	RIKEN cDNA 4933439C20 gene	BB504983	236604
1439069_a_at	RIKEN cDNA 4933439C20 gene	BB006121	236604
1429452_x_at	RIKEN cDNA 4933439C20 gene	AK007420	236604
1435353_a_at	RIKEN cDNA 4933439C20 gene	BI454991	236604
1453144_at	RIKEN cDNA 4933439C20 gene	AK007420	236604
1453145_at	RIKEN cDNA 4933439C20 gene	AK007420	236604
1426387_x_at	RIKEN cDNA 4933439C20 gene /// phosphatidylserine decarboxylase	BB085906	236604 /// 320951
1429955_at	RIKEN cDNA 5031434O11 gene	BB385113	75980
1459728_at	RIKEN cDNA 5830446M03 gene	AI553531	57905
1429949_at	RIKEN cDNA 6530415H11 gene	AK018340	76245
1441212_at	RIKEN cDNA 6720467C03 gene	AV350862	68099
1439701_at	RIKEN cDNA 9330121K16 gene	BB079359	320227
1444092_at	RIKEN cDNA 9430025M13 gene	BM228262	233147
1454678_s_at	RIKEN cDNA A130022J15 gene	BI149851	101351
1428909_at	RIKEN cDNA A130040M12 gene	C85657	319269
1425320_at	RIKEN cDNA A830023I12 gene	BC007165	320875
1460587_at	RIKEN cDNA B230215L15 gene	BB307661	320478
1428568_at	RIKEN cDNA B230217C12 gene	BB376573	68127
1427057_at	RIKEN cDNA C630002B14 gene	BC020154	103466
1443558_s_at	RIKEN cDNA C630002B14 gene	AU040402	103466
1454766_at	RIKEN cDNA C730024G19 gene	BG075041	232566
1435806_at	RIKEN cDNA D530033C11 gene (D530033C11Rik), mRNA	BB045538	78581
1437917_at	RIKEN cDNA D530037H12 gene	BG066910	96893
1439493_at	RIKEN cDNA D630040G17 gene	BB111712	244530
1443020_at	RIKEN cDNA F830020C16 gene, mRNA (cDNA clone IMAGE:3490304)	BB027719	219150
1456499_at	ring finger protein 130	BE948550	59044
1422429_at	ring finger protein 14	NM_020012	56736
1449648_s_at	RNA polymerase 1-1	AL024089	20016
1454030_at	SAPS domain family, member 3	AK018652	52036
1417644_at	sarcospan	BC021484	16651
1422837_at	sciellin	NM_022886	64929
1423986_a_at	scotin gene	BC010238	66940
1416627_at	serine protease inhibitor, Kunitz type 1	NM_016907	20732
1450036_at	serum/glucocorticoid regulated kinase 3	BB768208	170755
1443158_at	Sex comb on midleg homolog 1 (Scmh1), mRNA	BB035643	29871
1428301_at	similar to hypothetical protein LOC67055 /// hypothetical protein LOC544988 /// similar to hypothetical protein LOC67055 /// hypothetical protein LOC545001 /// hypothetical protein LOC545005 /// hypothetical protein LOC545007 /// RIKEN cDNA 2610042L04 gene /// similar to hypothetical protein LOC67055	BM195235	544986 /// 544988 /// 544991 /// 545001 /// 545005 /// 545007 /// 545015 /// 545017
1455757_at	similar to ZNF43 protein	AU067741	241944
1429046_at	SMAD specific E3 ubiquitin protein ligase 2	BI697997	66313
1429335_at	small nuclear RNA activating complex, polypeptide 1	AK012317	75627
1424730_a_at	solute carrier family 15 (H+/peptide transporter), member 2	BC018335	57738
1447808_s_at	solute carrier family 15 (H+/peptide transporter), member 2	BB244383	57738
1457540_at	Solute carrier family 25 (mitochondrial carrier, phosphate carrier), member 26, mRNA (cDNA clone MGC:46774 IMAGE:5026631)	BB455557	67582
1433898_at	Solute carrier family 25, member 30, mRNA (cDNA clone MGC:31367 IMAGE:4238839)	AV000840	67554
1417061_at	solute carrier family 40 (iron-regulated transporter), member 1	AF226613	53945
1457183_at	solute carrier family 6 (neurotransmitter transporter, GABA), member 1	BB546734	232333
1420405_at	solute carrier organic anion transporter family, member 1a4	NM_030687	28250
1436737_a_at	sorbin and SH3 domain containing 1	BB737680	20411
1425148_a_at	sorting nexin 6	BC025911	72183
1455142_at	suppressor of cytokine signaling 4	BB244749	67296
1429729_at	synaptotagmin XI	BB462518	229521
1425530_a_at	syntaxin 3	D29800	20908
1428116_a_at	t-complex testis expressed 1	BG093881	21648
1439845_at	Transcribed locus	BQ174438
1434861_at	Transcribed locus	BE200144
1457124_at	Transcribed locus	AV328224
1459971_at	Transcribed locus	AV133559
1455528_at	Transcribed locus, moderately similar to NP_001001306.1 hypothetical protein LOC329695 [Mus musculus]	AI315686
1416935_at	transient receptor potential cation channel, subfamily V, member 2	NM_011706	22368
1418097_a_at	transmembrane phosphoinositide 3-phosphatase and tensin homolog 2	NM_016715	57914
1416826_a_at	Trf (TATA binding protein-related factor)-proximal protein homolog (Drosophila)	NM_020048	56771
1459957_at	Trinucleotide repeat containing 6a, mRNA (cDNA clone MGC:11932 IMAGE:3599820)	BG073884	233833
1442248_at	Triple functional domain (PTPRF interacting), mRNA (cDNA clone IMAGE:6406413)	BG066763	328516
1416743_at	UDP-N-acetylglucosamine pyrophosphorylase 1	NM_133806	107652
1451343_at	vacuolar protein sorting 36 (yeast)	BC010811	70160
1452898_at	vacuolar protein sorting 36 (yeast)	AK013045	70160
1428858_at	WD repeat domain 70	AK014750	73770
1437958_at	xenotropic and polytropic retrovirus receptor 1	BG066856	19775
1452271_at	xenotropic and polytropic retrovirus receptor 1	AV337591	19775
1426304_x_at	xylosylprotein beta1,4-galactosyltransferase, polypeptide 7 (galactosyltransferase I)	BC027195	218271
1433503_at	Zinc binding alcohol dehydrogenase, domain containing 1 (Zadh1), mRNA	BB667090	77219
1452611_at	zinc finger protein 294	BM231649	78913
1425030_at	zinc finger protein 622	BC006964	52521
1440771_at	zinc finger with KRAB and SCAN domains 1	BB093204	74570
1435072_at	zinc finger, FYVE domain containing 1	AV327165	217695
1452306_at	zinc finger, FYVE domain containing 26	BC006654	211978

## Sheet: 129
Strain specific differences in the basal gene expression selected by computing between strains contrast matrix for significantly different probe-sets (selected by ANOVA) using unpaired t-test. Gene expression level was considered to be specific for a particular strain if it was significantly different (p<0.01) in all three contrasts given for the strain.
129P3/J
probe set	gene	Accession	LocusLink
1435981_at	10 days neonate cerebellum cDNA, RIKEN full-length enriched library, clone:6530415D11 product:unclassifiable, full insert sequence	BM118398
1443025_at	10 days neonate medulla oblongata cDNA, RIKEN full-length enriched library, clone:B830002A04 product:unclassifiable, full insert sequence	BB332744
1419367_at	2,4-dienoyl CoA reductase 1, mitochondrial	NM_026172	67460
1451050_at	5'-nucleotidase, cytosolic III	AV037573	107569
1417946_at	abhydrolase domain containing 3	NM_134130	106861
1425927_a_at	activating transcription factor 5	AF375476	107503
1451604_a_at	activin A receptor, type II-like 1	BC014291	11482
1441050_at	Adaptor-related protein complex AP-4, sigma 1 (Ap4s1), mRNA	BB235490	11782
1458112_at	adenosine deaminase, RNA-specific, B2	BB527550	94191
1422807_at	ADP-ribosylation factor 5	NM_007480	11844
1436192_at	ADP-ribosylation factor guanine nucleotide-exchange factor 2 (brefeldin A-inhibited)	AV270520	99371
1445385_at	Adult inner ear cDNA, RIKEN full-length enriched library, clone:F930025M14 product:unclassifiable, full insert sequence	BB551855
1444444_at	Adult male medulla oblongata cDNA, RIKEN full-length enriched library, clone:6330524O11 product:unclassifiable, full insert sequence	BE981420
1435579_at	Adult male spinal cord cDNA, RIKEN full-length enriched library, clone:A330066H24 product:unclassifiable, full insert sequence	BM220110
1424877_a_at	aminolevulinate, delta-, dehydratase	BC018236	17025
1438756_at	ankyrin repeat domain 29	AV370837	225187
1444564_at	apolipoprotein D	AV332635	11815
1452016_at	arachidonate 5-lipoxygenase activating protein	BC026209	11690
1433838_at	aspartyl-tRNA synthetase 2 (mitochondrial)	BM228846	226539
1421205_at	ataxia telangiectasia mutated homolog (human)	NM_007499	11920
1419546_at	ATPase, H+ transporting, V1 subunit C, isoform 1	AA987147	66335
1416402_at	ATP-binding cassette, sub-family B (MDR/TAP), member 10	AV382118	56199
1416403_at	ATP-binding cassette, sub-family B (MDR/TAP), member 10	AV382118	56199
1421221_at	beta-carotene 9', 10'-dioxygenase 2	NM_133217	170752
1421824_at	beta-site APP cleaving enzyme 1	AF200346	23821
1421825_at	beta-site APP cleaving enzyme 1	AF200346	23821
1437312_at	bone morphogenetic protein receptor, type 1B	BB698679	12167
1437667_a_at	BTB and CNC homology 2	AW553304	12014
1448591_at	cathepsin S	NM_021281	13040
1418710_at	CD59a antigen	NM_007652	12509
1455164_at	Cdc42 GTPase-activating protein	AV308092	12549
1443230_at	CDNA clone IMAGE:6514950	BB340127
1451141_at	cDNA sequence BC004636	BC004636	228019
1435676_at	cDNA sequence BC027092	BB445523	214552
1458104_a_at	cDNA sequence BC038167	BB211614	270150
1434069_at	cDNA sequence BC067047	BB794978	277360
1433574_at	cell division cycle 37 homolog (S. cerevisiae)-like 1	BE824561	67072
1434648_a_at	cerebral cavernous malformation 2 homolog (human)	BI903794	216527
1456290_x_at	cerebral cavernous malformation 2 homolog (human)	BB813044	216527
1418777_at	chemokine (C-C motif) ligand 25	NM_009138	20300
1417266_at	chemokine (C-C motif) ligand 6	BC002073	20305
1443772_at	Claudin 10 (Cldn10), transcript variant 1, mRNA	BB202611	58187
1424836_a_at	CLIP associating protein 2	BC026688	76499
1423285_at	coagulation factor C homolog (Limulus polyphemus)	BB731671	12810
1452968_at	collagen triple helix repeat containing 1	AK003674	68588
1434369_a_at	crystallin, alpha B	AV016515	12955
1416455_a_at	crystallin, alpha B	NM_009964	12955
1439023_at	DEAD (Asp-Glu-Ala-Asp) box polypeptide 55	C88117	67848
1419130_at	deaminase domain containing 1	NM_025748	66757
1426915_at	death associated protein kinase 1	BC021490	69635
1426440_at	dehydrogenase/reductase (SDR family) member 7	AK009385	66375
1427411_s_at	deleted in lymphocytic leukemia, 2	BB812902	328425
1457275_at	desmuslin	AI594683	233335
1418844_at	disrupted in bipolar disorder 1 homolog (human)	NM_133981	102580
1426932_at	DNA segment, Chr 19, Brigham & Women's Genetics 1357 expressed	AI314709	52874
1435528_at	DNA segment, Chr 2, Brigham & Women's Genetics 1335 expressed	BE952060	52838
1434721_at	DNA segment, Chr 5, ERATO Doi 585, expressed	AV378849	71782
1439332_at	DNA-damage-inducible transcript 4-like	AV251625	73284
1434196_at	DnaJ (Hsp40) homolog, subfamily A, member 4	BQ176119	58233
1439049_at	DPH5 homolog (S. cerevisiae)	BG229936	69740
1432273_a_at	Duffy blood group	AK010883	13349
1415748_a_at	dynactin 5	NM_021608	59288
1458247_s_at	dynactin 5	C78178	59288
1440373_at	ELAV (embryonic lethal, abnormal vision, Drosophila)-like 1 (Hu antigen R), mRNA (cDNA clone MGC:27577 IMAGE:4487810)	BB041057	15568
1442279_at	Enhancer of polycomb homolog 1 (Drosophila) (Epc1), transcript variant 1, mRNA	BB453954	13831
1448491_at	enoyl coenzyme A hydratase 1, peroxisomal	NM_016772	51798
1422824_s_at	epidermal growth factor receptor pathway substrate 8	NM_007945	13860
1433670_at	epithelial membrane protein 2	BE571790	13731
1434105_at	EPM2A (laforin) interacting protein 1	AV340515	77781
1434106_at	EPM2A (laforin) interacting protein 1	AV340515	77781
1424324_at	establishment of cohesion 1 homolog 1 (S. cerevisiae)	BB308198	77805
1417825_at	esterase D/formylglutathione hydrolase	NM_016903	13885
1448819_at	eukaryotic translation initiation factor 2, subunit 2 (beta)	AA985754	67204
1422538_at	exotoses (multiple)-like 2	BM203810	58193
1457797_at	expressed sequence AI605517	AV340788	106622
1436355_at	fatty acid desaturase domain family, member 6	BE136429	328035
1448620_at	Fc receptor, IgG, low affinity III	NM_010188	14131
1418364_a_at	ferritin light chain 1	NM_010240	14325
1445534_at	Filamin, beta, mRNA (cDNA clone IMAGE:3488025)	BM206272	286940
1431725_at	formin 2	AK013585	54418
1425893_a_at	fragile histidine triad gene	AF055573	14198
1417301_at	frizzled homolog 6 (Drosophila)	NM_008056	14368
1460434_at	FUN14 domain containing 2	AI510221	67391
1419378_a_at	FXYD domain-containing ion transport regulator 2	NM_052823	11936
1419379_x_at	FXYD domain-containing ion transport regulator 2	NM_052823	11936
1456601_x_at	FXYD domain-containing ion transport regulator 2	AV002675	11936
1454078_a_at	galactose-3-O-sulfotransferase 1	AK002510	53897
1433815_at	gamma-aminobutyric acid (GABA-B) receptor binding protein	AV290082	76071
1441317_x_at	gamma-aminobutyric acid (GABA-B) receptor binding protein	BB316060	76071
1446014_at	gb:AU067791 /DB_XREF=gi:4968528 /DB_XREF=AU067791 /CLONE=MNCb-1880 /FEA=EST /CNT=2 /TID=Mm.207134.1 /TIER=ConsEnd /STK=2 /UG=Mm.207134 /UG_TITLE=ESTs	AU067791
1443050_at	gb:BB072270 /DB_XREF=gi:16260142 /DB_XREF=BB072270 /CLONE=9030012M21 /FEA=EST /CNT=3 /TID=Mm.117394.1 /TIER=ConsEnd /STK=3 /UG=Mm.117394 /UG_TITLE=ESTs, Moderately similar to RIKEN cDNA 5730493B19 (Mus musculus) (M.musculus)	BB072270
1455407_at	gb:BB282741 /DB_XREF=gi:15411164 /DB_XREF=BB282741 /CLONE=A930040A03 /FEA=EST /CNT=17 /TID=Mm.127095.1 /TIER=Stack /STK=14 /UG=Mm.127095 /UG_TITLE=ESTs	BB282741
1457495_at	gb:BB426699 /DB_XREF=gi:16423715 /DB_XREF=BB426699 /CLONE=C630003E24 /FEA=EST /CNT=4 /TID=Mm.120987.1 /TIER=ConsEnd /STK=4 /UG=Mm.120987 /UG_TITLE=ESTs	BB426699
1441220_at	gb:BB457124 /DB_XREF=gi:16426123 /DB_XREF=BB457124 /CLONE=D130049N13 /FEA=EST /CNT=5 /TID=Mm.130026.1 /TIER=ConsEnd /STK=4 /UG=Mm.130026 /UG_TITLE=ESTs	BB457124
1460084_at	gb:BB473929 /DB_XREF=gi:16439785 /DB_XREF=BB473929 /CLONE=D330003M06 /FEA=EST /CNT=5 /TID=Mm.214471.1 /TIER=ConsEnd /STK=3 /UG=Mm.214471 /UG_TITLE=ESTs, Weakly similar to ENV1_HUMAN RETROVIRUS-RELATED ENV POLYPROTEIN (H.sapiens)	BB473929
1453208_at	gb:BB764254 /DB_XREF=gi:16192652 /DB_XREF=BB764254 /CLONE=G370034C14 /FEA=mRNA /CNT=49 /TID=Mm.608.1 /TIER=ConsEnd /STK=1 /UG=Mm.608 /LL=67129 /UG_GENE=2700089E24Rik /UG_TITLE=RIKEN cDNA 2700089E24 gene	AV030118
1455892_x_at	gb:BB794742 /DB_XREF=gi:16964361 /DB_XREF=BB794742 /CLONE=G431001K24 /FEA=EST /CNT=29 /TID=Mm.220934.3 /TIER=Stack /STK=29 /UG=Mm.220934 /UG_TITLE=Mus musculus, clone IMAGE:3491638, mRNA, partial cds	BB794742
1455965_at	gb:BG064671 /DB_XREF=gi:12547234 /DB_XREF=H3022E09-3 /CLONE=H3022E09 /FEA=EST /CNT=26 /TID=Mm.23156.2 /TIER=Stack /STK=22 /UG=Mm.23156 /UG_TITLE=Mus musculus, Similar to a disintegrin-like and metalloprotease (reprolysin type) with thrombospondin type 1 motif, 4, clone MGC:38401 IMAGE:5345809, mRNA, complete cds	BG064671
1458010_at	gb:BG074974 /DB_XREF=gi:12557543 /DB_XREF=H3141F07-3 /CLONE=H3141F07 /FEA=EST /CNT=4 /TID=Mm.182757.1 /TIER=ConsEnd /STK=3 /UG=Mm.182757 /UG_TITLE=ESTs	BG074974
1445411_at	gb:BI076621 /DB_XREF=gi:14515278 /DB_XREF=L0033F11-3 /CLONE=L0033F11 /FEA=EST /CNT=3 /TID=Mm.197371.1 /TIER=ConsEnd /STK=2 /UG=Mm.197371 /UG_TITLE=ESTs, Weakly similar to YO11 MOUSE HYPOTHETICAL PROTEIN ORF-1137 (M.musculus)	BI076621
1439111_at	gb:BM230984 /DB_XREF=gi:17866254 /DB_XREF=K0303F07-3 /CLONE=K0303F07 /FEA=EST /CNT=14 /TID=Mm.20927.8 /TIER=Stack /STK=8 /UG=Mm.20927 /LL=21807 /UG_GENE=Tgfb1i4 /UG_TITLE=transforming growth factor beta 1 induced transcript 4	BM230984
1455755_at	gene model 88, (NCBI)	BB026554	224813
1457061_at	glucocorticoid induced transcript 1	BB246045	170772
1439286_at	Glutamate receptor, ionotropic, kainate 2 (beta 2) (Grik2), mRNA	BB075484	14806
1452135_at	glutathione peroxidase 6	AV001252	75512
1449526_a_at	glycerophosphodiester phosphodiesterase domain containing 3	NM_024228	68616
1424843_a_at	growth arrest specific 5	BC004622	14455
1419291_x_at	growth arrest specific 5	NM_013525	14455
1449410_a_at	growth arrest specific 5	NM_013525	14455
1424007_at	growth differentiation factor 10	L42114	14560
1448437_a_at	GTP binding protein 2	NM_019581	56055
1419217_at	guanine nucleotide exchange factor (RCC1 related)	NM_013789	27414
1425343_at	haloacid dehalogenase-like hydrolase domain containing 3	BC003491	72748
1425048_a_at	high mobility group box 1 /// similar to High mobility group protein 1 (HMG-1) (High mobility group protein B1) (Amphoterin) (Heparin-binding protein p30) /// similar to High mobility group protein 1 (HMG-1) (High mobility group protein B1) (Amphoterin) (Heparin-binding protein p30)	U00431	15289 /// 213079 /// 545917
1435324_x_at	high mobility group box 1 /// similar to High mobility group protein 1 (HMG-1) (High mobility group protein B1) (Amphoterin) (Heparin-binding protein p30) /// similar to High mobility group protein 1 (HMG-1) (High mobility group protein B1) (Amphoterin) (Heparin-binding protein p30) /// similar to High mobility group protein 1 (HMG-1) (High mobility group protein B1) (Amphoterin) (Heparin-binding…	AI648759	15289 /// 213079 /// 433238 /// 433305 /// 434174
1435865_at	histone 3, H2a	AV297651	319162
1451814_a_at	HIV-1 tat interactive protein 2, homolog (human)	AF061972	53415
1425201_a_at	hydroxypyruvate isomerase homolog (E. coli)	BC024619	68180
1429344_at	hypothetical 9130022E09	BB357317	74564
1457112_at	hypothetical protein A230106N23	BB183509	329274
1446750_at	imprinted and ancient	BB524087	16210
1435272_at	inositol 1,4,5-trisphosphate 3-kinase B	BE196957	320404
1445884_at	Inositol polyphosphate-5-phosphatase F, mRNA (cDNA clone IMAGE:6816706)	AW321863	101490
1446303_at	insulin-like growth factor I receptor	AV374369	16001
1437219_at	Insulin-like growth factor I receptor (Igf1r), mRNA	AW553541	16001
1422445_at	integrin alpha 6	BM935811	16403
1460285_at	integrin alpha 9	NM_133721	104099
1440637_at	Intersectin short from (Itsn)	BG074656	16443
1435465_at	kelch repeat and BTB (POZ) domain containing 11	AW049906	74901
1418429_at	kinesin family member 5B	BI328541	16573
1439847_s_at	Kruppel-like factor 12	BM249597	16597
1449014_at	lactamase, beta	NM_030717	80907
1419737_a_at	lactate dehydrogenase 1, A chain	NM_010699	16828
1450028_a_at	LanC (bacterial lantibiotic synthetase component C)-like 2	NM_133737	71835
1436356_at	lectin, galactose binding, soluble 7	AW107196	16858
1417170_at	leucine zipper transcription factor-like 1	NM_033322	93730
1428974_s_at	leucine zipper transcription factor-like 1	BB161653	93730
1435514_at	leucine zipper transcription factor-like 1	BB700884	93730
1435682_at	leucyl-tRNA synthetase, mitochondrial	BB773089	102436
1433783_at	LIM domain binding 3	BB479063	24131
1439651_at	LIM domain only 4, mRNA (cDNA clone MGC:5732 IMAGE:3589532)	AV370006	16911
1417283_at	Ly6/neurotoxin 1	NM_011838	23936
1441952_x_at	Ly6/neurotoxin 1	BB431070	23936
1422903_at	lymphocyte antigen 86	NM_010745	17084
1427076_at	macrophage expressed gene 1	L20315	17476
1426573_at	malic enzyme 2, NAD(+)-dependent, mitochondrial	BM235734	107029
1457297_at	MEF2A mRNA, partial 3' UTR sequence	BG067469	17258
1440807_at	Membrane associated guanylate kinase, WW and PDZ domain containing 2 (Magi2), mRNA	BB337886	50791
1445928_at	membrane-associated ring finger (C3HC4) 6	BG069610	223455
1417227_at	methylcrotonoyl-Coenzyme A carboxylase 1 (alpha)	NM_023644	72039
1440342_at	midline 1	BB276544	17318
1448799_s_at	mitochondrial ribosomal protein S12	NM_011885	24030
1416991_at	mitochondrial translation optimization 1 homolog (S. cerevisiae)	NM_026658	68291
1457936_at	mitogen activated protein kinase 8	BB184171	26419
1458065_at	MKIAA0458 protein	BM239481	68703
1445299_at	MKIAA1157 protein	BQ175159	319468
1431305_at	mucolipin 1	AA874645	94178
1417360_at	mutL homolog 1 (E. coli)	NM_026810	17350
1428835_at	myosin, heavy polypeptide 14	AK010278	71960
1416494_at	NADH dehydrogenase (ubiquinone) Fe-S protein 5	NM_134104	595136
1421955_a_at	neural precursor cell expressed, developmentally down-regulted gene 4	NM_010890	17999
1418965_at	nitric oxide synthase interacting protein	NM_025533	66394
1431428_a_at	nitric oxide synthase interacting protein	AK007962	66394
1415925_a_at	nucleoporin 62	NM_053074	18226
1415926_at	nucleoporin 62	NM_053074	18226
1438917_x_at	nucleoporin 62	AW240611	18226
1428484_at	oxysterol binding protein-like 3	AK004768	71720
1445340_at	pam, highwire, rpm 1	BB156822	105689
1442148_at	PC4 and SFRS1 interacting protein 1	BB074968	101739
1423946_at	PDZ and LIM domain 2	BC024556	213019
1418252_at	peptidyl arginine deiminase, type II	NM_008812	18600
1424043_at	peptidylprolyl isomerase (cyclophilin)-like 4	BC004652	67418
1446144_at	peroxin 2	BB315077	58869
1452258_at	PHD finger protein 20	BB308157	228829
1460585_x_at	phosphatidylserine decarboxylase	AV212090	320951
1424336_at	phosphopantothenoylcysteine decarboxylase	BB329391	66812
1454607_s_at	phosphoserine aminotransferase 1	AV216491	107272
1452423_at	piccolo (presynaptic cytomatrix protein)	AW493746	26875
1416441_at	plasma glutamate carboxypeptidase	BB468025	54381
1416683_at	plexin B2	NM_138749	140570
1452844_at	POU domain, class 6, transcription factor 1	AK009674	19009
1443621_at	PREDICTED: similar to novel F-box domain containing protein [Mus musculus], mRNA sequence	BG092359	327959
1416187_s_at	proline-rich nuclear receptor coactivator 2	NM_026383	52830
1423945_a_at	protein kinase inhibitor, gamma	BC026550	18769
1418086_at	protein phosphatase 1, regulatory (inhibitor) subunit 14A	NM_026731	68458
1450560_a_at	protein phosphatase 2, regulatory subunit B (B56), delta isoform	NM_009358	21770
1420843_at	protein tyrosine phosphatase, receptor type, F	BF235516	19268
1418304_at	protocadherin 21	NM_130878	170677
1419641_at	purine rich element binding protein B	BM220305	19291
1416090_at	pyruvate dehydrogenase (lipoamide) beta	AK011810	68263
1423119_at	radial spokehead-like 2	AK016473	66832
1440662_at	Ral guanine nucleotide dissociation stimulator,-like 1, mRNA (cDNA clone MGC:18430 IMAGE:4241244)	AV341509	19731
1448938_at	replication protein A3	NM_026632	68240
1429752_x_at	restin-like 2	AV273445	78785
1421144_at	retinitis pigmentosa GTPase regulator interacting protein 1	NM_023879	77945
1433928_a_at	ribosomal protein L13a	BF146301	22121
1455001_x_at	ribosomal protein L13a	BF659630	22121
1455600_at	ribosomal protein S3	BG069767	27050
1429735_at	RIKEN cDNA 1110003F05 gene	BB659256	66145
1428781_at	RIKEN cDNA 1110014F24 gene	BI452905	73712
1434441_at	RIKEN cDNA 1110018J18 gene	BB525584	66129
1444575_at	RIKEN cDNA 1500002O20 gene, mRNA (cDNA clone MGC:37579 IMAGE:4988361)	AI536476	71997
1430992_s_at	RIKEN cDNA 1500009M05 gene	BE916591	67006
1431602_a_at	RIKEN cDNA 1810064L21 gene	AK007746	66435
1448027_at	RIKEN cDNA 2010305B15 gene	AI428254	72110
1429232_at	RIKEN cDNA 2610528B01 gene	AK012160	70042
1444056_at	RIKEN cDNA 2900006B13 gene	BB553796	72947
1439940_at	RIKEN cDNA 2900019G14 gene, mRNA (cDNA clone IMAGE:5709418)	AV328280	72932
1436231_at	RIKEN cDNA 2900052N01 gene	AU067665	73040
1453620_at	RIKEN cDNA 3010022N24 gene	AW488544	68069
1450972_at	RIKEN cDNA 3110040N11 gene	AK019261	67290
1431212_a_at	RIKEN cDNA 3300001M20 gene	BG079674	66926
1435106_at	RIKEN cDNA 3732412D22 gene	AV024662	77569
1429331_at	RIKEN cDNA 4632427E13 gene	AK019505	68186
1441619_at	RIKEN cDNA 4732429I09 gene	BB027977	243906
1420329_at	RIKEN cDNA 4930455C21 gene	NM_024273	76916
1447939_a_at	RIKEN cDNA 4933409K07 gene /// similar to hypothetical protein 4931430D02 /// similar to 4933409K07Rik protein /// similar to RIKEN cDNA 4933409K07	AV279792	108816 /// 545604 /// 545605 /// 545610
1441353_at	RIKEN cDNA 5330421F07 gene	BB093903	78286
1429678_at	RIKEN cDNA 5730508B09 gene	AK017758	70617
1447100_s_at	RIKEN cDNA 5730508B09 gene (5730508B09Rik), mRNA	C80506	70617
1453287_at	RIKEN cDNA 5730557B15 gene	AK012871	67434
1458779_at	RIKEN cDNA 8030445P17 gene	BB127279	319569
1429846_at	RIKEN cDNA 9030411K21 gene	BM250766	71557
1439701_at	RIKEN cDNA 9330121K16 gene	BB079359	320227
1436943_at	RIKEN cDNA 9330151E16 gene	BB078068	192986
1426535_at	RIKEN cDNA 9630046K23 gene	AV307841	224143
1458400_at	RIKEN cDNA 9630050P21 gene	BB177674	319927
1438862_at	RIKEN cDNA A630005I04 gene	BB227434	320743
1441264_x_at	RIKEN cDNA A930005H10 gene	AV009179	68161
1441263_a_at	RIKEN cDNA A930005H10 gene	AV009179	68161
1457709_a_at	RIKEN cDNA A930005H10 gene	BF318375	68161
1439717_at	RIKEN cDNA B230362M20 gene	BB316100	320835
1453044_at	RIKEN cDNA C030014I23 gene	AK021081	77381
1453507_at	RIKEN cDNA C030040A15 gene	AK021136	77539
1422650_a_at	RIO kinase 3 (yeast)	NM_024182	66878
1460670_at	RIO kinase 3 (yeast)	NM_024182	66878
1427306_at	ryanodine receptor 1, skeletal muscle	X83932	20190
1416500_at	SAC1 (supressor of actin mutations 1, homolog)-like (S. cerevisiae)	NM_030692	83493
1444845_at	Sec1 family domain containing 1, mRNA (cDNA clone MGC:38021 IMAGE:5151118)	BB200692	76983
1439882_at	Sec23 interacting protein	BE685845	207352
1459318_at	sema domain, transmembrane domain (TM), and cytoplasmic domain, (semaphorin) 6D	BB475092	214968
1419100_at	serine (or cysteine) peptidase inhibitor, clade A, member 3N	NM_009252	20716
1441573_at	Sex comb on midleg homolog 1 (Scmh1), mRNA	BB297140	29871
1428301_at	similar to hypothetical protein LOC67055 /// hypothetical protein LOC544988 /// similar to hypothetical protein LOC67055 /// hypothetical protein LOC545001 /// hypothetical protein LOC545005 /// hypothetical protein LOC545007 /// RIKEN cDNA 2610042L04 gene /// similar to hypothetical protein LOC67055	BM195235	544986 /// 544988 /// 544991 /// 545001 /// 545005 /// 545007 /// 545015 /// 545017
1452731_x_at	similar to hypothetical protein LOC67055 /// similar to hypothetical protein LOC67055 /// similar to hypothetical protein LOC67055 /// RIKEN cDNA B930046C15 gene /// hypothetical protein LOC545001 /// hypothetical protein LOC545005 /// hypothetical protein LOC545007 /// similar to hypothetical protein LOC67055 /// RIKEN cDNA 2610042L04 gene /// similar to hypothetical protein LOC67055	BM195235	544986 /// 544991 /// 544997 /// 544998 /// 545001 /// 545005 /// 545007 /// 545008 /// 545015 /// 545017
1429335_at	small nuclear RNA activating complex, polypeptide 1	AK012317	75627
1428964_at	solute carrier family 25 (mitochondrial carrier), member 18	AK005250	71803
1417042_at	solute carrier family 37 (glycerol-6-phosphate transporter), member 4	NM_008063	14385
1433559_at	solute carrier family 45, member 4	BB811412	106068
1438115_a_at	solute carrier family 9 (sodium/hydrogen exchanger), isoform 3 regulator 1	BB805362	26941
1438116_x_at	solute carrier family 9 (sodium/hydrogen exchanger), isoform 3 regulator 1	BB805362	26941
1419672_at	sparc/osteonectin, cwcv and kazal-like domains proteoglycan 1	BB308491	20745
1435438_at	SRY-box containing gene 8	AV345303	20681
1429401_at	storkhead box 2	BM114398	71069
1448545_at	syndecan 2	AU021035	15529
1417654_at	syndecan 4	BC005679	20971
1448793_a_at	syndecan 4	BC005679	20971
1437048_x_at	syntaxin binding protein 2	AI314898	20911
1448341_a_at	syntaxin binding protein 2	BC008102	20911
1435292_at	TBC1 domain family, member 4	AF023098	210789
1419179_at	thioredoxin-like 4	NM_025299	27366
1449388_at	thrombospondin 4	NM_011582	21828
1426352_s_at	Tial1 cytotoxic granule-associated RNA binding protein-like 1	BF731381	21843
1426501_a_at	Traf2 binding protein	BB277065	211550
1457324_at	Transcribed locus	BM115786
1458186_at	Transcribed locus	AW548864
1436415_at	Transcribed locus	AA855988
1437987_at	Transcribed locus	BB389497
1443023_at	Transcribed locus	AV242843
1443511_at	Transcribed locus	BF464701
1443744_at	Transcribed locus	BM942899
1443905_at	Transcribed locus	BM234702
1422751_at	transducin-like enhancer of split 1, homolog of Drosophila E(spl)	NM_011599	21885
1425546_a_at	transferrin	AF440692	22041
1416532_at	transformation/transcription domain-associated protein	NM_133901	100683
1452295_at	transmembrane, prostate androgen induced RNA	AV291712	65112
1426518_at	tubulin, gamma complex associated protein 5	AV333951	233276
1434548_at	tumor differentially expressed 1	BM244064	26943
1455550_x_at	tumor differentially expressed 1	BE691746	26943
1434500_at	tweety homolog 2 (Drosophila)	BF585303	117160
1416103_at	tyrosine 3-monooxygenase/tryptophan 5-monooxygenase activation protein, zeta polypeptide	AV027921	22631
1443893_at	Tyrosine 3-monooxygenase/tryptophan 5-monooxygenase activation protein, zeta polypeptide (Ywhaz), mRNA	BB119158	22631
1439578_at	U7 snRNP-specific Sm-like protein LSM11, mRNA (cDNA clone MGC:106282 IMAGE:5294386)	BB713457	72290
1420494_x_at	ubiquitin C	BC006680	22190
1425966_x_at	ubiquitin C	D50527	22190
1432827_x_at	ubiquitin C	BI653033	22190
1437666_x_at	ubiquitin C	AW551908	22190
1441396_at	UDP-Gal:betaGlcNAc beta 1,3-galactosyltransferase, polypeptide 1	AV328619	26877
1434399_at	UDP-N-acetyl-alpha-D-galactosamine:polypeptide N-acetylgalactosaminyltransferase 6	AV231866	207839
1449425_at	wingless-related MMTV integration site 2	BC026373	22413
1416224_at	zinc finger and BTB domain containing 17	NM_009541	22642
1426266_s_at	zinc finger and BTB domain containing 8 opposite strand	BB417508	67106
1455153_at	zinc finger protein 236	BQ177220	329002
1451216_at	zinc finger protein 330	BC008086	30932
1453230_at	zinc finger protein 74	AK012947	72723
1437614_x_at	zinc finger, DHHC domain containing 14	AV223474	224454
1438975_x_at	zinc finger, DHHC domain containing 14	AV361868	224454
