# Supplementary material for: Gene expression profiling in the striatum of inbred mouse strains with distinct opioid-related phenotypes
Source: BMC Genomics. 2006 Jun 13;7:146. doi: 10.1186/1471-2164-7-146 (PMC1553451; doi:10.1186/1471-2164-7-146)
Supplement: Additional File 1 — Full dataset of gene expression values obtained by using PDNN algorithm. Table contains logged results from 45.101 probe-sets for each biological replicate, including signal from Affymetrix spike-in controls. [file 1471-2164-7-146-S1.csv]

probe_set	129_1.CEL	129_2.CEL	129_3.CEL	129_4.CEL	129_5.CEL	C57_1.CEL	C57_2.CEL	C57_3.CEL	C57_4.CEL	C57_5.CEL	DBA_1.CEL	DBA_2.CEL	DBA_3.CEL	DBA_4.CEL	DBA_5.CEL	SWR_1.CEL	SWR_2.CEL	SWR_3.CEL	SWR_4.CEL	SWR_5.CEL
1415670_at	10.14	9.98	10.02	10.26	10.19	9.90	9.99	10.21	10.20	10.32	10.18	9.90	10.01	10.15	10.24	10.10	10.20	9.96	10.32	10.21
1415671_at	10.79	10.83	10.91	10.86	10.83	10.87	10.86	10.88	10.81	10.89	10.77	10.94	10.95	10.77	10.85	10.95	10.81	10.78	10.80	10.76
1415672_at	10.85	10.83	10.89	10.88	10.81	10.92	10.92	11.20	11.01	10.91	10.88	10.72	10.89	10.87	10.85	11.05	10.97	10.96	10.81	10.78
1415673_at	9.61	9.62	9.67	9.70	9.72	9.67	9.62	9.76	9.55	9.70	9.47	9.49	9.59	9.46	9.63	9.75	9.67	9.56	9.78	9.60
1415674_a_at	9.92	9.86	9.92	9.91	9.91	10.00	10.01	9.98	9.93	9.94	9.91	9.92	10.01	9.84	9.80	9.91	9.92	9.77	9.84	9.78
1415675_at	9.64	9.68	9.72	9.78	9.71	9.75	9.69	9.74	9.65	9.80	9.68	9.67	9.72	9.62	9.70	9.65	9.65	9.52	9.85	9.76
1415676_a_at	11.10	10.86	10.90	11.12	11.19	10.96	10.93	11.07	11.01	11.11	11.06	11.01	10.98	11.02	11.20	10.94	11.12	10.96	11.07	11.10
1415677_at	9.76	9.70	9.71	9.83	9.77	9.63	9.56	9.87	9.78	9.86	9.71	9.56	9.73	9.75	9.76	9.73	9.68	9.55	9.86	9.70
1415678_at	10.49	10.53	10.54	10.51	10.49	10.47	10.49	10.58	10.44	10.46	10.47	10.54	10.64	10.43	10.42	10.59	10.51	10.41	10.33	10.39
1415679_at	10.38	10.40	10.39	10.46	10.42	10.43	10.44	10.60	10.59	10.52	10.19	10.23	10.29	10.22	10.16	10.47	10.42	10.28	10.39	10.27
1415680_at	9.21	9.20	9.18	9.24	9.26	9.27	9.24	9.27	9.19	9.31	9.22	9.27	9.28	9.17	9.20	9.24	9.23	9.15	9.26	9.23
1415681_at	9.72	9.70	9.73	9.85	9.85	9.87	9.78	9.82	9.75	9.82	9.67	9.90	9.87	9.74	9.81	9.71	9.70	9.56	9.83	9.79
1415682_at	9.26	9.29	9.31	9.35	9.30	9.09	9.20	9.26	9.17	9.22	9.16	9.07	9.28	9.24	9.20	9.26	9.15	9.00	9.34	9.14
1415683_at	10.16	10.05	10.00	10.12	10.25	10.08	10.04	10.08	10.05	10.17	10.19	10.19	10.22	10.10	10.29	10.04	10.14	9.94	10.15	10.18
1415684_at	9.09	9.02	9.07	9.12	9.13	9.11	9.01	9.13	9.05	8.99	9.02	8.96	9.04	9.03	9.00	9.11	8.99	8.91	9.11	8.86
1415685_at	9.29	9.46	9.54	9.44	9.28	9.49	9.50	9.43	9.43	9.31	9.12	9.11	9.19	9.15	9.04	9.50	9.31	9.22	9.32	9.14
1415686_at	10.33	10.34	10.36	10.37	10.27	10.26	10.35	10.56	10.38	10.41	10.26	10.28	10.45	10.26	10.28	10.38	10.29	10.30	10.38	10.26
1415687_a_at	11.68	11.67	11.70	11.90	11.80	11.79	11.70	11.91	11.92	11.75	11.66	11.68	11.77	11.89	11.68	11.52	11.77	11.68	11.82	11.70
1415688_at	10.22	10.29	10.29	10.20	10.23	10.23	10.27	10.32	10.13	10.21	10.26	10.14	10.31	10.12	10.11	10.34	10.32	10.23	10.12	10.17
1415689_s_at	8.77	9.05	9.12	8.96	8.82	8.98	8.98	8.97	8.91	8.79	8.75	8.97	9.14	8.93	8.73	9.11	8.78	8.76	8.90	8.75
1415690_at	10.83	10.64	10.72	10.87	10.88	10.74	10.68	10.85	10.83	10.89	10.80	10.77	10.77	10.78	10.82	10.68	10.86	10.59	10.79	10.76
1415691_at	10.82	10.85	10.88	10.84	10.81	10.86	10.84	10.88	10.75	10.76	10.87	10.82	10.89	10.82	10.79	10.88	10.83	10.82	10.80	10.80
1415692_s_at	11.14	11.03	11.15	11.32	11.26	10.95	11.07	11.36	11.34	11.24	11.17	11.07	11.16	11.28	11.12	11.17	11.31	11.23	11.10	11.14
1415693_at	9.20	9.07	9.12	9.26	9.35	9.09	9.05	9.37	9.35	9.35	9.18	9.06	9.17	9.23	9.25	9.24	9.26	9.13	9.25	9.23
1415694_at	9.21	9.29	9.27	9.41	9.31	9.02	9.18	9.41	9.55	9.52	8.58	8.53	8.53	8.83	8.64	9.34	9.28	9.19	9.49	9.36
1415695_at	10.44	10.57	10.67	10.63	10.54	10.65	10.69	10.68	10.49	10.55	10.50	10.61	10.69	10.46	10.38	10.64	10.66	10.46	10.49	10.40
1415696_at	10.07	10.21	10.19	10.16	10.14	10.37	10.28	10.28	10.20	10.24	10.10	10.32	10.37	10.14	10.10	10.24	10.10	10.10	10.13	10.15
1415697_at	9.78	9.75	9.68	9.69	9.76	9.57	9.67	9.93	9.77	9.88	9.79	9.49	9.59	9.67	9.68	9.63	9.74	9.56	9.66	9.62
1415698_at	8.94	9.04	9.00	9.11	9.12	9.23	9.20	9.25	9.21	9.39	9.12	9.22	9.28	9.30	9.34	9.22	9.18	9.14	9.27	9.34
1415699_a_at	10.25	10.47	10.41	10.49	10.43	10.57	10.56	10.49	10.40	10.55	10.33	10.55	10.55	10.35	10.44	10.42	10.36	10.25	10.47	10.42
1415700_a_at	10.35	10.48	10.54	10.48	10.35	10.44	10.45	10.59	10.45	10.48	10.28	10.31	10.48	10.40	10.32	10.56	10.41	10.35	10.45	10.30
1415701_x_at	12.02	11.96	11.97	12.05	12.15	12.08	12.00	12.10	12.12	12.05	12.08	12.11	12.11	12.13	12.14	12.04	12.13	12.10	12.03	12.08
1415702_a_at	10.71	10.58	10.61	10.73	10.73	10.60	10.61	10.72	10.71	10.73	10.68	10.67	10.72	10.69	10.69	10.70	10.74	10.63	10.64	10.70
1415703_at	10.17	10.16	10.22	10.23	10.25	9.76	9.98	10.30	10.22	10.27	10.15	9.88	10.10	10.21	10.23	10.28	10.24	10.05	10.27	10.22
1415704_a_at	9.89	10.00	10.10	10.09	10.00	10.28	10.17	10.19	10.04	10.24	10.05	10.25	10.29	10.04	10.08	10.17	10.07	9.97	10.11	10.03
1415705_at	9.46	9.54	9.56	9.63	9.50	9.61	9.67	9.72	9.62	9.69	9.46	9.57	9.59	9.49	9.39	9.60	9.57	9.44	9.57	9.41
1415706_at	10.42	10.40	10.37	10.37	10.42	10.45	10.46	10.59	10.47	10.47	10.41	10.31	10.44	10.41	10.40	10.57	10.51	10.48	10.39	10.37
1415707_at	9.65	9.71	9.70	9.77	9.74	9.82	9.76	9.79	9.73	9.77	9.65	9.83	9.84	9.70	9.65	9.79	9.70	9.59	9.75	9.65
1415708_at	10.29	10.41	10.51	10.43	10.33	10.48	10.46	10.61	10.43	10.46	10.29	10.45	10.53	10.34	10.22	10.55	10.40	10.31	10.35	10.21
1415709_s_at	9.29	9.34	9.41	9.46	9.35	9.42	9.34	9.42	9.46	9.33	9.31	9.46	9.37	9.37	9.26	9.48	9.35	9.28	9.38	9.29
1415710_at	9.38	9.51	9.53	9.40	9.34	9.24	9.14	9.16	9.05	9.13	9.36	9.51	9.54	9.36	9.30	9.21	9.00	8.95	9.08	9.02
1415711_at	10.15	10.19	10.21	10.19	10.21	10.24	10.21	10.25	10.12	10.22	10.18	10.34	10.35	10.14	10.20	10.26	10.20	10.23	10.10	10.22
1415712_at	9.03	9.33	9.43	9.27	9.16	9.51	9.43	8.92	8.99	8.90	8.96	9.46	9.41	9.12	9.19	9.44	9.04	8.95	9.34	9.10
1415713_a_at	10.38	10.36	10.36	10.48	10.46	10.36	10.39	10.42	10.42	10.46	10.36	10.44	10.44	10.33	10.45	10.40	10.46	10.30	10.46	10.45
1415714_a_at	10.44	10.40	10.37	10.37	10.43	10.44	10.31	10.32	10.23	10.30	10.44	10.37	10.39	10.29	10.43	10.31	10.38	10.32	10.34	10.35
1415715_at	9.16	9.15	9.15	9.22	9.23	9.14	9.18	9.26	9.09	9.22	9.12	9.16	9.21	9.07	9.24	9.18	9.12	9.04	9.24	9.18
1415716_a_at	11.79	11.66	11.79	11.88	11.94	11.88	11.79	11.72	11.82	11.75	11.85	12.02	11.89	11.87	11.92	11.82	11.89	11.83	11.92	11.92
1415717_at	9.88	9.85	9.87	9.96	9.83	9.76	9.81	9.94	9.98	10.01	9.86	9.75	9.78	9.97	9.91	9.96	9.86	9.80	9.98	9.88
1415718_at	9.88	9.93	9.97	10.01	9.94	10.07	9.89	9.86	9.79	9.89	9.88	10.10	10.05	9.97	9.99	10.02	9.91	9.79	10.19	9.99
1415719_s_at	10.11	10.25	10.27	10.23	10.16	10.38	10.27	10.33	10.20	10.21	9.83	10.22	10.24	9.95	9.90	10.27	10.13	10.08	10.17	10.07
1415720_s_at	8.58	8.56	8.63	8.54	8.59	8.63	8.57	8.62	8.55	8.56	8.62	8.74	8.69	8.58	8.57	8.60	8.60	8.59	8.48	8.54
1415721_a_at	9.82	9.94	9.99	9.91	9.86	9.95	9.96	9.90	9.82	9.93	9.90	9.90	9.98	9.79	9.92	10.06	9.94	9.77	9.96	9.89
1415722_a_at	9.82	9.96	9.90	9.97	9.90	10.01	9.99	10.01	9.94	9.99	9.86	9.91	9.97	9.83	9.84	9.94	9.89	9.77	9.98	9.90
1415723_at	10.63	10.90	10.86	10.80	10.68	10.84	10.81	10.82	10.76	10.76	10.55	10.88	10.88	10.63	10.40	10.91	10.66	10.67	10.59	10.46
1415724_a_at	10.39	10.30	10.46	10.55	10.41	10.23	10.34	10.79	10.60	10.43	10.27	10.15	10.42	10.36	10.17	10.43	10.46	10.34	10.36	10.14
1415725_at	9.30	9.16	9.29	9.35	9.27	9.19	9.24	9.48	9.38	9.26	9.19	9.26	9.31	9.25	9.01	9.34	9.44	9.25	9.27	9.19
1415726_at	10.26	10.18	10.23	10.22	10.27	10.19	10.12	10.29	10.24	10.23	10.31	10.12	10.24	10.16	10.20	10.35	10.35	10.30	10.23	10.25
1415727_at	10.31	10.05	10.09	10.33	10.35	10.11	10.08	10.32	10.29	10.39	10.25	10.13	10.14	10.19	10.30	10.04	10.16	9.97	10.18	10.20
1415728_at	10.18	9.78	9.87	10.24	10.12	9.47	9.49	10.05	10.07	10.12	10.00	9.61	9.81	10.01	10.01	9.84	10.12	9.96	10.30	10.14
1415729_at	10.86	10.76	10.87	10.85	10.98	10.72	10.76	10.95	10.78	10.86	10.96	10.79	10.87	10.80	10.88	10.89	11.08	11.03	10.72	10.90
1415730_at	9.84	9.92	9.88	9.92	9.91	9.91	9.94	9.89	9.84	9.87	9.81	9.83	9.90	9.81	9.91	9.95	9.86	9.85	9.97	9.90
1415731_at	9.59	9.60	9.69	9.65	9.66	9.64	9.61	9.65	9.51	9.62	9.61	9.69	9.70	9.51	9.55	9.76	9.68	9.58	9.67	9.59
1415732_at	9.80	9.84	9.85	9.86	9.89	9.70	9.75	9.83	9.85	9.95	9.81	9.56	9.54	9.82	9.83	9.86	9.77	9.74	9.93	9.89
1415733_a_at	9.74	9.82	9.80	9.88	9.84	9.91	9.85	9.86	9.85	9.89	9.77	9.95	9.95	9.87	9.85	9.85	9.84	9.76	9.92	9.86
1415734_at	10.99	11.03	11.02	11.09	11.00	11.06	11.05	11.19	11.10	11.10	10.97	11.07	11.13	11.05	10.97	11.09	11.04	11.00	11.02	10.95
1415735_at	9.88	9.92	9.88	10.01	9.89	9.99	9.98	10.06	10.04	9.97	9.84	10.11	10.11	9.95	9.93	10.06	9.96	9.86	9.97	9.85
1415736_at	11.32	11.01	11.14	11.38	11.39	10.93	11.06	11.31	11.35	11.37	11.30	11.20	11.20	11.26	11.33	11.14	11.51	11.34	11.25	11.41
1415737_at	10.14	10.04	10.15	10.26	10.28	10.09	10.07	10.08	10.06	10.16	10.36	10.40	10.36	10.25	10.49	10.15	10.20	10.11	10.18	10.20
1415738_at	9.37	9.40	9.44	9.49	9.37	9.48	9.53	9.63	9.51	9.39	9.43	9.61	9.62	9.48	9.31	9.51	9.50	9.37	9.40	9.23
1415739_at	10.02	9.91	9.95	10.09	10.10	10.40	10.26	10.13	10.10	10.26	9.96	10.16	10.07	9.91	10.04	10.01	10.02	9.93	10.20	10.12
1415740_at	10.74	10.64	10.64	10.79	10.87	10.77	10.69	10.70	10.75	10.79	10.67	10.84	10.82	10.75	10.80	10.71	10.82	10.79	10.72	10.80
1415741_at	9.87	9.96	9.83	9.92	9.80	9.91	9.95	10.00	9.78	9.94	9.90	9.81	9.92	9.79	9.89	9.77	9.74	9.68	9.80	9.71
1415742_at	9.42	9.35	9.47	9.55	9.53	9.39	9.41	9.40	9.44	9.54	9.52	9.31	9.40	9.47	9.56	9.45	9.50	9.39	9.58	9.56
1415743_at	10.08	10.16	10.25	10.33	10.36	10.32	10.23	10.27	10.23	10.33	10.14	10.34	10.34	10.33	10.44	10.35	10.22	10.13	10.51	10.43
1415744_at	10.34	10.30	10.31	10.45	10.42	10.45	10.39	10.31	10.29	10.46	10.18	10.34	10.30	10.09	10.34	10.06	10.18	10.03	10.24	10.27
1415745_a_at	9.35	9.40	9.35	9.39	9.33	9.63	9.51	9.57	9.35	9.48	9.34	9.55	9.60	9.35	9.34	9.47	9.38	9.31	9.41	9.34
1415746_at	10.59	10.59	10.53	10.49	10.52	10.38	10.44	10.32	10.36	10.49	10.58	10.43	10.39	10.44	10.62	10.53	10.52	10.52	10.64	10.63
1415747_s_at	9.87	10.07	10.11	9.99	9.83	10.43	10.34	10.29	10.08	10.09	10.13	10.48	10.49	10.09	9.90	10.47	10.29	10.27	10.03	9.98
1415748_a_at	9.30	9.24	9.23	9.41	9.33	9.61	9.75	10.10	10.02	10.10	10.04	9.66	9.80	10.04	10.04	9.92	10.05	9.81	10.11	9.97
1415749_a_at	10.20	10.33	10.34	10.23	10.13	10.31	10.27	10.33	10.17	10.26	10.17	10.35	10.43	10.17	10.07	10.35	10.20	10.11	10.16	10.00
1415750_at	9.03	8.98	8.98	9.06	9.05	9.05	9.07	9.04	8.96	9.17	9.02	9.03	8.99	8.95	9.06	9.02	9.09	9.01	9.09	9.21
1415751_at	10.53	10.65	10.68	10.75	10.60	10.58	10.60	10.73	10.74	10.67	10.38	10.39	10.59	10.55	10.40	10.59	10.48	10.34	10.48	10.39
1415752_at	10.65	10.75	10.75	10.70	10.63	10.80	10.74	10.85	10.72	10.74	10.76	10.91	10.99	10.77	10.64	10.81	10.73	10.66	10.64	10.56
1415753_at	10.66	10.63	10.65	10.92	10.75	10.64	10.70	10.80	10.85	10.79	10.67	10.62	10.61	10.76	10.79	10.70	10.77	10.61	10.90	10.84
1415754_at	9.99	10.03	10.07	10.12	10.08	10.19	10.19	10.09	10.00	10.15	10.00	10.23	10.21	9.96	10.07	10.09	10.15	10.04	10.13	10.10
1415755_a_at	10.43	10.50	10.52	10.57	10.53	10.59	10.60	10.52	10.47	10.58	10.46	10.57	10.54	10.48	10.57	10.51	10.51	10.43	10.63	10.60
1415756_a_at	9.59	9.70	9.72	9.75	9.59	9.53	9.61	9.82	9.60	9.67	9.45	9.42	9.63	9.45	9.42	9.78	9.67	9.51	9.73	9.54
1415757_at	9.39	9.40	9.48	9.41	9.40	9.19	9.23	9.36	9.51	9.41	9.35	9.25	9.25	9.43	9.44	9.53	9.30	9.25	9.59	9.37
1415758_at	9.31	9.52	9.50	9.40	9.35	9.82	9.73	9.59	9.45	9.56	9.32	9.70	9.72	9.42	9.28	9.53	9.30	9.35	9.44	9.25
1415759_a_at	10.04	10.14	10.16	10.18	10.10	10.10	10.08	10.20	10.13	10.15	9.89	9.97	10.08	9.99	9.88	10.07	10.05	9.91	10.17	10.03
1415760_s_at	9.77	9.72	9.72	9.96	9.90	9.93	9.86	9.94	9.86	10.01	9.79	9.92	9.84	9.83	9.98	9.75	9.77	9.62	9.97	9.89
1415761_at	10.18	9.94	10.08	10.33	10.29	10.41	10.25	10.17	10.24	10.24	10.19	10.38	10.24	10.09	10.29	10.06	10.22	10.09	10.31	10.30
1415762_x_at	10.22	10.06	10.16	10.37	10.31	10.46	10.32	10.22	10.31	10.34	10.21	10.49	10.30	10.17	10.37	10.14	10.30	10.15	10.38	10.38
1415763_a_at	10.32	10.05	10.07	10.28	10.39	10.48	10.36	10.32	10.28	10.36	10.27	10.32	10.12	10.18	10.50	10.16	10.24	10.25	10.46	10.42
1415764_at	10.24	10.24	10.29	10.36	10.31	10.59	10.61	10.67	10.58	10.61	10.35	10.34	10.42	10.35	10.30	10.32	10.45	10.44	10.29	10.32
1415765_at	9.35	9.19	9.29	9.40	9.45	9.40	9.30	9.46	9.36	9.48	9.41	9.34	9.32	9.37	9.44	9.27	9.53	9.30	9.56	9.52
1415766_at	9.81	9.80	9.88	9.96	9.86	9.89	9.81	9.85	9.83	9.89	9.75	9.94	9.96	9.82	9.73	9.90	9.85	9.73	9.89	9.74
1415767_at	9.89	9.80	9.83	9.90	9.84	9.53	9.63	9.92	9.81	9.78	9.81	9.49	9.69	9.86	9.77	9.88	9.90	9.79	9.84	9.77
1415768_a_at	9.42	9.57	9.66	9.43	9.39	9.92	9.79	9.46	9.47	9.29	9.45	9.89	9.82	9.39	9.29	9.68	9.48	9.45	9.39	9.35
1415769_at	9.46	9.47	9.52	9.61	9.58	9.47	9.52	9.67	9.58	9.57	9.44	9.42	9.55	9.50	9.48	9.53	9.47	9.45	9.48	9.43
1415770_at	10.30	10.30	10.40	10.23	10.24	10.28	10.16	10.26	10.25	10.26	10.16	10.38	10.33	10.20	10.19	10.50	10.22	10.09	10.30	9.94
1415771_at	10.95	10.85	10.90	10.97	11.01	10.98	11.00	11.14	11.01	11.05	10.99	10.96	11.05	10.93	10.99	10.83	11.09	10.95	10.91	10.98
1415772_at	9.09	9.10	9.18	9.24	9.15	9.35	9.21	9.16	9.06	9.21	9.09	9.40	9.32	9.06	9.03	9.21	9.22	9.15	9.16	9.07
1415773_at	10.04	9.72	9.76	10.06	10.22	9.33	9.57	10.22	10.12	10.16	10.12	9.34	9.58	10.00	10.14	9.60	10.20	9.83	9.98	10.04
1415774_at	9.65	9.53	9.64	9.71	9.50	9.59	9.66	9.56	9.49	9.59	9.61	9.58	9.56	9.60	9.60	9.60	9.63	9.60	9.68	9.53
1415775_at	10.78	10.78	10.76	10.78	10.79	10.81	10.81	10.91	10.81	10.75	10.77	10.86	10.94	10.72	10.65	10.85	10.89	10.83	10.67	10.66
1415776_at	9.50	9.49	9.52	9.40	9.36	9.55	9.44	9.50	9.34	9.63	9.56	9.49	9.47	9.33	9.50	9.44	9.43	9.40	9.46	9.41
1415777_at	8.38	8.37	8.30	8.31	8.34	8.38	8.39	8.08	8.12	8.30	8.40	8.31	8.21	8.23	8.39	8.23	8.20	8.24	8.32	8.40
1415778_at	11.11	11.11	11.17	11.17	11.15	11.04	11.05	11.32	11.21	11.12	11.13	11.06	11.18	11.22	11.01	11.23	11.21	11.12	11.08	10.97
1415779_s_at	12.18	12.13	12.21	12.16	12.20	12.13	12.10	12.21	12.14	12.10	12.19	12.21	12.22	12.14	12.11	12.18	12.19	12.19	12.03	12.09
1415780_a_at	10.19	10.22	10.30	10.28	10.26	10.28	10.22	10.38	10.36	10.31	10.24	10.36	10.35	10.28	10.16	10.34	10.18	10.13	10.15	10.08
1415781_a_at	11.70	11.68	11.81	11.81	11.72	11.73	11.72	11.80	11.83	11.71	11.72	11.78	11.81	11.76	11.61	11.86	11.81	11.78	11.66	11.65
1415782_at	11.02	11.08	11.18	11.10	11.12	11.00	11.03	11.16	11.10	11.08	11.07	11.00	11.10	11.08	11.03	11.26	11.11	11.06	11.01	11.05
1415783_at	10.74	10.69	10.75	10.82	10.80	10.63	10.69	10.88	10.78	10.74	10.71	10.70	10.85	10.77	10.69	10.79	10.78	10.73	10.65	10.65
1415784_at	8.83	8.63	8.51	8.72	8.99	8.53	8.50	8.81	8.70	8.86	8.99	8.43	8.44	8.74	8.96	8.41	8.91	8.68	8.80	8.78
1415785_a_at	10.71	10.53	10.69	10.72	10.79	10.65	10.58	10.83	10.77	10.73	10.69	10.63	10.74	10.65	10.67	10.67	10.76	10.61	10.67	10.59
1415786_at	8.34	8.42	8.37	8.25	8.34	8.43	8.30	8.29	8.43	8.35	8.36	8.37	8.32	8.38	8.39	8.28	8.23	8.31	8.35	8.44
1415787_at	9.55	9.62	9.66	9.68	9.53	9.58	9.64	9.67	9.58	9.61	9.53	9.60	9.68	9.57	9.50	9.62	9.48	9.49	9.67	9.46
1415788_at	9.62	9.73	9.74	9.67	9.65	9.69	9.74	9.70	9.57	9.75	9.61	9.66	9.75	9.57	9.59	9.67	9.58	9.52	9.62	9.51
1415789_a_at	9.06	8.81	8.86	9.05	9.53	8.66	8.66	8.85	8.88	8.86	9.10	8.87	8.90	8.87	9.18	8.90	9.18	9.07	8.87	9.10
1415790_at	9.09	8.93	9.00	9.11	9.29	8.86	8.85	9.03	9.04	9.07	9.16	8.96	8.97	8.97	9.15	8.98	9.19	9.16	8.97	9.24
1415791_at	9.99	10.04	10.02	9.96	9.96	10.01	9.99	10.05	9.92	9.94	10.01	10.02	10.09	9.92	9.83	10.01	10.02	9.88	9.83	9.79
1415792_at	10.12	10.03	10.05	10.23	10.17	9.97	9.97	10.22	10.18	10.22	10.06	10.00	10.01	10.10	10.16	10.04	10.13	9.95	10.28	10.18
1415793_at	9.30	9.45	9.48	9.37	9.29	9.28	9.23	9.40	9.29	9.26	9.36	9.59	9.54	9.41	9.22	9.53	9.37	9.23	9.31	9.18
1415794_a_at	11.01	10.77	10.90	11.08	11.08	10.75	10.81	10.96	10.94	10.89	10.96	10.77	10.89	10.96	10.91	10.92	11.10	11.00	10.89	10.93
1415795_at	9.27	8.98	8.97	9.08	9.27	8.93	8.98	8.96	9.00	9.30	9.36	8.89	8.82	8.95	9.43	8.81	9.17	8.97	9.21	9.25
1415796_at	10.24	10.34	10.35	10.39	10.26	10.45	10.46	10.51	10.47	10.44	10.32	10.47	10.50	10.40	10.23	10.42	10.33	10.25	10.33	10.18
1415797_at	9.81	9.59	9.62	9.72	9.84	9.64	9.76	10.06	9.87	9.94	9.85	9.57	9.66	9.74	9.96	9.79	9.88	9.88	9.84	9.92
1415798_at	8.82	8.50	8.52	8.81	8.95	8.26	8.34	8.97	8.98	9.09	8.87	8.32	8.39	8.91	9.04	8.62	8.93	8.69	8.98	9.00
1415799_at	9.94	9.95	10.06	10.02	9.95	9.95	9.91	9.96	9.94	9.89	9.94	9.95	9.96	9.88	9.81	10.08	9.93	9.84	9.92	9.81
1415800_at	11.11	11.14	11.24	11.43	11.23	11.10	11.15	11.43	11.38	11.20	11.13	11.23	11.28	11.37	11.15	11.36	11.31	11.31	11.33	11.17
1415801_at	9.66	8.81	8.88	9.70	9.83	8.19	8.46	9.73	9.71	9.80	9.79	8.22	8.59	9.71	9.98	8.89	9.78	9.24	9.92	9.84
1415802_at	9.72	9.54	9.65	9.66	9.69	9.80	9.86	10.16	9.68	9.75	9.77	9.67	9.85	9.49	9.63	9.88	9.82	9.80	9.79	9.78
1415803_at	11.22	11.21	11.28	11.36	11.22	11.03	11.13	11.33	11.35	11.19	11.22	11.07	11.14	11.30	11.19	11.35	11.34	11.11	11.30	11.26
1415804_at	10.30	9.98	9.98	10.20	10.33	9.51	9.59	9.87	10.20	10.06	10.39	9.53	9.61	10.34	10.44	9.91	10.29	9.72	10.47	10.35
1415805_at	8.37	8.36	8.36	8.32	8.27	8.38	8.30	8.20	8.24	8.38	8.38	8.34	8.26	8.32	8.41	8.27	8.25	8.35	8.34	8.37
1415806_at	9.55	9.43	9.44	9.56	9.51	9.36	9.45	9.63	9.54	9.52	9.32	9.08	9.14	9.26	9.41	9.39	9.42	9.42	9.64	9.44
1415807_s_at	9.40	9.13	9.21	9.53	9.51	8.77	8.95	9.38	9.33	9.39	9.42	8.86	9.05	9.44	9.48	9.11	9.39	9.13	9.46	9.41
1415808_at	8.59	8.61	8.54	8.52	8.64	8.67	8.66	8.34	8.47	8.63	8.56	8.52	8.48	8.48	8.72	8.48	8.44	8.45	8.69	8.57
1415809_at	8.19	8.14	8.07	7.94	7.98	8.01	8.14	7.81	7.88	7.88	8.03	8.02	7.94	7.96	8.15	7.90	7.88	7.99	8.19	8.06
1415810_at	8.43	8.42	8.31	8.35	8.35	8.39	8.37	8.45	8.28	8.38	8.34	8.33	8.32	8.18	8.46	8.22	8.45	8.34	8.25	8.20
1415811_at	8.21	8.16	8.23	8.26	8.15	8.15	8.10	8.11	8.13	8.24	8.26	8.14	8.06	8.16	8.23	8.13	8.17	8.22	8.08	8.25
1415812_at	10.08	10.13	10.18	10.15	9.97	10.63	10.58	10.93	10.49	10.46	10.19	10.33	10.44	10.11	10.35	10.57	10.37	10.36	10.24	10.23
1415813_at	9.85	9.90	9.92	9.97	9.96	9.98	9.96	10.10	9.93	9.95	9.85	9.85	9.99	9.88	9.84	9.99	9.92	9.83	9.90	9.84
1415814_at	11.17	11.37	11.38	11.31	11.30	11.34	11.32	11.42	11.34	11.38	11.28	11.39	11.45	11.32	11.26	11.36	11.22	11.18	11.23	11.20
1415815_at	8.41	8.34	8.34	8.39	8.38	8.29	8.32	8.21	8.21	8.45	8.36	8.31	8.26	8.38	8.43	8.29	8.37	8.43	8.40	8.36
1415816_at	10.72	10.70	10.79	10.78	10.85	10.95	10.87	10.86	10.85	10.90	10.74	10.90	10.92	10.74	10.83	10.88	10.81	10.67	10.84	10.86
1415817_s_at	10.29	10.21	10.29	10.41	10.51	10.29	10.31	10.49	10.48	10.49	10.29	10.31	10.39	10.38	10.50	10.36	10.41	10.27	10.48	10.44
1415818_at	9.32	9.37	9.45	9.57	9.46	9.39	9.43	9.50	9.59	9.62	9.29	9.37	9.40	9.47	9.33	9.47	9.30	9.18	9.60	9.48
1415819_a_at	11.11	11.01	11.01	11.13	11.11	10.74	10.86	11.07	11.17	11.11	11.08	10.87	10.96	11.14	11.13	11.07	11.09	10.94	11.15	11.10
1415820_x_at	10.32	10.30	10.41	10.43	10.31	10.46	10.45	10.43	10.31	10.27	10.31	10.48	10.45	10.33	10.21	10.44	10.43	10.39	10.25	10.23
1415821_at	11.70	11.68	11.85	11.87	11.73	11.54	11.58	11.84	11.86	11.62	11.70	11.64	11.73	11.85	11.55	11.83	11.83	11.77	11.62	11.57
1415822_at	11.84	11.85	11.90	12.02	11.99	11.84	11.86	12.11	12.09	11.92	11.79	11.86	11.94	11.95	11.82	12.03	12.00	12.00	11.90	11.89
1415823_at	11.19	10.96	10.95	11.31	11.46	9.89	10.57	11.55	11.44	11.48	11.22	10.17	10.60	11.34	11.32	11.04	11.45	11.13	11.40	11.37
1415824_at	9.64	8.77	8.64	9.59	9.85	8.52	8.53	9.67	9.83	9.90	10.81	10.44	10.35	10.49	10.87	8.67	9.89	9.15	9.95	10.05
1415825_s_at	10.16	10.08	10.04	10.21	10.26	10.15	10.11	10.23	10.15	10.23	10.11	10.03	10.10	10.06	10.16	10.13	10.21	10.07	10.28	10.19
1415826_at	10.57	10.23	10.36	10.60	10.72	10.30	10.40	10.62	10.61	10.69	10.57	10.27	10.40	10.47	10.60	10.41	10.74	10.53	10.52	10.64
1415827_a_at	9.64	9.66	9.66	9.72	9.65	9.64	9.67	9.86	9.70	9.64	9.71	9.63	9.77	9.68	9.61	9.76	9.76	9.71	9.62	9.58
1415828_a_at	9.20	9.07	9.01	9.18	9.20	8.91	9.04	9.23	9.08	9.25	9.23	8.81	8.91	9.09	9.25	8.94	9.18	9.01	9.29	9.20
1415829_at	9.28	9.19	9.28	9.38	9.27	9.39	9.38	9.56	9.41	9.35	9.22	9.40	9.48	9.30	9.16	9.37	9.38	9.33	9.23	9.14
1415830_at	9.02	9.06	9.13	9.15	9.01	9.05	9.08	9.09	9.03	9.15	9.03	9.15	9.24	8.99	8.96	9.16	9.05	8.91	9.02	8.94
1415831_at	10.65	10.53	10.60	10.63	10.66	10.58	10.58	10.72	10.60	10.66	10.67	10.60	10.71	10.62	10.64	10.63	10.71	10.62	10.56	10.63
1415832_at	7.99	8.03	7.98	7.95	7.96	8.06	8.00	8.01	8.04	7.97	7.93	8.04	8.01	8.05	7.90	8.07	7.97	7.97	7.97	7.90
1415833_x_at	12.44	12.46	12.54	12.48	12.59	12.48	12.44	12.46	12.44	12.37	12.47	12.56	12.56	12.45	12.47	12.51	12.48	12.45	12.47	12.36
1415834_at	9.61	9.29	9.36	9.66	9.74	9.31	9.46	9.97	9.64	9.65	9.48	9.13	9.51	9.67	9.61	9.53	9.73	9.54	9.64	9.68
1415835_at	8.08	8.08	8.11	8.17	8.00	8.05	8.12	7.97	8.02	8.11	8.09	8.01	7.99	8.06	8.11	8.03	8.04	8.01	8.07	8.03
1415836_at	8.60	8.56	8.60	8.73	8.57	8.66	8.64	8.59	8.79	8.65	8.54	8.64	8.67	8.72	8.54	8.63	8.59	8.45	8.77	8.60
1415837_at	8.00	8.10	7.98	8.10	8.13	7.97	8.07	7.96	7.97	7.96	7.94	8.04	7.98	8.09	8.08	7.92	7.95	7.94	8.06	8.02
1415838_at	11.46	11.44	11.60	11.56	11.57	11.07	11.32	11.64	11.56	11.54	11.52	11.10	11.43	11.49	11.43	11.52	11.58	11.52	11.42	11.44
1415839_a_at	10.87	10.62	10.78	10.91	10.99	10.67	10.70	10.89	10.87	10.77	10.90	10.74	10.82	10.79	10.86	10.80	11.03	10.86	10.70	10.80
1415840_at	10.70	10.73	10.80	10.88	10.73	10.66	10.60	10.97	10.77	10.77	10.67	10.65	10.84	10.78	10.65	10.90	10.79	10.73	10.91	10.68
1415841_at	10.30	10.43	10.46	10.41	10.34	10.35	10.38	10.49	10.29	10.35	10.33	10.35	10.48	10.30	10.27	10.53	10.34	10.28	10.31	10.22
1415842_at	9.05	9.10	9.12	9.14	9.07	9.14	9.08	9.13	9.20	9.17	9.07	9.11	9.11	9.18	9.04	9.15	9.07	9.07	9.16	9.10
1415843_at	8.14	8.07	8.14	8.15	8.18	7.99	8.03	8.12	8.29	8.18	8.22	8.10	8.11	8.24	8.25	8.14	8.16	8.11	8.27	8.16
1415844_at	9.83	9.66	9.79	9.98	9.77	10.43	10.44	10.47	10.50	10.25	10.19	10.52	10.54	10.50	9.99	9.85	9.93	9.97	9.77	9.57
1415845_at	10.52	10.45	10.53	10.56	10.58	10.38	10.34	10.54	10.46	10.43	10.48	10.41	10.51	10.47	10.41	10.52	10.55	10.51	10.48	10.40
1415846_a_at	7.87	7.85	7.86	7.89	7.90	7.95	7.82	7.81	7.91	7.91	7.77	7.86	7.82	7.99	7.91	7.85	7.86	7.86	7.94	7.85
1415847_at	8.08	8.11	8.07	8.03	8.10	7.97	7.97	8.00	8.12	8.10	8.05	8.09	8.02	8.15	8.15	8.04	8.11	8.08	7.89	8.09
1415848_at	8.40	8.44	8.23	8.10	8.36	8.36	8.38	8.15	8.19	8.30	8.34	8.34	8.20	8.27	8.38	8.19	8.16	8.29	8.34	8.34
1415849_s_at	11.25	11.34	11.26	11.46	11.52	11.56	11.53	11.51	11.51	11.62	11.29	11.42	11.45	11.45	11.49	11.33	11.24	11.35	11.30	11.43
1415850_at	9.41	9.38	9.46	9.55	9.53	9.45	9.44	9.57	9.49	9.61	9.42	9.47	9.56	9.40	9.45	9.54	9.44	9.41	9.48	9.53
1415851_a_at	10.19	10.14	10.05	10.08	10.28	10.32	10.30	9.95	9.88	10.28	10.22	10.28	10.13	9.93	10.33	9.93	10.06	10.06	10.27	10.16
1415852_at	9.91	9.89	9.92	9.92	9.92	9.97	9.90	9.97	9.86	9.96	9.93	10.09	10.07	9.89	9.92	9.90	9.99	9.84	9.88	9.91
1415853_at	9.00	9.10	9.11	8.98	8.92	9.00	9.01	9.12	9.13	9.08	9.05	9.05	9.06	9.14	9.07	9.18	9.05	9.13	9.01	9.01
1415854_at	8.10	7.98	7.97	8.08	8.14	8.00	8.05	7.99	8.07	8.10	8.03	7.93	7.87	8.11	8.14	7.93	8.03	8.00	8.13	8.17
1415855_at	9.90	10.06	10.02	10.04	9.95	9.91	10.00	9.98	9.74	9.84	9.87	9.84	9.96	9.89	9.76	9.81	9.73	9.78	9.73	9.62
1415856_at	8.85	8.97	9.00	8.92	8.95	8.99	9.00	9.02	8.96	8.93	8.84	9.12	9.11	9.00	8.85	9.06	8.83	8.87	8.81	8.84
1415857_at	8.70	8.67	8.75	8.76	8.83	8.49	8.60	8.99	8.87	8.78	8.79	8.65	8.80	8.90	8.82	8.80	8.83	8.77	8.73	8.75
1415858_at	10.35	10.42	10.46	10.51	10.43	10.44	10.46	10.57	10.48	10.51	10.32	10.43	10.51	10.41	10.34	10.48	10.41	10.26	10.45	10.34
1415859_at	9.39	9.51	9.68	9.46	9.49	10.14	9.97	9.51	9.54	9.60	9.54	9.89	9.73	9.39	9.50	9.68	9.54	9.42	9.51	9.45
1415860_at	9.50	9.53	9.57	9.45	9.47	9.47	9.45	9.48	9.25	9.36	9.45	9.59	9.69	9.38	9.32	9.54	9.49	9.38	9.31	9.25
1415861_at	8.22	8.22	8.24	8.39	8.35	8.17	8.12	8.12	8.22	8.18	8.17	8.20	8.17	8.15	8.25	8.21	8.06	8.18	8.26	8.22
1415862_at	8.52	8.59	8.48	8.45	8.59	8.48	8.50	8.08	8.09	8.44	8.47	8.32	8.23	8.29	8.60	8.22	8.16	8.34	8.70	8.49
1415863_at	10.92	11.01	11.12	11.19	10.98	10.97	11.04	11.29	11.20	11.09	10.91	10.94	11.09	11.15	10.84	11.18	11.07	11.12	11.02	10.81
1415864_at	9.85	9.60	9.75	9.85	9.78	9.66	9.74	10.03	9.80	9.93	9.84	9.71	9.82	9.70	9.77	9.80	10.03	9.79	9.82	9.79
1415865_s_at	9.79	9.74	9.85	9.88	9.90	9.92	9.92	10.16	9.97	9.95	9.84	10.02	10.04	9.85	9.82	9.99	10.01	9.90	9.85	9.81
1415866_at	8.80	8.77	8.77	8.82	8.85	8.85	8.76	8.82	8.80	8.99	8.80	8.83	8.84	8.82	8.89	8.81	8.85	8.78	8.96	8.91
1415867_at	10.61	10.57	10.57	10.57	10.66	10.77	10.74	10.65	10.56	10.63	10.61	10.74	10.73	10.54	10.59	10.49	10.60	10.53	10.55	10.53
1415868_at	8.00	8.07	8.05	7.99	8.08	8.03	8.02	7.94	8.04	8.05	8.01	7.95	8.02	7.98	8.10	7.95	8.00	7.98	7.99	8.08
1415869_a_at	10.53	10.62	10.65	10.59	10.59	10.63	10.56	10.63	10.47	10.53	10.61	10.72	10.77	10.50	10.52	10.68	10.58	10.48	10.52	10.53
1415870_at	9.92	9.95	9.90	9.97	9.85	10.03	10.08	10.10	9.90	10.05	9.90	10.03	10.02	9.90	9.90	9.93	9.90	9.84	10.05	9.83
1415871_at	8.39	8.52	8.41	8.41	8.39	8.33	8.34	8.51	8.52	8.42	8.29	8.33	8.42	8.44	8.30	8.40	8.29	8.37	8.29	8.30
1415872_at	11.16	11.07	11.22	11.36	11.26	11.05	11.11	11.42	11.34	11.23	11.19	11.00	11.18	11.29	11.05	11.30	11.29	11.15	11.29	11.13
1415873_a_at	10.05	10.02	10.10	10.18	10.07	10.23	10.18	10.23	10.17	10.29	10.03	10.22	10.20	10.15	10.11	10.14	10.04	9.93	10.17	10.05
1415874_at	8.68	8.72	8.63	8.59	8.66	8.55	8.59	8.65	8.58	8.59	8.69	8.56	8.61	8.65	8.66	8.68	8.60	8.60	8.63	8.70
1415875_at	8.03	8.06	8.04	7.95	7.96	7.96	7.95	7.96	7.97	7.91	7.98	7.98	7.95	8.05	8.03	7.95	7.96	8.01	7.93	8.00
1415876_a_at	11.64	11.54	11.62	11.71	11.71	11.66	11.61	11.74	11.72	11.63	11.68	11.73	11.72	11.68	11.70	11.64	11.77	11.73	11.65	11.66
1415877_at	8.37	8.37	8.40	8.38	8.39	8.50	8.49	8.46	8.45	8.29	8.45	8.57	8.60	8.38	8.49	8.49	8.40	8.35	8.33	8.43
1415878_at	9.03	9.02	9.03	9.03	8.98	9.12	9.10	9.05	8.84	9.03	8.97	9.07	9.01	8.85	8.94	9.03	8.98	8.97	9.05	9.01
1415879_a_at	12.27	12.25	12.42	12.40	12.43	12.46	12.41	12.30	12.29	12.33	12.32	12.55	12.46	12.33	12.35	12.44	12.34	12.36	12.44	12.34
1415880_a_at	11.27	11.28	11.31	11.38	11.33	11.41	11.40	11.58	11.48	11.44	11.22	11.40	11.43	11.36	11.30	11.45	11.34	11.33	11.33	11.31
1415881_at	10.73	10.87	10.97	10.97	10.86	11.19	11.27	11.43	11.34	11.35	11.17	11.25	11.41	11.34	11.15	11.41	11.23	11.13	11.27	11.15
1415882_at	9.92	9.97	10.01	10.06	10.05	10.18	10.34	10.72	10.64	10.66	10.52	10.28	10.47	10.67	10.53	10.48	10.54	10.34	10.51	10.45
1415883_a_at	7.68	7.77	7.73	7.64	7.71	7.76	7.64	7.80	7.77	7.66	7.83	7.74	7.70	7.80	7.68	7.73	7.71	7.78	7.65	7.76
1415884_at	8.49	8.56	8.45	8.44	8.44	8.27	8.33	8.38	8.52	8.43	8.47	8.37	8.34	8.53	8.53	8.42	8.43	8.52	8.39	8.54
1415885_at	11.18	11.32	11.32	11.40	11.37	11.40	11.44	11.37	11.26	11.42	11.25	11.47	11.50	11.35	11.35	11.36	11.30	11.27	11.28	11.36
1415886_at	8.87	8.86	8.80	8.82	8.81	8.66	8.77	8.70	8.74	8.81	8.80	8.73	8.77	8.83	8.94	8.83	8.77	8.82	8.91	8.93
1415887_at	10.55	10.63	10.54	10.48	10.51	10.60	10.62	10.45	10.30	10.57	10.50	10.46	10.48	10.36	10.51	10.39	10.38	10.39	10.53	10.47
1415888_at	9.09	9.51	9.63	8.85	9.16	9.59	9.64	8.80	8.81	8.80	9.09	9.56	9.63	8.80	9.18	9.72	9.15	9.12	8.89	9.19
1415889_a_at	11.12	10.95	11.15	11.22	11.18	11.18	11.17	11.29	11.36	11.07	11.09	11.14	11.18	11.26	11.04	11.23	11.24	11.18	11.18	10.96
1415890_at	10.27	10.27	10.38	10.29	10.25	10.42	10.41	10.56	10.38	10.41	10.25	10.19	10.33	10.14	10.10	10.44	10.35	10.30	10.20	10.14
1415891_at	10.61	10.62	10.79	10.67	10.67	10.79	10.73	10.82	10.76	10.70	10.64	10.81	10.81	10.64	10.57	10.81	10.70	10.53	10.65	10.55
1415892_at	8.65	8.75	8.82	8.80	8.68	8.81	8.82	8.88	8.77	8.75	8.68	8.95	8.92	8.76	8.54	8.92	8.82	8.85	8.76	8.67
1415893_at	8.37	8.15	8.15	8.28	8.34	8.10	8.06	8.30	8.33	8.39	8.36	8.03	8.07	8.41	8.45	8.17	8.35	8.21	8.32	8.40
1415894_at	9.57	9.62	9.68	9.92	9.86	9.95	9.90	10.19	9.94	9.80	9.68	9.85	9.80	9.80	9.88	10.28	9.75	9.81	9.78	9.65
1415895_at	11.18	11.40	11.33	11.18	11.29	11.18	11.16	11.23	11.21	11.19	11.21	11.31	11.37	11.27	11.26	11.33	11.14	11.13	11.15	11.12
1415896_x_at	11.11	11.32	11.27	11.08	11.21	11.07	11.07	11.13	11.11	11.09	11.11	11.25	11.29	11.21	11.17	11.25	11.05	11.02	11.06	11.01
1415897_a_at	9.82	9.90	9.95	9.95	9.79	9.82	9.81	10.00	9.78	9.75	9.51	9.66	9.81	9.59	9.41	10.05	9.95	9.72	9.87	9.62
1415898_at	8.01	8.03	7.97	8.00	8.02	8.01	8.07	7.89	7.86	7.86	7.82	7.93	7.86	7.94	8.02	7.90	7.88	7.95	8.01	7.99
1415899_at	9.93	9.23	9.38	9.63	9.84	9.23	9.44	9.87	9.65	9.38	9.89	9.37	9.54	9.74	9.67	9.41	10.25	9.88	9.76	9.91
1415900_a_at	8.48	8.44	8.38	8.35	8.35	8.46	8.33	8.38	8.37	8.40	8.51	8.37	8.28	8.41	8.32	8.27	8.28	8.39	8.47	8.35
1415901_at	9.36	9.37	9.37	9.46	9.43	9.32	9.31	9.40	9.37	9.44	9.44	9.35	9.37	9.46	9.45	9.46	9.37	9.33	9.60	9.46
1415902_at	8.14	8.15	8.04	8.13	8.06	7.92	7.99	8.13	8.23	8.10	8.11	8.02	8.09	8.22	8.06	8.05	8.14	8.09	8.08	8.04
1415903_at	9.20	9.09	9.03	8.96	9.07	9.47	9.47	9.63	9.60	9.51	9.65	9.20	9.18	9.26	9.45	9.34	9.61	9.62	9.31	9.54
1415904_at	10.30	10.46	10.40	10.21	10.20	9.98	9.96	9.81	9.71	9.84	10.27	10.45	10.55	10.13	10.08	10.47	10.46	10.28	10.16	10.22
1415905_at	8.26	8.24	8.26	8.24	8.24	8.22	8.22	8.16	8.18	8.21	8.29	8.28	8.18	8.28	8.25	8.25	8.24	8.29	8.24	8.29
1415906_at	12.07	12.02	12.09	12.10	12.15	12.02	11.98	12.13	12.13	12.03	12.08	12.05	12.11	12.07	12.03	12.01	12.09	12.02	12.06	11.95
1415907_at	8.95	8.87	8.82	8.96	8.93	8.86	8.87	9.05	9.06	9.06	8.91	8.78	8.76	9.01	9.00	8.93	8.96	8.81	9.19	8.99
1415908_at	10.94	10.67	10.80	11.15	11.00	10.44	10.66	11.02	11.11	10.84	10.86	10.57	10.67	11.03	10.75	10.81	11.07	10.97	10.86	10.84
1415909_at	10.23	9.95	10.00	10.30	10.34	9.89	10.02	10.31	10.41	10.28	10.20	9.98	9.99	10.37	10.24	10.04	10.22	10.01	10.36	10.21
1415910_s_at	9.21	9.25	9.26	9.13	9.25	9.16	9.13	9.21	9.28	9.22	9.22	9.31	9.24	9.34	9.16	9.31	9.29	9.27	9.25	9.20
1415911_at	10.58	10.88	11.00	11.00	10.92	10.94	11.00	11.17	11.20	11.12	11.05	11.08	11.10	11.16	11.04	11.16	11.12	11.02	11.05	10.99
1415912_a_at	11.09	10.86	10.96	11.11	11.19	10.95	10.97	11.05	11.09	11.05	11.07	11.08	11.00	11.06	11.20	10.91	11.19	11.03	11.16	11.19
1415913_at	8.50	8.56	8.56	8.52	8.40	8.67	8.62	8.70	8.69	8.58	8.48	8.65	8.63	8.68	8.31	8.63	8.59	8.64	8.52	8.45
1415914_at	10.49	10.30	10.39	10.46	10.49	10.28	10.37	10.59	10.40	10.43	10.50	10.32	10.45	10.30	10.39	10.44	10.57	10.32	10.36	10.41
1415915_at	10.44	10.55	10.54	10.56	10.51	10.63	10.57	10.60	10.48	10.56	10.47	10.65	10.71	10.42	10.49	10.56	10.54	10.44	10.51	10.46
1415916_a_at	9.09	9.13	9.18	9.11	9.14	9.25	9.18	9.28	9.16	9.12	9.08	9.39	9.40	9.17	9.06	9.25	9.20	9.21	9.02	9.07
1415917_at	9.20	9.21	9.29	9.35	9.33	9.20	9.19	9.30	9.26	9.29	9.26	9.26	9.34	9.29	9.20	9.33	9.29	9.19	9.28	9.25
1415918_a_at	11.02	10.92	11.05	11.16	11.12	10.86	10.93	11.09	11.08	11.08	11.06	11.06	11.05	11.13	11.08	11.03	11.11	10.96	11.04	11.06
1415919_at	10.43	10.46	10.47	10.64	10.50	10.60	10.56	10.53	10.61	10.60	10.32	10.61	10.50	10.50	10.46	10.56	10.45	10.35	10.62	10.53
1415920_at	10.77	10.88	10.89	10.84	10.74	11.03	10.98	11.03	10.92	10.83	10.81	11.02	11.08	10.86	10.67	11.00	10.90	10.85	10.74	10.65
1415921_a_at	8.44	8.41	8.32	8.48	8.51	8.20	8.18	8.47	8.47	8.49	8.52	8.22	8.20	8.49	8.58	8.20	8.41	8.33	8.39	8.55
1415922_s_at	10.43	10.35	10.41	10.42	10.37	10.34	10.34	10.58	10.43	10.30	10.35	10.28	10.32	10.29	10.44	10.51	10.46	10.48	10.30	10.32
1415923_at	11.27	11.24	11.43	11.28	11.20	10.84	10.74	10.98	10.94	11.23	11.30	11.30	11.35	11.33	11.03	11.47	11.43	11.32	11.23	11.03
1415924_at	8.55	8.42	8.39	8.35	8.48	8.58	8.48	8.37	8.24	8.58	8.49	8.42	8.39	8.33	8.62	8.37	8.37	8.42	8.53	8.42
1415925_a_at	9.02	9.07	9.03	9.05	9.11	9.55	9.45	9.38	9.24	9.43	9.36	9.43	9.44	9.20	9.43	9.41	9.39	9.35	9.37	9.47
1415926_at	8.91	8.83	8.86	8.77	8.74	9.41	9.29	9.17	9.09	9.28	9.12	9.23	9.30	9.12	9.17	9.23	9.09	9.16	9.29	9.23
1415927_at	8.54	8.55	8.55	8.50	8.42	8.34	8.42	8.47	8.49	8.41	8.51	8.44	8.47	8.57	8.46	8.46	8.57	8.58	8.55	8.42
1415928_a_at	11.32	11.31	11.35	11.55	11.37	11.56	11.47	11.54	11.54	11.46	11.27	11.53	11.47	11.46	11.26	11.36	11.34	11.34	11.38	11.23
1415929_at	10.70	10.79	10.76	10.93	10.82	10.71	10.75	11.02	10.99	10.94	10.66	10.64	10.71	10.89	10.76	10.77	10.73	10.58	10.83	10.74
1415930_a_at	10.50	10.19	10.24	10.74	10.70	10.01	10.11	10.69	10.75	10.68	10.45	9.98	10.11	10.62	10.58	10.24	10.56	10.20	10.69	10.51
1415931_at	8.47	8.53	8.38	8.39	8.47	8.35	8.51	8.26	8.22	8.40	8.37	8.33	8.32	8.40	8.51	8.26	8.27	8.43	8.53	8.55
1415932_x_at	10.70	10.65	10.66	10.83	10.83	10.72	10.70	10.82	10.82	10.95	10.65	10.74	10.71	10.76	10.91	10.70	10.74	10.62	10.82	10.90
1415933_a_at	11.71	11.71	11.85	11.88	11.78	11.80	11.79	11.86	11.91	11.67	11.86	12.01	11.97	12.02	11.71	11.95	11.95	11.94	11.78	11.70
1415934_at	10.06	10.07	10.13	10.12	10.10	10.21	10.13	10.11	10.03	10.10	10.14	10.22	10.26	10.04	10.13	10.15	10.14	10.04	10.07	10.08
1415935_at	7.99	8.09	8.04	8.20	8.25	8.00	8.02	8.00	8.14	8.19	8.10	8.06	8.02	8.17	8.27	8.08	8.04	8.15	8.16	8.34
1415936_at	9.32	9.28	9.25	9.29	9.37	9.44	9.45	9.43	9.30	9.41	9.30	9.28	9.27	9.19	9.34	9.32	9.32	9.24	9.46	9.33
1415937_s_at	9.11	9.07	9.25	9.27	9.11	9.03	9.11	9.32	9.28	9.16	9.15	9.13	9.19	9.16	9.00	9.31	9.16	9.11	9.16	9.00
1415938_at	8.21	8.23	8.24	8.16	8.16	8.19	8.19	8.09	8.15	8.17	8.18	8.23	8.18	8.24	8.14	8.14	8.15	8.20	8.16	8.07
1415939_at	8.85	8.82	8.82	8.88	8.76	8.81	8.88	8.65	8.67	8.76	8.70	8.70	8.68	8.76	8.96	8.66	8.44	8.64	9.03	8.84
1415940_at	9.66	9.74	9.70	9.70	9.76	9.57	9.70	9.74	9.58	9.69	9.61	9.59	9.62	9.59	9.73	9.71	9.64	9.54	9.81	9.60
1415941_s_at	9.58	9.54	9.67	9.81	9.63	9.62	9.65	9.77	9.68	9.66	9.63	9.69	9.68	9.61	9.57	9.70	9.77	9.67	9.72	9.64
1415942_at	11.77	11.64	11.75	11.78	11.82	11.55	11.59	11.79	11.80	11.68	11.82	11.71	11.76	11.88	11.74	11.77	11.85	11.74	11.78	11.69
1415943_at	8.26	8.29	8.28	8.22	8.24	8.25	8.29	8.18	8.22	8.25	8.22	8.36	8.21	8.23	8.19	8.26	8.16	8.24	8.25	8.18
1415944_at	8.40	8.43	8.46	8.30	8.36	8.42	8.30	8.32	8.43	8.35	8.42	8.45	8.40	8.43	8.34	8.43	8.36	8.45	8.24	8.36
1415945_at	8.25	8.26	8.27	8.33	8.32	8.39	8.32	8.46	8.42	8.27	8.26	8.26	8.38	8.27	8.26	8.31	8.25	8.30	8.27	8.28
1415946_at	9.69	9.83	9.80	9.94	9.72	10.04	9.91	10.05	9.99	10.01	9.72	10.00	10.05	9.93	9.85	9.99	9.81	9.79	9.98	9.91
1415947_at	9.15	9.15	9.22	9.22	9.18	9.40	9.36	9.27	9.24	9.25	9.24	9.33	9.36	9.21	9.19	9.09	9.17	9.18	9.03	8.94
1415948_at	9.37	9.48	9.43	9.47	9.50	9.58	9.43	9.48	9.41	9.57	9.09	9.14	9.12	9.15	9.15	9.62	9.49	9.43	9.53	9.49
1415949_at	12.13	12.05	12.19	12.31	12.21	12.02	12.04	12.20	12.27	12.14	12.12	12.03	12.05	12.30	12.11	12.17	12.20	12.23	12.18	12.12
1415950_a_at	11.09	11.27	11.39	11.40	11.20	11.51	11.48	11.46	11.45	11.44	11.32	11.63	11.56	11.48	11.39	11.53	11.35	11.25	11.43	11.33
1415951_at	8.46	8.47	8.44	8.39	8.32	8.47	8.46	8.45	8.42	8.48	8.42	8.36	8.36	8.40	8.46	8.41	8.31	8.43	8.43	8.40
1415952_at	9.51	10.05	10.09	9.43	9.55	9.91	10.02	9.52	9.43	9.51	9.53	9.93	9.99	9.39	9.53	10.22	9.57	9.49	9.62	9.62
1415953_s_at	9.05	8.80	8.79	9.06	8.99	8.61	8.70	8.75	8.99	9.00	9.01	8.54	8.56	8.98	9.01	8.74	9.03	8.84	9.08	9.04
1415954_at	8.09	8.15	8.05	8.15	8.09	8.11	8.05	7.95	8.07	8.10	8.09	8.08	7.99	8.11	8.18	8.03	8.02	8.02	8.11	8.15
1415955_x_at	8.80	8.77	8.82	8.72	8.79	8.72	8.73	8.69	8.76	8.81	8.89	8.77	8.78	8.79	8.87	8.76	8.79	8.88	8.71	8.87
1415956_a_at	9.90	9.50	9.45	9.99	10.02	9.35	9.38	9.86	9.97	10.03	9.86	9.40	9.40	10.03	10.14	9.61	9.90	9.64	10.17	10.12
1415957_a_at	10.29	9.97	9.99	10.37	10.37	9.57	9.84	10.26	10.41	10.45	10.29	9.72	9.86	10.27	10.45	9.94	10.37	9.95	10.40	10.44
1415958_at	9.09	9.10	9.05	9.07	9.03	8.88	9.00	8.77	8.84	8.97	8.99	8.89	8.78	8.87	9.17	8.91	8.84	9.02	9.08	9.17
1415959_at	8.44	8.42	8.40	8.48	8.55	8.22	8.31	8.31	8.50	8.41	8.42	8.27	8.21	8.49	8.43	8.35	8.41	8.39	8.43	8.44
1415960_at	8.20	8.16	8.29	8.04	8.14	8.16	8.08	8.02	8.14	8.17	8.13	8.15	8.07	8.16	8.25	8.10	8.01	8.21	8.05	8.14
1415961_at	11.69	11.77	11.81	11.79	11.79	11.76	11.77	11.87	11.81	11.76	11.71	11.85	11.85	11.77	11.70	11.78	11.76	11.68	11.73	11.69
1415962_at	11.04	10.95	11.04	11.14	11.17	10.98	10.96	11.15	11.06	11.13	11.10	11.05	11.12	11.14	11.20	11.05	11.20	10.97	11.16	11.18
1415963_at	10.54	10.41	10.64	10.74	10.57	10.65	10.69	10.95	10.85	10.76	10.55	10.48	10.59	10.58	10.34	10.85	10.85	10.78	10.73	10.58
1415964_at	10.62	10.58	10.49	10.71	10.75	10.53	10.62	10.76	10.69	10.87	10.43	10.40	10.41	10.51	10.59	10.73	10.73	10.82	10.82	10.89
1415965_at	8.55	8.32	8.31	8.50	8.64	8.17	8.23	8.58	8.61	8.54	8.66	8.33	8.38	8.63	8.75	8.42	8.73	8.46	8.64	8.53
1415966_a_at	10.83	10.80	10.86	11.02	11.05	11.03	10.97	11.03	11.00	11.02	10.82	11.12	11.04	10.94	10.94	10.93	10.97	10.84	10.94	10.91
1415967_at	10.73	10.71	10.77	10.81	10.83	10.78	10.75	10.85	10.83	10.86	10.75	10.85	10.90	10.80	10.81	10.77	10.80	10.71	10.76	10.81
1415968_a_at	8.47	8.62	8.57	8.28	8.25	8.44	8.50	8.43	8.52	8.27	8.47	8.66	8.53	8.63	8.33	8.58	8.40	8.61	8.26	8.25
1415969_s_at	8.33	8.33	8.26	8.28	8.25	8.34	8.33	8.09	8.15	8.24	8.27	8.15	8.15	8.18	8.35	8.15	8.16	8.24	8.46	8.24
1415970_at	11.79	11.79	11.84	11.90	11.89	11.95	11.91	12.07	12.04	11.98	11.90	12.01	12.01	12.00	11.96	11.82	11.86	11.79	11.81	11.76
1415971_at	10.70	10.70	10.90	10.83	10.74	10.57	10.71	11.03	10.78	10.69	10.82	10.70	10.84	10.74	10.68	10.84	10.88	10.70	10.60	10.57
1415972_at	10.63	10.31	10.55	10.65	10.44	10.37	10.39	10.63	10.53	10.36	10.58	10.35	10.47	10.43	10.45	10.67	10.75	10.88	10.48	10.43
1415973_at	10.61	10.57	10.73	10.66	10.54	10.57	10.59	10.86	10.49	10.50	10.67	10.60	10.69	10.44	10.50	10.69	10.69	10.68	10.44	10.43
1415974_at	9.44	9.46	9.50	9.50	9.53	9.77	9.66	9.44	9.43	9.58	9.46	9.70	9.60	9.45	9.65	9.53	9.46	9.43	9.69	9.63
1415975_at	9.57	9.70	9.77	9.73	9.61	9.70	9.75	9.92	9.81	9.81	9.58	9.70	9.84	9.65	9.56	9.84	9.68	9.53	9.78	9.59
1415976_a_at	9.12	8.87	8.82	9.03	9.14	8.78	8.79	9.06	9.19	9.28	9.12	8.71	8.72	9.07	9.27	8.76	9.07	8.81	9.20	9.22
1415977_at	9.13	9.24	9.15	9.27	9.11	9.28	9.21	9.28	9.28	9.40	9.21	9.28	9.30	9.34	9.31	9.25	9.19	8.92	9.42	9.26
1415978_at	10.31	10.15	10.34	10.45	10.32	10.26	10.31	10.37	10.53	10.46	10.32	10.37	10.39	10.38	10.23	10.46	10.42	10.33	10.52	10.31
1415979_x_at	11.67	11.51	11.56	11.69	11.76	11.49	11.52	11.77	11.75	11.67	11.70	11.61	11.67	11.73	11.75	11.63	11.81	11.72	11.66	11.73
1415980_at	10.83	10.70	10.69	10.91	10.80	10.42	10.54	10.81	10.82	10.84	10.82	10.51	10.64	10.77	10.88	10.75	10.84	10.62	10.90	10.88
1415981_at	9.97	9.77	9.89	9.92	9.94	9.73	9.79	10.07	9.92	9.85	9.98	9.77	9.86	9.89	9.78	10.03	10.13	10.04	9.86	9.88
1415982_at	9.37	9.23	9.23	9.29	9.46	8.88	9.01	9.35	9.19	9.39	9.39	8.93	9.12	9.22	9.37	9.25	9.44	9.30	9.36	9.43
1415983_at	8.65	8.70	8.64	8.62	8.67	8.83	8.82	8.79	8.67	8.73	8.58	8.62	8.62	8.51	8.62	8.77	8.70	8.67	8.87	8.80
1415984_at	9.54	9.65	9.68	9.67	9.61	9.91	9.81	9.94	9.77	9.83	9.74	9.82	9.89	9.75	9.74	9.77	9.62	9.58	9.71	9.53
1415985_at	9.54	9.71	9.73	9.66	9.56	9.71	9.74	9.71	9.53	9.66	9.50	9.63	9.82	9.52	9.54	9.76	9.52	9.54	9.68	9.60
1415986_at	10.17	10.32	10.30	10.31	10.24	10.36	10.41	10.42	10.30	10.37	10.21	10.44	10.49	10.31	10.23	10.39	10.18	10.24	10.27	10.12
1415987_at	9.29	9.31	9.29	9.29	9.36	9.33	9.32	9.37	9.36	9.36	9.37	9.34	9.34	9.30	9.44	9.32	9.37	9.21	9.38	9.40
1415988_at	8.89	8.72	8.85	8.80	8.92	8.90	8.79	8.82	8.81	8.78	8.97	8.86	8.88	8.74	8.94	8.69	8.79	8.82	8.73	8.70
1415989_at	8.75	8.81	8.69	8.77	8.76	8.52	8.86	8.96	8.75	8.74	8.70	8.50	8.59	8.66	8.76	8.71	8.70	8.65	8.82	8.73
1415990_at	10.90	11.01	11.03	10.96	10.97	10.94	10.93	11.07	10.94	11.00	10.92	11.03	11.12	10.96	10.95	11.04	10.95	10.85	10.93	10.87
1415991_a_at	10.25	10.47	10.36	10.23	10.25	10.49	10.46	10.28	10.16	10.28	10.35	10.61	10.51	10.32	10.42	10.44	10.27	10.33	10.21	10.33
1415992_at	9.02	9.04	9.10	9.11	9.08	9.13	9.06	9.03	9.04	9.07	9.13	9.16	9.14	9.21	9.17	9.21	9.14	9.13	9.23	9.17
1415993_at	9.52	9.65	9.67	9.54	9.62	9.65	9.58	9.77	9.49	9.54	9.42	9.60	9.75	9.40	9.54	9.76	9.50	9.43	9.35	9.39
1415994_at	8.37	8.40	8.30	8.26	8.12	8.25	8.30	8.16	8.31	8.10	8.25	8.35	8.18	8.38	8.28	8.24	8.17	8.25	8.26	8.16
1415995_at	8.24	8.33	8.34	8.39	8.24	8.44	8.48	8.58	8.46	8.41	8.42	8.49	8.51	8.57	8.55	8.34	8.33	8.38	8.36	8.35
1415996_at	9.04	9.03	9.13	9.13	9.04	8.98	9.15	9.34	9.26	9.14	9.04	9.06	9.20	9.15	9.10	8.99	9.07	8.97	9.05	8.94
1415997_at	8.67	8.51	8.52	8.54	8.56	8.25	8.35	8.73	8.73	8.76	8.73	8.26	8.39	8.67	8.76	8.35	8.58	8.44	8.65	8.67
1415998_at	11.09	10.86	10.84	11.21	11.09	10.56	10.72	11.28	11.20	11.14	11.05	10.36	10.83	11.14	11.06	10.62	11.15	10.81	11.12	11.00
1415999_at	9.68	9.72	9.64	9.66	9.72	9.83	9.80	9.84	9.65	9.72	9.76	9.84	9.88	9.61	9.72	9.83	9.81	9.72	9.62	9.74
1416000_a_at	11.05	10.96	10.99	11.20	11.16	11.05	11.03	11.31	11.20	11.20	11.01	11.01	11.06	11.09	11.07	11.03	11.09	11.04	11.08	11.07
1416001_a_at	9.46	9.54	9.59	9.57	9.32	9.30	9.42	9.79	9.83	9.60	9.50	9.48	9.53	9.76	9.40	9.72	9.56	9.61	9.56	9.48
1416002_x_at	8.99	9.02	9.14	9.07	8.94	9.00	9.03	9.20	9.22	9.14	9.08	9.23	9.12	9.13	8.97	9.29	9.09	9.07	9.18	9.05
1416003_at	10.64	10.64	10.85	10.89	10.58	10.88	10.93	11.32	11.11	10.82	10.67	10.70	10.86	10.88	10.71	11.14	10.86	10.96	10.71	10.44
1416004_at	11.53	11.52	11.56	11.66	11.69	11.39	11.45	11.56	11.54	11.61	11.56	11.51	11.62	11.64	11.62	11.57	11.52	11.56	11.46	11.56
1416005_at	10.74	10.45	10.51	10.73	10.87	10.61	10.59	10.74	10.72	10.80	10.77	10.60	10.69	10.61	10.88	10.57	10.92	10.76	10.68	10.90
1416006_at	9.52	9.44	9.46	9.52	9.53	9.57	9.59	9.44	9.35	9.66	9.55	9.55	9.44	9.46	9.73	9.44	9.54	9.43	9.70	9.63
1416007_at	9.52	9.49	9.49	9.69	10.04	9.67	9.66	9.52	9.46	9.57	9.42	9.57	9.60	9.52	9.97	9.80	9.64	9.86	9.62	10.10
1416008_at	9.45	9.42	9.41	9.55	9.57	9.46	9.53	9.56	9.42	9.51	9.42	9.52	9.56	9.54	9.54	9.54	9.56	9.69	9.53	9.67
1416009_at	11.30	11.31	11.43	11.42	11.37	11.28	11.26	11.51	11.41	11.38	11.35	11.33	11.45	11.40	11.31	11.42	11.40	11.30	11.32	11.26
1416010_a_at	9.35	9.17	9.22	9.37	9.35	9.45	9.35	9.36	9.30	9.43	9.34	9.47	9.48	9.18	9.33	9.24	9.48	9.24	9.35	9.44
1416011_x_at	9.22	9.06	9.05	9.21	9.18	9.20	9.15	9.14	9.15	9.21	9.19	9.17	9.16	9.13	9.33	9.01	9.17	9.06	9.32	9.31
1416012_at	8.37	8.50	8.48	8.53	8.32	8.57	8.41	8.44	8.57	8.55	8.24	8.32	8.28	8.43	8.28	8.49	8.46	8.36	8.53	8.52
1416013_at	11.05	10.98	10.92	11.21	11.13	10.60	10.70	10.99	11.09	11.13	10.90	10.67	10.78	11.03	11.05	11.03	10.99	10.80	11.19	11.09
1416014_at	9.01	9.05	9.05	9.16	9.15	8.93	9.05	9.24	9.14	9.08	9.07	8.92	9.10	9.04	9.07	9.09	9.10	9.05	9.10	9.06
1416015_s_at	9.96	9.83	9.92	10.11	10.00	9.92	9.96	10.11	10.03	10.01	9.93	9.88	10.06	9.92	9.90	9.99	10.05	9.90	9.96	9.90
1416016_at	8.36	8.34	8.29	8.32	8.40	8.41	8.33	8.29	8.33	8.49	8.39	8.23	8.35	8.42	8.54	8.27	8.28	8.33	8.34	8.56
1416017_at	10.29	10.32	10.34	10.38	10.30	10.23	10.31	10.31	10.32	10.40	10.28	10.31	10.34	10.33	10.21	10.25	10.07	10.03	10.29	10.08
1416018_at	9.70	9.55	9.66	9.68	9.53	9.64	9.67	9.71	9.44	9.52	9.65	9.62	9.75	9.66	9.39	9.74	9.78	9.80	9.56	9.43
1416019_at	8.54	8.40	8.34	8.56	8.60	8.09	8.32	8.71	8.65	8.52	8.60	8.18	8.36	8.60	8.65	8.37	8.67	8.43	8.60	8.45
1416020_a_at	10.59	10.50	10.58	10.70	10.63	10.42	10.42	10.70	10.59	10.62	10.76	10.72	10.80	10.80	10.78	10.62	10.60	10.41	10.58	10.60
1416021_a_at	11.07	10.90	11.14	11.12	10.95	10.99	10.92	11.13	11.08	10.90	10.75	10.89	10.89	10.78	10.58	11.19	11.18	11.09	10.84	10.80
1416022_at	10.85	10.68	10.79	10.94	10.78	10.57	10.62	10.88	10.78	10.80	10.56	10.50	10.57	10.57	10.60	10.79	10.88	10.80	10.73	10.72
1416023_at	10.10	9.90	9.93	10.20	10.22	9.94	9.92	9.98	9.92	10.25	10.15	10.08	10.10	10.03	10.31	9.80	9.98	9.89	10.05	10.17
1416024_x_at	11.03	11.07	11.08	10.99	10.95	11.23	11.15	11.00	10.97	10.98	11.02	11.18	11.19	10.97	10.95	11.07	11.01	11.00	10.94	10.89
1416025_at	8.12	8.08	8.16	8.02	8.19	8.13	8.08	8.06	8.15	8.14	8.05	8.14	8.10	8.17	8.11	8.14	8.18	8.14	8.10	8.13
1416026_a_at	11.30	11.15	11.25	11.47	11.35	11.19	11.28	11.46	11.45	11.39	11.26	11.24	11.30	11.32	11.28	11.31	11.48	11.33	11.47	11.40
1416027_at	10.34	10.44	10.46	10.48	10.41	10.65	10.54	10.60	10.52	10.58	10.46	10.50	10.61	10.43	10.42	10.50	10.41	10.22	10.41	10.37
1416028_a_at	9.94	9.66	9.77	10.03	10.01	9.66	9.60	9.85	9.75	9.88	9.93	9.75	9.76	9.81	9.93	9.78	10.09	9.85	9.97	9.99
1416029_at	8.90	8.82	8.88	9.04	9.07	8.92	9.07	9.09	8.92	8.91	8.88	8.81	8.97	8.92	8.87	8.98	8.99	8.94	8.87	8.94
1416030_a_at	9.07	9.06	9.07	9.22	9.07	9.07	9.10	9.31	9.25	9.23	9.04	9.10	9.15	9.14	9.07	9.20	9.19	9.09	9.28	9.05
1416031_s_at	9.26	9.19	9.22	9.30	9.22	9.32	9.26	9.30	9.22	9.35	9.28	9.19	9.20	9.16	9.28	9.22	9.29	9.24	9.31	9.37
1416032_at	9.10	9.19	9.32	9.17	9.16	9.53	9.33	9.20	9.20	9.21	9.05	9.32	9.33	9.13	9.11	9.40	9.20	9.12	9.48	9.24
1416033_at	8.31	8.26	8.31	8.33	8.29	8.21	8.13	8.14	8.18	8.35	8.34	8.16	8.10	8.17	8.36	8.20	8.27	8.27	8.33	8.45
1416034_at	8.77	8.68	8.59	8.80	8.74	8.47	8.67	9.20	8.94	8.70	8.78	8.50	8.66	8.66	8.61	8.79	8.98	8.77	8.83	8.65
1416035_at	9.30	9.12	9.19	9.17	9.11	9.39	9.41	9.42	9.33	9.30	9.56	9.55	9.54	9.32	9.32	9.36	9.45	9.42	9.14	9.16
1416036_at	11.07	10.80	10.83	11.04	11.11	10.43	10.53	11.09	11.03	11.02	11.07	10.41	10.59	11.01	11.06	10.89	11.07	10.75	11.02	10.94
1416037_a_at	10.94	10.69	10.75	10.99	11.12	10.84	10.84	11.00	10.95	11.00	10.95	10.85	10.90	10.93	11.17	10.73	11.06	10.97	11.02	11.13
1416038_at	9.60	9.17	9.31	9.60	9.61	9.13	9.23	9.64	9.55	9.66	9.53	9.19	9.31	9.54	9.55	9.42	9.64	9.52	9.66	9.61
1416039_x_at	8.81	8.68	8.74	8.70	8.60	8.79	8.81	8.68	8.49	8.65	8.67	8.75	8.73	8.64	8.66	8.61	8.71	8.67	8.87	8.51
1416040_at	8.00	8.01	7.95	7.99	8.06	7.98	8.05	7.93	8.02	8.05	8.04	7.97	7.96	7.98	8.04	7.95	7.94	8.05	8.09	8.06
1416041_at	10.79	10.50	11.01	10.95	10.73	10.16	10.46	10.39	10.81	10.60	10.27	10.33	10.92	10.65	10.24	10.60	10.68	10.69	10.71	10.54
1416042_s_at	8.75	8.69	8.68	8.76	8.77	8.78	8.77	8.93	8.73	8.79	8.79	8.77	8.85	8.73	8.78	8.76	8.80	8.75	8.88	8.81
1416043_at	8.39	8.31	8.33	8.30	8.29	8.34	8.35	8.20	8.08	8.42	8.36	8.25	8.18	8.31	8.42	8.23	8.31	8.31	8.24	8.25
1416044_at	9.53	9.60	9.77	9.74	9.69	9.89	9.75	9.78	9.73	9.74	9.60	9.81	9.81	9.68	9.67	9.58	9.48	9.37	9.68	9.51
1416045_a_at	9.79	9.75	9.71	9.92	9.79	9.75	9.75	9.88	9.82	9.92	9.77	9.71	9.74	9.76	9.79	9.71	9.82	9.60	9.91	9.80
1416046_a_at	8.93	9.05	9.05	9.11	9.03	9.00	9.06	9.07	8.91	8.88	8.78	8.84	8.90	8.76	8.70	9.09	8.93	8.84	9.03	8.89
1416047_at	7.91	7.93	7.92	7.90	7.91	7.85	7.88	7.94	7.91	7.89	7.96	7.96	7.90	8.05	7.96	7.79	7.91	7.90	7.87	7.99
1416048_at	9.76	9.81	9.88	9.98	9.89	9.83	9.89	9.97	9.93	9.99	9.85	9.84	9.88	9.88	9.90	9.98	9.96	9.73	10.04	9.99
1416049_at	9.07	9.05	9.01	9.13	9.16	9.13	9.06	9.38	9.24	9.19	9.07	9.06	9.13	9.11	8.96	9.16	9.11	9.08	9.11	9.06
1416050_a_at	9.52	9.54	9.44	9.51	9.47	9.34	9.35	9.46	9.42	9.53	9.46	9.32	9.41	9.45	9.46	9.45	9.38	9.22	9.50	9.56
1416051_at	8.19	8.25	8.20	8.14	8.28	8.36	8.29	8.11	8.21	8.27	8.18	8.39	8.20	8.27	8.27	8.40	8.26	8.38	8.51	8.38
1416052_at	10.09	10.23	10.25	10.18	10.12	10.02	10.01	10.12	10.03	10.04	10.05	10.05	10.25	10.06	9.93	10.29	10.07	9.94	10.05	9.96
1416053_at	9.95	9.82	9.87	10.00	9.91	9.88	9.98	10.17	9.98	9.93	9.95	9.90	9.95	9.87	9.79	10.03	10.12	10.10	9.76	9.79
1416054_at	11.74	11.70	11.75	11.85	11.88	11.79	11.75	11.86	11.84	11.83	11.78	11.80	11.80	11.86	11.87	11.81	11.88	11.76	11.91	11.84
1416055_at	8.27	8.28	8.33	8.31	8.20	8.40	8.28	8.21	8.16	8.37	8.28	8.17	8.28	8.11	8.24	8.26	8.28	8.27	8.24	8.25
1416056_a_at	11.19	11.28	11.30	11.35	11.29	11.45	11.37	11.34	11.32	11.33	11.14	11.49	11.44	11.28	11.22	11.31	11.18	11.12	11.21	11.16
1416057_at	10.53	10.55	10.60	10.69	10.65	10.63	10.57	10.69	10.68	10.71	10.54	10.67	10.67	10.64	10.65	10.56	10.56	10.35	10.66	10.54
1416058_s_at	11.05	11.31	11.33	11.11	11.09	11.31	11.32	11.16	11.12	11.15	11.13	11.40	11.43	11.08	11.14	11.31	11.13	11.04	11.09	11.07
1416059_at	9.91	9.97	9.84	9.95	9.97	10.03	9.95	9.88	9.75	10.01	9.91	9.91	9.90	9.77	9.99	9.88	9.88	9.87	10.00	9.94
1416060_at	9.73	9.65	9.73	9.78	9.63	9.88	9.86	9.97	9.87	9.82	9.71	9.76	9.83	9.71	9.52	9.86	9.96	9.91	9.81	9.71
1416061_at	8.94	9.01	9.03	9.00	9.04	8.96	9.10	9.23	9.20	9.22	9.04	8.78	8.98	9.02	9.03	9.18	9.24	9.10	9.22	9.16
1416062_at	8.54	8.54	8.52	8.48	8.65	8.56	8.55	8.56	8.61	8.59	8.63	8.54	8.52	8.55	8.67	8.52	8.59	8.62	8.50	8.66
1416063_x_at	7.73	7.80	7.75	7.70	7.66	7.79	7.80	7.70	7.68	7.69	7.72	7.68	7.66	7.74	7.80	7.74	7.73	7.72	7.76	7.71
1416064_a_at	11.26	10.99	11.01	11.19	11.44	11.17	11.11	11.30	11.34	10.99	11.37	11.10	11.17	11.29	11.29	10.99	11.15	11.10	11.16	11.22
1416065_a_at	9.66	9.68	9.87	10.02	9.60	9.92	9.86	9.94	9.93	9.73	9.45	9.95	9.94	9.80	9.33	9.93	9.74	9.70	9.87	9.44
1416066_at	10.05	9.88	9.97	10.15	10.08	9.92	10.07	10.50	10.30	10.31	10.19	9.86	10.07	10.28	10.23	10.25	10.21	10.07	10.22	10.05
1416067_at	9.56	9.60	9.66	9.78	9.65	9.48	9.55	9.64	9.51	9.54	9.59	9.58	9.72	9.62	9.46	9.87	9.79	9.61	9.71	9.62
1416068_at	9.77	9.73	9.85	9.85	9.90	9.76	9.83	9.90	9.83	9.89	9.81	9.88	9.98	9.82	9.78	9.85	9.94	9.71	9.86	9.80
1416069_at	10.33	10.42	10.41	10.56	10.53	10.52	10.48	10.51	10.50	10.61	10.37	10.54	10.62	10.49	10.50	10.48	10.43	10.36	10.53	10.52
1416070_a_at	9.42	9.47	9.47	9.43	9.43	9.57	9.59	9.39	9.30	9.51	9.41	9.47	9.46	9.30	9.49	9.44	9.38	9.37	9.43	9.36
1416071_at	9.01	9.14	9.20	8.95	8.94	9.07	9.12	9.22	9.05	8.90	9.02	9.06	9.20	8.97	8.90	9.22	9.10	9.04	8.99	8.86
1416072_at	8.58	8.69	8.74	8.96	8.76	8.59	8.71	8.93	8.87	8.95	8.65	8.66	8.78	8.87	8.67	8.78	8.57	8.60	8.70	8.75
1416073_a_at	9.19	9.30	9.36	9.30	9.35	9.40	9.33	9.35	9.30	9.33	9.20	9.41	9.42	9.26	9.27	9.30	9.14	9.05	9.22	9.12
1416074_a_at	11.58	11.49	11.63	11.75	11.65	11.80	11.77	11.65	11.78	11.67	11.71	11.87	11.78	11.81	11.77	11.66	11.68	11.64	11.84	11.70
1416075_at	8.95	8.84	8.81	8.81	8.95	8.80	8.81	8.75	8.77	8.95	8.95	8.71	8.71	8.84	8.98	8.74	8.81	8.76	8.97	8.91
1416076_at	8.40	8.36	8.34	8.33	8.43	8.39	8.32	8.34	8.28	8.39	8.39	8.26	8.24	8.29	8.49	8.30	8.38	8.34	8.29	8.41
1416077_at	8.41	8.35	8.30	8.36	8.38	8.34	8.38	8.26	8.29	8.37	8.32	8.32	8.36	8.28	8.50	8.25	8.20	8.28	8.39	8.54
1416078_s_at	9.82	9.93	9.97	10.05	9.90	10.00	10.00	10.05	9.93	9.97	9.83	10.05	10.12	9.92	9.83	10.02	9.96	9.84	9.97	9.88
1416079_a_at	10.71	10.64	10.78	10.83	10.77	10.75	10.78	10.93	10.83	10.83	10.69	10.73	10.81	10.71	10.76	10.76	10.80	10.59	10.81	10.72
1416080_at	9.02	8.87	8.80	9.02	8.98	8.73	8.83	8.78	8.88	9.11	8.92	8.74	8.69	8.95	9.13	8.72	8.80	8.83	9.14	9.14
1416081_at	8.97	8.78	8.82	8.90	9.07	8.77	8.79	8.92	8.86	8.89	9.08	8.80	8.87	8.85	9.07	8.85	9.13	9.07	8.85	9.02
1416082_at	10.99	10.99	10.98	11.04	10.98	10.88	10.93	11.16	11.04	11.04	11.00	10.88	11.03	11.05	10.93	11.02	10.99	10.86	10.93	10.82
1416083_at	11.12	11.06	11.08	11.14	11.13	10.96	11.00	11.13	11.04	11.06	11.21	11.09	11.19	11.07	11.04	11.11	11.21	11.12	10.86	11.01
1416084_at	9.44	9.16	9.25	9.39	9.35	9.11	9.04	9.19	9.06	9.44	9.59	8.90	9.03	9.23	9.42	9.09	9.53	9.33	9.25	9.49
1416085_s_at	10.56	10.28	10.37	10.56	10.71	10.16	10.23	10.53	10.47	10.64	10.81	10.12	10.22	10.44	10.76	10.36	10.78	10.74	10.41	10.79
1416086_at	9.47	9.36	9.43	9.56	9.55	9.36	9.35	9.44	9.36	9.48	9.41	9.39	9.42	9.41	9.58	9.51	9.50	9.41	9.54	9.59
1416087_at	10.75	10.64	10.70	10.75	10.68	10.53	10.64	10.81	10.84	10.73	10.81	10.63	10.72	10.78	10.69	10.71	10.87	10.69	10.75	10.64
1416088_a_at	11.76	11.57	11.72	11.90	11.82	11.74	11.74	11.81	11.92	11.74	11.83	11.98	11.90	11.95	11.80	11.74	11.95	11.84	11.89	11.76
1416089_at	11.38	11.24	11.32	11.43	11.39	11.20	11.25	11.37	11.39	11.31	11.41	11.43	11.39	11.49	11.40	11.32	11.43	11.37	11.43	11.32
1416090_at	10.15	10.23	10.18	10.16	10.20	10.56	10.57	10.61	10.46	10.55	10.53	10.66	10.74	10.53	10.51	10.59	10.56	10.44	10.46	10.51
1416091_at	10.06	10.13	10.19	10.71	10.15	10.43	10.28	10.46	10.38	10.40	9.99	10.32	10.43	10.15	10.11	10.37	10.16	10.27	10.34	10.18
1416092_a_at	10.02	9.92	9.86	10.08	10.02	9.76	9.89	10.25	10.12	10.25	9.95	9.70	9.88	10.02	10.04	10.03	10.09	9.99	10.16	10.10
1416093_a_at	10.44	10.31	10.27	10.41	10.48	10.31	10.36	10.27	10.21	10.62	10.37	10.20	10.17	10.20	10.56	10.09	10.28	10.17	10.48	10.50
1416094_at	9.66	9.71	9.73	9.86	9.83	9.81	9.79	9.96	9.73	9.83	9.65	9.76	9.86	9.80	9.75	9.78	9.73	9.70	9.79	9.73
1416095_x_at	9.93	9.89	9.96	10.04	10.03	9.99	9.98	10.07	10.03	9.91	9.95	10.01	10.03	9.96	9.86	9.96	10.08	9.91	9.89	9.84
1416096_at	9.31	9.35	9.34	9.44	9.31	9.34	9.29	9.48	9.35	9.55	9.31	9.29	9.35	9.34	9.31	9.44	9.37	9.25	9.54	9.40
1416097_at	9.34	9.30	9.38	9.46	9.46	9.40	9.35	9.50	9.49	9.52	9.38	9.33	9.40	9.37	9.43	9.27	9.17	9.18	9.29	9.38
1416098_at	9.95	10.09	10.15	10.00	10.06	10.10	10.06	9.92	9.92	10.01	10.01	10.11	10.13	10.01	10.02	10.13	9.95	9.81	10.02	9.99
1416099_at	11.01	10.93	10.99	11.12	11.15	11.04	11.07	11.06	11.09	11.03	11.05	11.11	11.08	11.03	11.13	11.04	11.09	10.99	11.14	11.07
1416100_at	10.22	10.21	10.22	10.20	10.25	10.38	10.33	10.25	10.19	10.28	10.24	10.43	10.41	10.13	10.25	10.28	10.26	10.12	10.25	10.30
1416101_a_at	9.96	10.04	10.01	10.03	9.79	10.68	10.66	10.63	10.21	10.37	10.05	10.11	10.15	9.81	10.05	10.20	10.19	10.06	10.18	9.98
1416102_at	11.08	10.84	11.04	11.06	10.98	10.06	10.33	10.98	10.96	10.88	10.91	10.13	10.44	10.85	10.96	10.68	10.90	10.57	10.85	10.85
1416103_at	10.79	10.81	10.90	10.80	10.82	9.52	9.68	9.83	10.04	9.80	9.98	9.53	9.58	9.80	9.86	9.92	9.98	9.73	9.90	9.91
1416104_at	9.11	9.20	9.19	9.24	9.18	9.07	9.19	9.30	9.17	9.25	8.96	9.15	9.16	9.08	9.03	9.25	9.16	9.08	9.24	9.10
1416105_at	9.65	9.68	9.67	9.67	9.67	9.43	9.47	9.47	9.35	9.45	9.59	9.53	9.64	9.57	9.61	9.63	9.50	9.42	9.62	9.53
1416106_at	8.96	9.02	9.03	8.96	8.90	9.04	9.05	9.04	8.82	8.77	8.79	8.96	9.10	8.77	8.70	9.06	9.01	8.91	9.05	8.84
1416107_at	11.67	11.73	11.74	11.74	11.66	11.59	11.62	11.82	11.73	11.70	11.64	11.66	11.76	11.68	11.52	11.44	11.42	11.31	11.32	11.24
1416108_a_at	9.38	9.28	9.38	9.50	9.45	9.63	9.49	9.55	9.48	9.56	9.32	9.51	9.46	9.29	9.39	9.44	9.36	9.24	9.48	9.31
1416109_at	9.45	9.23	9.32	9.57	9.51	9.49	9.48	9.66	9.59	9.66	9.47	9.53	9.52	9.47	9.55	9.46	9.55	9.41	9.63	9.59
1416110_at	9.37	9.24	9.17	9.36	9.37	9.07	9.18	9.36	9.31	9.38	9.35	9.15	9.17	9.35	9.45	9.24	9.28	9.20	9.48	9.45
1416111_at	8.75	8.73	8.83	8.67	8.66	9.09	8.93	8.84	8.85	8.87	8.78	9.14	9.10	8.83	8.71	8.88	8.76	8.62	8.71	8.55
1416112_at	11.11	11.12	11.12	11.24	11.26	10.94	10.98	11.28	11.22	11.22	11.12	11.07	11.13	11.29	11.23	11.17	11.09	10.98	11.21	11.15
1416113_at	10.48	10.44	10.44	10.53	10.46	10.41	10.42	10.42	10.53	10.50	10.44	10.48	10.49	10.48	10.42	10.46	10.44	10.33	10.57	10.38
1416114_at	11.75	11.80	11.83	11.91	11.85	11.70	11.74	11.99	12.03	11.87	11.74	11.72	11.80	11.98	11.79	11.99	11.93	11.95	11.96	11.83
1416115_at	9.34	9.33	9.24	9.32	9.35	9.33	9.31	9.31	9.17	9.34	9.14	9.12	9.13	9.03	9.22	9.14	9.14	9.08	9.16	9.20
1416116_at	8.88	8.85	8.87	8.97	8.83	8.94	8.93	8.84	8.78	8.88	9.00	8.99	9.01	8.91	8.95	8.96	8.99	8.90	9.02	8.96
1416117_at	8.61	8.57	8.62	8.54	8.48	8.68	8.63	8.54	8.47	8.62	8.62	8.68	8.65	8.52	8.68	8.55	8.52	8.58	8.50	8.43
1416118_at	9.55	9.54	9.55	9.66	9.61	9.76	9.82	10.00	9.69	9.68	9.06	9.14	9.18	9.08	9.03	9.74	9.62	9.54	9.49	9.36
1416119_at	10.48	10.39	10.48	10.47	10.48	10.55	10.52	10.49	10.38	10.45	10.48	10.66	10.59	10.37	10.49	10.55	10.54	10.53	10.40	10.48
1416120_at	8.14	8.16	8.13	8.14	8.12	8.04	8.14	8.28	8.24	8.13	8.17	8.14	8.18	8.21	8.19	8.08	8.18	8.11	8.08	8.08
1416121_at	8.09	8.11	8.13	8.09	7.92	8.04	8.01	8.07	8.11	8.07	8.12	8.06	8.04	8.17	8.06	8.11	8.02	8.05	7.99	8.06
1416122_at	9.67	9.93	9.94	9.77	9.73	10.08	10.11	9.81	9.67	9.65	9.25	9.67	9.83	9.25	9.31	9.64	9.32	9.25	9.37	9.28
1416123_at	8.73	8.61	8.69	8.52	8.66	8.81	8.74	8.44	8.40	8.68	8.67	8.48	8.59	8.37	8.69	8.46	8.51	8.55	8.56	8.69
1416124_at	8.41	8.19	8.23	8.20	8.37	8.27	8.28	8.22	8.22	8.27	8.34	8.15	8.09	8.16	8.45	8.12	8.42	8.22	8.28	8.23
1416125_at	9.68	9.65	9.75	9.78	9.80	9.66	9.71	9.63	9.69	9.68	9.67	9.71	9.73	9.70	9.78	9.77	9.81	9.72	9.80	9.73
1416126_at	8.65	8.67	8.66	8.63	8.63	8.51	8.62	8.80	8.77	8.74	8.56	8.66	8.68	8.69	8.51	8.60	8.63	8.55	8.63	8.55
1416127_a_at	9.76	9.66	9.74	9.77	9.72	9.88	9.82	9.96	9.81	10.05	9.78	9.71	9.75	9.66	9.74	9.57	9.59	9.47	9.72	9.53
1416128_at	8.74	8.80	8.79	8.60	8.62	8.71	8.69	8.63	8.56	8.67	8.73	8.81	8.72	8.60	8.68	8.72	8.58	8.66	8.52	8.63
1416129_at	9.39	9.41	9.52	9.43	9.52	9.46	9.51	9.48	9.37	9.42	9.33	9.46	9.64	9.34	9.40	9.52	9.51	9.43	9.39	9.46
1416130_at	10.93	10.90	10.86	10.95	11.15	10.38	10.59	11.08	11.06	11.05	10.97	10.50	10.81	11.05	11.14	10.87	10.99	10.90	11.02	11.01
1416131_s_at	9.07	9.26	9.38	9.28	9.33	9.48	9.44	9.14	9.21	9.19	9.04	9.48	9.48	9.22	9.17	9.71	9.22	9.32	9.12	9.20
1416132_at	8.35	8.33	8.41	8.42	8.60	8.15	8.26	8.42	8.49	8.41	8.34	8.24	8.36	8.49	8.44	8.55	8.41	8.37	8.36	8.53
1416133_at	9.42	9.63	9.60	9.64	9.69	9.54	9.52	9.55	9.50	9.68	9.43	9.53	9.68	9.65	9.72	9.73	9.45	9.59	9.68	9.68
1416134_at	11.36	11.23	11.31	11.42	11.48	10.93	11.10	11.37	11.42	11.42	11.23	10.94	11.05	11.25	11.35	11.36	11.36	11.22	11.46	11.39
1416135_at	9.93	9.86	9.88	9.88	9.87	9.84	9.79	9.82	9.73	9.81	9.90	10.00	10.00	9.77	9.86	9.91	9.99	9.78	9.87	9.84
1416136_at	8.03	8.16	8.07	8.04	8.03	8.00	8.06	8.17	8.23	7.90	8.00	8.14	8.09	8.22	8.07	8.18	7.98	8.06	8.03	7.94
1416137_at	8.94	9.02	9.03	9.02	8.98	8.88	8.98	8.99	8.95	9.03	8.92	8.91	9.08	8.94	8.90	8.97	8.85	8.82	8.91	8.91
1416138_at	9.40	9.37	9.41	9.54	9.54	9.42	9.40	9.52	9.51	9.63	9.44	9.38	9.50	9.42	9.43	9.40	9.43	9.31	9.49	9.42
1416139_at	7.98	8.03	8.03	8.00	7.93	7.85	7.94	7.98	8.09	7.93	8.00	7.99	8.00	8.14	8.00	8.03	7.98	7.97	7.98	7.89
1416140_a_at	10.29	10.28	10.31	10.36	10.35	10.29	10.21	10.33	10.31	10.36	10.31	10.36	10.35	10.31	10.28	10.40	10.40	10.22	10.40	10.36
1416141_a_at	11.82	11.91	11.93	11.75	11.89	11.97	11.89	11.86	11.80	11.81	11.89	11.98	12.00	11.82	11.88	11.92	11.87	11.84	11.81	11.79
1416142_at	8.58	8.51	8.48	8.48	8.56	9.16	9.12	9.13	9.11	9.10	8.54	8.72	8.64	8.52	8.56	9.00	9.14	9.09	8.99	9.04
1416143_at	11.19	11.16	11.19	11.37	11.33	11.28	11.26	11.37	11.35	11.28	11.21	11.28	11.33	11.30	11.30	11.22	11.29	11.21	11.30	11.26
1416144_a_at	10.53	10.42	10.60	10.76	10.52	10.61	10.66	10.75	10.73	10.44	10.49	10.62	10.66	10.62	10.28	10.69	10.75	10.64	10.50	10.35
1416145_at	10.58	10.59	10.62	10.58	10.60	10.51	10.60	10.58	10.48	10.60	10.57	10.47	10.55	10.47	10.50	10.60	10.55	10.50	10.58	10.53
1416146_at	9.64	9.63	9.65	9.78	9.70	9.88	9.82	9.83	9.71	9.83	9.77	9.87	9.95	9.66	9.74	9.72	9.74	9.57	9.69	9.74
1416147_at	9.44	9.15	8.95	9.82	9.55	8.82	8.95	9.68	9.94	9.69	9.37	8.69	8.94	9.55	9.65	9.11	9.55	9.08	9.77	9.79
1416148_at	9.73	9.89	9.83	9.80	9.86	9.96	9.94	9.91	9.75	9.95	9.73	9.94	9.93	9.76	9.91	9.94	9.65	9.73	9.84	9.82
1416149_at	10.97	11.02	11.03	11.04	10.98	11.18	11.22	11.42	11.30	11.25	11.03	11.08	11.18	11.14	11.11	11.27	11.12	11.05	11.09	11.02
1416150_a_at	10.55	10.38	10.46	10.59	10.62	10.40	10.48	10.68	10.51	10.54	10.54	10.40	10.52	10.45	10.38	10.44	10.68	10.46	10.49	10.45
1416151_at	9.75	9.68	9.81	9.79	9.73	10.00	9.99	9.95	9.79	9.71	9.82	9.89	9.99	9.60	9.56	9.87	9.90	9.71	9.68	9.59
1416152_a_at	10.27	10.04	10.19	10.35	10.24	10.05	10.12	10.47	10.43	10.24	10.19	9.99	10.14	10.21	9.99	10.20	10.40	10.21	10.22	10.04
1416153_at	10.80	10.86	10.83	10.83	10.83	10.90	10.85	10.95	10.81	10.94	10.54	10.60	10.69	10.52	10.54	10.71	10.65	10.62	10.58	10.60
1416154_at	8.37	8.33	8.25	8.27	8.30	8.27	8.29	8.19	8.34	8.37	8.31	8.24	8.22	8.26	8.33	8.19	8.25	8.32	8.16	8.37
1416155_at	10.10	10.00	10.08	10.05	10.00	10.01	10.01	10.26	10.01	10.07	10.10	10.03	10.15	9.91	9.94	10.14	10.28	10.12	10.00	10.01
1416156_at	9.50	9.65	9.71	9.74	9.65	9.66	9.70	9.86	9.61	9.59	9.49	9.71	9.86	9.63	9.57	9.71	9.64	9.59	9.72	9.58
1416157_at	8.33	8.23	8.25	8.36	8.42	7.94	8.06	8.46	8.44	8.34	8.34	8.54	8.13	8.45	8.36	8.17	8.37	8.20	8.41	8.37
1416158_at	8.71	8.52	8.44	8.74	8.65	8.62	8.65	8.70	8.77	8.70	8.56	8.53	8.65	8.66	8.80	8.64	8.69	8.68	8.78	8.72
1416159_at	8.48	8.55	8.42	8.40	8.49	8.47	8.49	8.45	8.61	8.47	8.50	8.50	8.52	8.59	8.54	8.69	8.58	8.58	8.54	8.53
1416160_at	8.39	8.34	8.36	8.28	8.32	8.42	8.36	8.28	8.26	8.35	8.43	8.31	8.33	8.38	8.38	8.40	8.39	8.43	8.41	8.34
1416161_at	10.52	10.49	10.58	10.67	10.60	10.42	10.45	10.66	10.60	10.49	10.48	10.42	10.54	10.54	10.44	10.70	10.61	10.60	10.51	10.40
1416162_at	9.14	9.13	9.04	9.28	9.32	8.59	8.85	9.30	9.21	9.33	9.22	8.54	8.89	9.20	9.31	9.00	9.26	9.05	9.30	9.27
1416163_at	9.84	9.83	9.92	9.93	9.94	9.97	9.96	9.93	9.86	9.95	9.86	9.99	10.04	9.85	9.87	9.83	9.88	9.72	9.86	9.80
1416164_at	8.85	8.88	8.81	8.78	8.66	9.04	9.07	8.93	8.80	8.88	8.75	8.83	8.84	8.75	8.89	8.80	8.72	8.73	9.03	8.82
1416165_at	9.60	9.80	9.77	9.85	9.80	10.02	10.00	10.15	9.99	10.04	9.64	9.93	9.98	9.90	9.78	10.01	9.72	9.75	9.92	9.72
1416166_a_at	9.20	9.14	9.18	9.48	9.20	9.20	9.26	9.36	9.36	9.17	9.13	9.30	9.20	9.19	9.00	9.31	9.37	9.27	9.31	9.04
1416167_at	9.39	9.32	9.30	9.43	9.37	9.54	9.35	9.47	9.37	9.37	9.20	9.41	9.36	9.22	9.30	9.42	9.31	9.29	9.40	9.24
1416168_at	8.64	8.67	8.65	8.76	8.59	8.66	8.62	8.70	8.70	8.62	8.58	8.70	8.69	8.67	8.56	8.67	8.49	8.50	8.69	8.59
1416169_at	8.42	8.41	8.32	8.30	8.38	8.43	8.53	8.16	8.11	8.41	8.34	8.36	8.21	8.20	8.48	8.21	8.26	8.33	8.41	8.41
1416170_at	9.40	9.47	9.42	9.55	9.54	9.58	9.57	9.57	9.43	9.57	9.39	9.67	9.57	9.50	9.54	9.52	9.48	9.40	9.59	9.52
1416171_at	9.64	9.73	9.76	9.80	9.70	9.83	9.80	9.79	9.72	9.86	9.67	9.80	9.89	9.71	9.67	9.76	9.67	9.64	9.75	9.71
1416172_at	8.80	8.78	8.81	8.86	8.87	8.78	8.80	8.87	8.82	8.83	8.86	8.92	8.88	8.80	8.83	8.86	8.86	8.70	8.88	8.88
1416173_at	8.98	8.80	8.73	8.87	8.83	8.87	8.95	8.74	8.67	8.78	8.87	8.74	8.70	8.67	8.82	8.61	8.75	8.75	8.96	8.71
1416174_at	9.02	8.90	9.04	9.08	9.03	9.16	9.21	9.43	9.31	9.26	8.97	9.07	9.07	9.00	9.01	9.25	9.26	9.19	9.33	9.12
1416175_a_at	10.85	10.87	11.01	10.99	10.89	10.87	10.89	11.00	10.93	10.88	10.81	10.96	11.04	10.84	10.73	11.01	10.96	10.80	10.82	10.72
1416176_at	10.39	10.42	10.48	10.48	10.35	10.51	10.55	10.65	10.55	10.52	10.46	10.53	10.60	10.44	10.26	10.63	10.68	10.60	10.46	10.37
1416177_at	10.08	9.96	10.04	10.17	10.16	10.14	10.09	10.20	10.10	10.11	10.08	10.18	10.20	10.05	10.04	10.02	10.11	9.97	10.03	9.97
1416178_a_at	11.13	10.94	11.01	11.28	11.37	11.16	11.24	11.51	11.55	11.48	11.30	11.18	11.30	11.44	11.42	11.31	11.42	11.38	11.40	11.43
1416179_a_at	10.07	9.75	9.92	10.18	9.91	10.07	9.98	10.20	10.16	9.92	9.97	10.09	10.03	10.01	9.74	9.94	9.96	10.00	9.73	9.54
1416180_a_at	8.90	8.83	8.91	8.82	9.06	9.14	9.01	9.06	8.92	9.00	9.00	8.82	8.97	8.75	9.00	8.98	9.04	9.02	8.80	8.87
1416181_at	10.19	10.25	10.21	10.18	10.18	10.35	10.27	10.25	10.10	10.27	10.19	10.37	10.38	10.13	10.20	10.30	10.24	10.14	10.20	10.21
1416182_at	8.77	8.57	8.61	8.77	8.86	8.60	8.58	8.79	8.84	8.82	8.77	8.70	8.70	8.81	8.82	8.74	8.79	8.71	8.92	8.85
1416183_a_at	10.93	11.14	11.23	11.20	11.11	11.26	11.20	11.27	11.22	11.24	10.99	11.25	11.32	11.19	11.10	11.28	11.03	10.95	11.25	11.06
1416184_s_at	9.56	9.58	9.54	9.42	9.48	9.69	9.62	9.38	9.45	9.59	9.51	9.55	9.52	9.38	9.61	9.64	9.43	9.49	9.77	9.61
1416185_a_at	10.28	10.30	10.33	10.46	10.37	10.46	10.43	10.43	10.27	10.40	10.28	10.40	10.44	10.26	10.33	10.32	10.32	10.22	10.27	10.23
1416186_at	9.46	9.37	9.44	9.51	9.39	9.47	9.57	9.72	9.47	9.42	9.50	9.31	9.43	9.39	9.36	9.59	9.63	9.56	9.54	9.38
1416187_s_at	9.56	9.35	9.49	9.64	9.50	9.93	9.91	9.98	9.90	9.78	9.79	9.76	9.71	9.69	9.69	9.93	10.03	10.01	9.89	9.77
1416188_at	9.15	8.77	8.81	9.11	9.11	8.34	8.63	9.11	9.16	9.07	8.98	8.35	8.51	9.11	9.10	8.87	9.12	8.87	9.22	9.12
1416189_a_at	10.15	10.19	10.17	10.33	10.20	10.47	10.40	10.39	10.25	10.29	10.14	10.43	10.38	10.20	10.22	10.30	10.25	10.27	10.33	10.21
1416190_a_at	8.46	8.04	8.05	8.49	8.54	7.98	7.91	8.49	8.61	8.51	8.58	8.01	7.97	8.52	8.60	8.24	8.63	8.20	8.70	8.66
1416191_at	8.98	8.50	8.45	8.91	8.95	8.21	8.23	8.99	9.10	9.03	9.05	8.28	8.45	9.04	9.20	8.65	9.13	8.75	9.14	9.17
1416192_at	9.67	9.57	9.65	9.82	9.79	9.57	9.52	9.56	9.59	9.72	9.59	9.74	9.73	9.64	9.75	9.47	9.60	9.50	9.64	9.60
1416193_at	8.29	8.36	8.34	8.32	8.35	8.29	8.25	8.25	8.33	8.30	8.29	8.34	8.28	8.36	8.39	8.30	8.34	8.33	8.27	8.37
1416194_at	8.28	8.40	8.33	8.24	8.34	8.34	8.30	8.41	8.42	8.34	8.42	8.40	8.37	8.43	8.41	8.37	8.30	8.37	8.24	8.37
1416195_at	9.26	9.32	9.29	9.41	9.32	9.23	9.22	9.31	9.32	9.37	9.27	9.29	9.31	9.37	9.33	9.35	9.25	9.23	9.36	9.37
1416196_at	8.03	7.99	7.96	7.94	8.06	8.02	8.03	8.03	7.96	8.00	8.01	8.02	8.00	7.95	8.07	8.00	8.04	8.06	8.02	8.17
1416197_at	9.67	9.70	9.76	9.77	9.72	9.89	9.92	9.95	9.86	9.90	9.70	9.78	9.76	9.72	9.72	9.74	9.72	9.62	9.72	9.64
1416198_at	9.24	9.31	9.32	9.43	9.31	9.39	9.31	9.33	9.30	9.41	9.24	9.47	9.45	9.23	9.31	9.36	9.30	9.24	9.36	9.33
1416199_at	9.31	9.30	9.30	9.37	9.38	9.33	9.33	9.29	9.24	9.33	9.26	9.32	9.25	9.28	9.35	9.30	9.33	9.23	9.43	9.32
1416200_at	9.54	9.58	9.65	9.80	9.66	9.98	9.96	9.98	10.24	10.21	9.35	9.72	9.73	9.58	9.13	9.93	9.76	9.68	9.86	9.54
1416201_at	9.82	9.64	9.67	9.85	9.99	9.47	9.52	9.94	9.80	9.81	9.92	9.42	9.65	9.75	9.91	9.67	9.98	9.82	9.75	9.88
1416202_at	10.12	10.06	10.12	10.20	10.11	10.49	10.11	10.19	10.13	10.16	10.13	10.14	10.19	10.10	10.08	10.19	10.18	9.98	10.17	10.04
1416203_at	7.93	7.99	7.99	8.24	8.11	8.64	7.92	8.21	7.98	7.91	7.90	7.95	7.95	8.02	8.09	8.13	7.89	8.00	8.01	7.95
1416204_at	8.87	8.77	8.81	8.96	8.95	8.63	8.64	8.98	9.15	9.01	8.93	8.71	8.74	9.06	8.98	8.76	8.99	8.71	9.01	9.08
1416205_at	8.66	8.73	8.72	8.78	8.78	8.91	8.85	8.96	8.81	8.80	8.64	8.90	8.91	8.70	8.70	8.77	8.69	8.64	8.60	8.67
1416206_at	8.99	8.94	8.88	9.04	8.98	9.02	9.05	8.95	8.88	9.12	8.99	8.94	8.84	8.94	9.19	8.84	8.93	8.98	9.18	9.13
1416207_at	9.26	9.35	9.40	9.41	9.24	9.33	9.30	9.45	9.39	9.35	9.31	9.41	9.45	9.35	9.19	9.49	9.35	9.23	9.41	9.24
1416208_at	10.24	10.07	10.15	10.22	10.21	9.85	9.94	10.29	10.16	10.05	10.20	9.93	10.19	10.09	9.94	10.20	10.25	10.17	9.94	9.94
1416209_at	10.60	10.46	10.49	10.67	10.72	10.12	10.30	10.74	10.72	10.79	10.76	10.27	10.56	10.84	10.84	10.57	10.71	10.56	10.83	10.73
1416210_at	9.61	9.60	9.62	9.75	9.66	9.78	9.70	9.85	9.75	9.78	9.63	9.79	9.75	9.70	9.71	9.74	9.72	9.51	9.72	9.66
1416211_a_at	10.40	10.21	10.30	10.58	10.56	10.61	10.59	10.77	10.61	10.67	10.54	10.30	10.25	10.33	10.68	10.28	10.37	10.52	10.51	10.68
1416212_at	9.77	9.71	9.73	9.82	9.87	9.83	9.79	9.89	9.74	9.81	9.81	9.78	9.93	9.66	9.84	9.81	9.87	9.62	9.77	9.71
1416213_x_at	9.13	9.13	9.17	9.17	9.12	9.12	9.15	9.24	9.17	9.18	9.20	9.20	9.24	9.23	9.14	9.21	9.24	9.08	9.20	9.14
1416214_at	8.72	8.91	8.89	8.88	8.70	8.95	8.95	9.03	8.88	8.81	8.71	8.92	9.07	8.86	8.68	8.95	8.78	8.83	8.85	8.66
1416215_at	9.28	9.12	9.37	9.39	9.36	9.33	9.39	9.67	9.55	9.52	9.28	9.21	9.26	9.34	9.24	9.42	9.40	9.25	9.36	9.29
1416216_at	9.32	9.18	9.20	9.30	9.31	9.25	9.24	9.23	9.19	9.43	9.28	9.26	9.30	9.16	9.37	9.22	9.31	9.19	9.31	9.41
1416217_a_at	12.27	12.35	12.42	12.42	12.47	12.38	12.40	12.40	12.35	12.38	12.37	12.51	12.55	12.39	12.41	12.38	12.42	12.35	12.45	12.33
1416218_x_at	10.44	10.55	10.54	10.49	10.51	10.55	10.53	10.53	10.51	10.52	10.50	10.62	10.68	10.53	10.55	10.49	10.51	10.46	10.49	10.44
1416219_at	11.85	11.68	11.79	11.90	11.98	11.80	11.74	11.86	11.87	11.84	11.88	11.87	11.81	11.91	11.95	11.80	11.88	11.80	11.90	11.86
1416220_at	10.79	10.80	10.91	10.86	10.75	10.83	10.80	10.93	10.84	10.76	10.80	10.88	10.94	10.83	10.69	10.91	10.83	10.74	10.70	10.62
1416221_at	9.52	9.49	9.40	9.40	9.64	9.61	9.49	9.42	9.25	9.41	9.34	9.55	9.60	9.16	9.54	9.44	9.54	9.52	9.39	9.59
1416222_at	9.03	9.19	9.11	9.02	8.97	9.06	9.10	9.15	9.00	9.07	9.08	9.10	9.20	9.03	9.07	9.26	9.11	9.09	9.01	8.97
1416223_at	9.43	9.56	9.57	9.55	9.59	9.61	9.57	9.59	9.55	9.49	9.49	9.71	9.71	9.59	9.64	9.66	9.56	9.57	9.63	9.55
1416224_at	9.06	9.01	9.09	9.12	9.06	9.30	9.32	9.27	9.30	9.33	9.33	9.37	9.34	9.35	9.36	9.27	9.30	9.17	9.43	9.41
1416225_at	8.55	8.64	8.42	8.38	8.59	8.68	8.76	8.42	8.25	8.47	8.41	8.58	8.35	8.36	8.64	8.34	8.30	8.47	8.64	8.49
1416226_at	8.45	8.60	8.67	8.38	8.51	9.22	9.15	8.79	8.64	8.61	8.76	9.12	9.20	8.60	8.81	9.00	8.66	8.67	8.53	8.74
1416227_at	8.23	8.24	8.24	8.17	8.27	8.15	8.22	8.23	8.27	8.29	8.24	8.20	8.17	8.30	8.31	8.21	8.19	8.30	8.20	8.31
1416228_at	10.59	10.32	10.33	10.65	10.67	10.13	10.25	10.69	10.62	10.64	10.61	10.23	10.38	10.55	10.65	10.44	10.73	10.45	10.59	10.65
1416229_at	9.35	9.05	9.07	9.36	9.50	8.76	8.88	9.34	9.27	9.46	9.61	9.15	9.23	9.57	9.63	9.04	9.39	9.05	9.43	9.41
1416230_at	9.43	9.22	9.21	9.44	9.48	8.97	9.06	9.44	9.38	9.51	9.65	9.35	9.52	9.67	9.74	9.20	9.47	9.21	9.46	9.44
1416231_at	9.18	9.18	9.18	9.16	9.18	9.25	9.22	9.00	8.89	9.22	9.10	9.17	9.07	8.95	9.23	9.02	9.00	9.02	9.26	9.18
1416232_at	9.36	9.41	9.39	9.47	9.44	9.63	9.61	9.67	9.63	9.54	9.46	9.49	9.49	9.48	9.60	9.52	9.29	9.27	9.43	9.37
1416233_at	10.67	10.75	10.77	10.75	10.74	10.78	10.73	10.77	10.76	10.73	10.70	10.87	10.88	10.76	10.68	10.80	10.75	10.65	10.73	10.71
1416234_at	10.16	10.13	10.08	10.23	10.27	10.07	10.09	10.22	10.18	10.25	10.20	10.05	10.15	10.16	10.25	10.12	10.20	10.12	10.24	10.32
1416235_at	9.33	9.06	9.02	9.28	9.38	8.76	8.87	9.21	9.31	9.27	9.36	8.83	8.91	9.30	9.37	9.03	9.39	9.10	9.35	9.43
1416236_a_at	8.16	8.18	8.19	8.15	8.23	8.07	8.03	7.96	8.03	8.07	7.92	7.99	8.09	7.98	8.14	8.02	7.92	7.98	8.16	8.06
1416237_at	8.21	8.13	8.14	8.14	8.06	7.95	8.10	8.03	8.17	8.04	8.00	8.07	8.04	8.11	8.06	8.02	7.98	8.11	8.09	8.06
1416238_at	8.40	8.36	8.45	8.40	8.44	8.51	8.48	8.60	8.45	8.55	8.43	8.44	8.51	8.46	8.49	8.44	8.38	8.33	8.38	8.45
1416239_at	9.65	9.56	9.46	9.84	9.51	9.55	9.30	9.52	9.83	9.63	9.45	9.34	9.58	9.81	9.37	9.67	9.80	9.27	9.96	9.63
1416240_at	10.74	10.55	10.70	10.75	10.74	10.58	10.50	10.61	10.69	10.61	10.70	10.59	10.65	10.66	10.65	10.63	10.75	10.45	10.64	10.55
1416241_at	9.69	9.66	9.67	9.73	9.74	9.70	9.71	9.80	9.65	9.83	9.72	9.58	9.69	9.57	9.74	9.68	9.72	9.58	9.73	9.71
1416242_at	9.99	9.81	9.86	9.90	9.88	9.46	9.60	9.95	9.89	9.81	9.91	9.44	9.61	9.83	9.74	9.83	9.95	9.75	9.80	9.75
1416243_a_at	11.60	11.29	11.39	11.69	11.79	11.45	11.38	11.60	11.61	11.61	11.55	11.52	11.51	11.56	11.78	11.37	11.70	11.63	11.67	11.77
1416244_a_at	11.26	11.13	11.16	11.33	11.30	11.05	11.16	11.38	11.36	11.34	11.31	11.17	11.28	11.23	11.24	11.23	11.41	11.20	11.17	11.26
1416245_at	10.35	10.29	10.30	10.36	10.38	10.42	10.29	10.29	10.26	10.31	10.25	10.36	10.36	10.28	10.31	9.68	9.72	9.52	9.79	9.63
1416246_a_at	9.80	9.66	9.69	10.01	9.93	9.72	9.75	9.86	9.89	9.99	9.87	9.76	9.77	9.92	9.95	9.81	9.89	9.70	9.97	9.92
1416247_at	10.55	10.52	10.59	10.61	10.66	10.53	10.58	10.67	10.57	10.57	10.18	10.29	10.33	10.18	10.10	10.30	10.24	10.04	10.12	10.08
1416248_at	9.49	9.65	9.64	9.69	9.68	9.74	9.74	9.79	9.70	9.77	9.54	9.65	9.70	9.68	9.67	9.70	9.60	9.55	9.73	9.70
1416249_at	9.06	8.93	8.90	9.12	9.21	8.67	8.77	9.18	9.18	9.23	9.13	8.61	8.75	9.18	9.20	8.91	9.15	8.94	9.23	9.18
1416250_at	8.95	8.75	8.76	8.87	8.90	8.85	8.85	9.27	9.00	9.02	9.30	9.15	9.06	9.25	9.22	8.26	8.31	8.41	8.24	8.36
1416251_at	8.50	8.56	8.49	8.46	8.46	8.85	8.84	8.84	8.59	8.73	8.50	8.56	8.47	8.33	8.54	8.77	8.77	8.72	8.75	8.72
1416252_at	9.47	9.78	9.75	9.78	9.58	9.86	9.74	9.81	9.71	9.67	9.45	9.94	9.95	9.73	9.54	9.84	9.53	9.57	9.71	9.50
1416253_at	9.88	9.73	9.77	9.81	9.79	9.69	9.67	9.90	9.86	9.89	9.85	9.74	9.80	9.81	9.76	10.15	9.97	9.81	9.85	9.81
1416254_a_at	9.44	9.56	9.51	9.62	9.56	9.67	9.58	9.66	9.52	9.64	9.38	9.69	9.74	9.47	9.48	9.61	9.48	9.42	9.68	9.54
1416255_at	8.45	8.43	8.40	8.33	8.44	8.39	8.38	8.29	8.42	8.38	8.37	8.41	8.44	8.34	8.48	8.41	8.36	8.46	8.35	8.48
1416256_a_at	11.19	11.24	11.26	11.22	11.29	11.29	11.25	11.30	11.28	11.25	11.28	11.39	11.42	11.29	11.27	11.29	11.22	11.10	11.10	11.12
1416257_at	9.63	9.69	9.73	9.95	9.82	9.91	9.91	10.05	9.93	10.02	9.79	9.95	10.01	9.94	9.94	9.92	9.84	9.80	10.04	9.89
1416258_at	8.21	8.26	8.23	8.22	8.21	8.30	8.28	8.28	8.28	8.32	8.21	8.32	8.27	8.29	8.28	8.28	8.21	8.28	8.28	8.27
1416259_at	8.84	8.88	8.90	8.86	8.92	8.85	8.81	8.84	8.68	8.73	8.77	8.90	8.96	8.65	8.65	8.78	8.82	8.74	8.72	8.66
1416260_a_at	9.64	9.61	9.69	9.83	9.72	9.68	9.62	9.70	9.79	9.72	9.60	9.57	9.66	9.65	9.61	9.69	9.65	9.51	9.74	9.59
1416261_at	9.24	9.32	9.37	9.27	9.26	9.45	9.36	9.38	9.20	9.28	9.22	9.44	9.49	9.18	9.14	9.44	9.34	9.35	9.19	9.20
1416262_at	9.12	8.98	9.03	9.11	9.21	8.82	8.88	9.25	9.14	9.11	9.10	8.90	9.05	9.13	9.06	9.10	9.24	9.08	9.12	9.07
1416263_at	9.28	9.18	9.19	9.41	9.24	9.19	9.20	9.31	9.33	9.31	9.25	9.22	9.21	9.23	9.29	9.29	9.37	9.29	9.33	9.25
1416264_at	8.70	8.54	8.58	8.78	8.65	8.40	8.38	8.68	8.82	8.84	8.73	8.52	8.49	8.83	8.76	8.62	8.79	8.59	8.71	8.67
1416265_at	9.00	9.08	9.13	9.17	9.15	9.10	9.16	9.09	9.04	9.10	8.99	9.11	9.12	9.06	9.21	9.12	8.97	9.02	9.24	9.19
1416266_at	9.62	9.54	9.67	9.65	9.64	9.74	9.72	9.62	9.57	9.67	9.77	9.74	9.70	9.61	9.67	9.52	9.55	9.39	9.65	9.53
1416267_at	10.42	10.28	10.53	10.61	10.48	10.47	10.47	10.73	10.72	10.51	10.23	10.10	10.12	10.24	9.99	10.57	10.60	10.44	10.33	10.23
1416268_at	10.17	10.39	10.48	10.31	10.25	10.30	10.30	10.29	10.13	10.19	10.18	10.40	10.43	10.18	10.11	10.34	10.21	10.09	10.23	10.06
1416269_at	11.75	11.44	11.56	11.89	11.93	11.53	11.55	11.73	11.74	11.72	11.74	11.67	11.66	11.75	11.84	11.52	11.81	11.76	11.75	11.82
1416270_at	10.40	10.53	10.53	10.42	10.32	10.59	10.56	10.54	10.39	10.45	10.40	10.64	10.67	10.42	10.27	10.57	10.42	10.36	10.38	10.25
1416271_at	8.88	8.83	8.85	8.81	8.85	8.83	8.87	8.90	8.72	8.90	8.89	8.84	8.87	8.75	9.08	8.77	8.82	8.79	8.90	8.91
1416272_at	10.07	10.17	10.11	10.10	10.06	10.19	10.13	10.11	9.98	10.06	10.04	10.27	10.30	10.01	10.05	10.14	10.04	10.06	10.07	10.05
1416273_at	8.25	8.26	8.27	8.25	8.25	8.07	8.05	8.17	8.34	8.16	8.32	8.18	8.22	8.43	8.19	8.15	8.12	8.24	8.13	8.15
1416274_at	8.69	8.55	8.63	8.65	8.57	8.62	8.56	8.68	8.59	8.66	8.77	8.59	8.59	8.62	8.67	8.69	8.71	8.66	8.69	8.68
1416275_at	8.49	8.56	8.56	8.59	8.49	8.50	8.58	8.61	8.60	8.50	8.47	8.65	8.62	8.62	8.51	8.64	8.51	8.51	8.63	8.50
1416276_a_at	11.74	11.70	11.76	11.77	11.78	11.78	11.75	11.84	11.86	11.75	11.78	11.93	11.89	11.84	11.71	11.81	11.86	11.79	11.74	11.69
1416277_a_at	12.46	12.46	12.52	12.57	12.63	12.45	12.41	12.43	12.46	12.42	12.41	12.48	12.48	12.44	12.46	12.44	12.45	12.42	12.50	12.41
1416278_a_at	11.27	11.11	11.14	11.32	11.41	11.15	11.13	11.23	11.21	11.24	11.26	11.25	11.22	11.24	11.41	11.17	11.24	11.15	11.23	11.23
1416279_at	10.08	10.08	10.11	10.14	10.18	10.02	9.98	10.09	10.19	10.16	10.07	10.16	10.14	10.20	10.19	10.22	10.13	10.16	10.19	10.23
1416280_at	10.45	10.58	10.65	10.57	10.53	10.57	10.64	10.65	10.49	10.49	10.32	10.46	10.54	10.32	10.20	10.63	10.55	10.43	10.40	10.37
1416281_at	9.97	10.07	10.14	10.11	10.00	10.08	10.08	10.04	10.03	10.08	9.96	10.15	10.18	10.04	9.93	10.11	9.97	9.91	9.97	9.92
1416282_at	10.44	10.27	10.35	10.49	10.56	10.40	10.34	10.49	10.41	10.51	10.40	10.40	10.43	10.36	10.48	10.39	10.51	10.37	10.45	10.50
1416283_at	8.88	8.97	8.96	9.04	9.05	9.02	8.97	9.04	9.00	9.06	8.80	8.99	9.07	8.88	8.91	9.04	8.99	8.88	9.00	9.02
1416284_at	9.56	9.47	9.56	9.67	9.56	9.61	9.54	9.56	9.55	9.62	9.50	9.64	9.57	9.57	9.56	9.53	9.55	9.44	9.62	9.57
1416285_at	11.13	10.99	11.04	11.17	11.23	11.15	11.05	11.18	11.12	11.14	11.17	11.25	11.19	11.15	11.23	11.12	11.34	11.26	11.17	11.29
1416286_at	11.03	11.15	11.14	11.10	11.06	11.26	11.33	11.44	11.38	11.35	11.34	11.20	11.38	11.33	11.31	11.18	11.15	10.99	11.05	11.07
1416287_at	10.12	10.27	10.27	10.28	10.28	10.11	10.39	10.68	10.57	10.61	10.55	10.10	10.45	10.56	10.57	10.23	10.33	10.14	10.22	10.30
1416288_at	10.71	10.77	10.83	10.82	10.91	10.66	10.76	10.95	10.85	10.76	10.84	10.69	10.86	10.86	10.76	10.78	10.79	10.70	10.81	10.71
1416289_at	8.88	8.88	8.81	8.98	8.95	9.02	9.05	9.18	9.05	9.02	8.86	8.86	8.85	8.92	8.97	9.05	8.85	8.86	9.23	9.01
1416290_a_at	10.39	10.33	10.56	10.70	10.31	10.62	10.57	10.48	10.47	10.41	10.34	10.56	10.53	10.43	10.18	10.57	10.48	10.49	10.49	10.21
1416291_at	9.70	9.73	9.79	9.82	9.85	9.90	9.83	9.78	9.75	9.85	9.70	9.90	9.88	9.72	9.90	9.78	9.73	9.58	9.88	9.77
1416292_at	9.98	9.90	9.96	10.03	9.98	10.20	10.16	10.33	10.21	10.34	9.86	9.81	9.89	9.80	9.77	9.97	10.02	9.82	9.95	9.89
1416293_at	8.57	8.54	8.50	8.46	8.57	8.64	8.53	8.27	8.26	8.47	8.58	8.53	8.37	8.38	8.61	8.33	8.47	8.55	8.60	8.59
1416294_at	9.58	9.40	9.38	9.55	9.71	9.41	9.40	9.54	9.52	9.59	9.58	9.46	9.50	9.50	9.78	9.45	9.59	9.57	9.53	9.78
1416295_a_at	8.17	8.26	8.12	8.01	8.17	8.29	8.42	8.19	8.11	8.16	8.22	8.17	8.17	8.04	8.24	8.15	8.05	8.17	8.06	8.19
1416296_at	8.02	8.14	8.07	8.08	8.01	8.01	8.15	8.08	8.10	7.99	8.05	8.01	8.01	8.11	7.95	8.09	7.94	8.04	8.14	8.03
1416297_s_at	8.12	8.10	8.20	8.10	8.09	8.16	8.08	8.15	8.19	8.17	8.15	8.10	8.09	8.22	8.08	8.18	8.11	8.18	8.12	8.11
1416298_at	8.34	8.39	8.31	8.29	8.18	8.33	8.26	8.22	8.29	8.19	8.33	8.27	8.30	8.40	8.30	8.32	8.24	8.32	8.26	8.29
1416299_at	8.47	8.56	8.50	8.48	8.45	8.56	8.51	8.46	8.46	8.43	8.44	8.54	8.59	8.44	8.47	8.49	8.50	8.46	8.42	8.46
1416300_a_at	11.66	11.73	11.77	11.71	11.74	11.74	11.76	11.83	11.77	11.69	11.45	11.61	11.64	11.53	11.38	11.80	11.76	11.72	11.61	11.63
1416301_a_at	9.46	9.18	9.22	9.14	9.22	9.26	9.13	8.96	8.89	8.95	9.26	9.12	9.14	8.85	9.09	9.19	9.30	9.20	9.11	9.15
1416302_at	9.04	8.82	8.92	8.81	8.90	8.73	8.75	8.77	8.71	8.67	8.94	8.72	8.79	8.64	8.85	8.89	9.02	8.84	8.79	8.88
1416303_at	8.92	9.05	9.02	9.02	8.91	9.40	9.39	9.42	9.34	9.36	9.08	9.30	9.36	9.12	9.07	9.30	9.09	9.07	9.13	9.09
1416304_at	8.86	8.81	8.81	8.83	8.91	8.83	8.85	9.21	9.12	9.15	8.87	8.61	8.70	8.84	8.96	8.98	8.99	8.79	9.06	9.05
1416305_at	8.65	8.61	8.61	8.62	8.66	8.56	8.51	8.59	8.56	8.61	8.63	8.65	8.61	8.62	8.71	8.59	8.60	8.58	8.59	8.58
1416306_at	7.94	7.91	7.94	7.84	7.87	7.90	7.92	7.81	7.83	7.84	7.90	7.83	7.83	7.85	7.97	7.89	7.88	7.90	7.92	7.81
1416307_at	9.55	9.59	9.60	9.46	9.54	9.54	9.58	9.51	9.56	9.53	9.52	9.52	9.58	9.53	9.62	9.67	9.51	9.47	9.47	9.58
1416308_at	9.78	9.68	9.72	9.76	9.87	9.77	9.66	9.87	9.67	9.72	10.08	9.90	10.03	9.93	10.00	9.80	9.97	10.01	9.76	9.83
1416309_at	8.29	8.35	8.36	8.21	8.24	8.23	8.25	8.18	8.21	8.21	8.28	8.22	8.26	8.22	8.31	8.24	8.22	8.29	8.14	8.28
1416310_at	7.97	8.05	7.95	7.88	8.03	7.98	7.95	7.99	8.08	7.90	8.02	7.98	7.98	8.01	8.07	7.96	7.86	8.00	7.96	8.04
1416311_s_at	9.64	9.31	9.47	9.74	9.78	9.25	9.34	9.78	9.85	9.65	9.57	9.35	9.43	9.59	9.65	9.51	9.70	9.64	9.59	9.66
1416312_at	9.60	9.67	9.65	9.63	9.65	9.70	9.70	9.67	9.51	9.70	9.68	9.76	9.77	9.55	9.68	9.66	9.64	9.55	9.64	9.68
1416313_at	11.30	11.41	11.47	11.42	11.26	11.27	11.27	11.32	11.27	11.17	11.34	11.47	11.54	11.34	11.11	11.48	11.39	11.32	11.18	11.14
1416314_at	8.69	8.73	8.69	8.66	8.63	8.69	8.70	8.63	8.80	8.60	8.71	8.68	8.71	8.76	8.64	8.71	8.71	8.84	8.62	8.70
1416315_at	9.39	9.37	9.33	9.44	9.37	9.30	9.39	9.68	9.52	9.61	9.31	9.12	9.16	9.36	9.42	9.41	9.33	9.20	9.51	9.36
1416316_at	8.71	8.70	8.75	8.68	8.69	8.59	8.55	8.80	8.74	8.68	8.54	8.63	8.65	8.55	8.42	8.80	8.71	8.63	8.73	8.61
1416317_a_at	8.58	8.45	8.44	8.56	8.62	8.25	8.39	8.67	8.73	8.65	8.70	8.32	8.36	8.70	8.67	8.41	8.66	8.46	8.61	8.59
1416318_at	8.76	8.85	8.79	8.82	8.80	9.00	9.06	9.19	8.89	8.92	8.80	8.91	8.94	8.62	8.69	8.92	8.83	8.80	8.86	8.76
1416319_at	9.22	9.16	9.20	9.41	9.26	8.94	9.03	9.41	9.37	9.29	9.15	8.99	9.09	9.26	9.14	9.26	9.17	9.15	9.22	9.16
1416320_at	8.90	8.90	8.92	8.98	8.97	9.02	8.95	8.99	8.94	9.02	8.93	8.96	8.98	8.81	8.91	9.01	8.95	8.86	8.94	8.81
1416321_s_at	8.79	8.74	8.78	8.93	8.85	8.76	8.87	9.03	8.95	8.80	8.61	8.69	8.72	8.79	8.75	8.93	8.72	8.67	9.06	8.82
1416322_at	9.03	9.04	8.86	8.98	9.03	8.96	9.05	8.85	8.86	9.04	9.02	8.93	8.84	8.87	9.12	8.89	8.92	8.93	9.10	9.08
1416323_at	9.11	9.27	9.27	9.30	9.18	9.20	9.22	9.29	9.18	9.24	9.14	9.29	9.36	9.26	9.17	9.28	9.15	9.06	9.30	9.19
1416324_s_at	9.37	9.52	9.60	9.60	9.53	9.78	9.63	9.60	9.51	9.59	9.47	9.80	9.77	9.47	9.55	9.63	9.52	9.46	9.57	9.59
1416325_at	8.12	8.00	7.93	8.14	7.97	7.89	8.04	7.91	7.82	7.93	7.93	7.88	7.89	7.96	8.19	7.90	7.92	7.89	8.12	8.03
1416326_at	9.18	9.23	9.27	9.31	9.22	9.30	9.24	9.17	9.29	9.20	9.00	9.21	9.17	9.16	9.08	9.20	9.10	9.04	9.31	9.08
1416327_at	9.91	9.91	9.87	9.92	9.93	10.13	10.09	10.16	10.08	10.20	9.91	9.98	10.05	9.87	9.94	9.95	9.94	9.83	9.88	9.92
1416328_a_at	9.69	9.75	9.72	9.89	9.83	9.90	9.85	9.94	9.88	9.87	9.61	9.79	9.84	9.75	9.92	9.82	9.70	9.64	9.93	9.74
1416329_at	10.06	10.16	10.16	9.97	10.06	10.11	10.13	10.04	9.91	10.02	10.05	10.13	10.19	9.92	9.99	10.19	10.10	10.00	9.97	9.89
1416330_at	11.26	11.14	11.17	11.30	11.25	11.13	11.18	11.52	11.43	11.39	11.31	11.09	11.16	11.33	11.35	11.27	11.34	11.17	11.26	11.24
1416331_a_at	10.27	10.12	10.18	10.32	10.37	10.17	10.16	10.25	10.24	10.39	10.31	10.20	10.28	10.27	10.43	10.21	10.27	10.24	10.40	10.43
1416332_at	9.79	9.55	9.66	9.64	9.55	9.35	9.39	9.70	9.52	9.72	9.76	9.59	9.71	9.44	9.49	9.81	9.92	9.69	9.47	9.53
1416333_at	8.58	8.58	8.63	8.48	8.51	8.64	8.52	8.50	8.57	8.50	8.61	8.55	8.52	8.67	8.52	8.57	8.54	8.59	8.54	8.48
1416334_at	8.61	8.65	8.52	8.88	8.98	8.61	8.55	8.51	8.51	8.58	8.63	8.61	8.66	8.76	8.96	8.58	8.53	8.62	8.88	8.93
1416335_at	11.37	11.20	11.25	11.48	11.44	11.16	11.15	11.38	11.42	11.37	11.34	11.23	11.25	11.42	11.41	11.29	11.40	11.25	11.40	11.34
1416336_s_at	10.02	9.73	9.83	9.99	10.04	10.01	10.00	10.04	10.01	10.06	9.92	9.85	9.88	9.75	9.95	9.82	10.01	9.82	9.90	9.93
1416337_at	10.92	10.69	10.89	11.05	11.03	10.83	10.81	11.10	11.01	10.97	10.89	10.84	10.87	10.87	10.90	10.90	11.00	10.89	10.90	10.90
1416338_at	8.89	8.74	8.79	8.96	8.89	8.56	8.64	8.98	8.93	8.94	8.97	8.61	8.64	8.93	9.02	8.85	8.96	8.79	9.04	9.05
1416339_a_at	9.61	9.65	9.76	9.83	9.71	9.81	9.78	9.81	9.80	9.79	9.65	9.80	9.80	9.70	9.68	9.78	9.66	9.53	9.83	9.67
1416340_a_at	9.31	9.32	9.34	9.30	9.30	9.50	9.46	9.68	9.61	9.56	9.27	9.33	9.35	9.30	9.29	9.40	9.32	9.24	9.28	9.26
1416341_at	9.91	9.95	9.95	10.07	10.01	10.11	10.03	10.06	9.98	10.11	9.92	10.00	10.06	9.95	10.03	9.93	9.90	9.84	10.09	10.00
1416342_at	8.34	8.39	8.31	8.24	8.27	8.32	8.29	8.33	8.24	8.22	8.29	8.39	8.36	8.26	8.33	8.38	8.20	8.32	8.21	8.39
1416343_a_at	8.98	8.80	8.90	9.32	9.26	8.66	8.92	9.49	9.33	9.26	8.97	8.64	8.85	9.14	9.14	9.08	9.24	9.07	9.23	9.08
1416344_at	9.27	9.31	9.35	9.45	9.48	9.48	9.49	9.63	9.43	9.49	9.20	9.43	9.51	9.25	9.37	9.57	9.42	9.33	9.36	9.30
1416345_at	9.38	9.51	9.48	9.50	9.37	9.74	9.64	9.59	9.44	9.56	9.40	9.69	9.70	9.43	9.39	9.47	9.37	9.37	9.45	9.33
1416346_at	8.59	8.58	8.62	8.71	8.68	8.57	8.63	8.75	8.76	8.79	8.63	8.55	8.67	8.67	8.64	8.55	8.69	8.56	8.76	8.65
1416347_at	9.53	9.57	9.59	9.66	9.67	9.48	9.59	9.61	9.57	9.64	9.53	9.55	9.57	9.60	9.59	9.62	9.61	9.43	9.67	9.58
1416348_at	8.63	8.62	8.63	8.83	8.82	8.33	8.45	8.79	8.87	8.83	8.76	8.42	8.66	8.86	8.88	8.71	8.87	8.55	8.91	8.85
1416349_at	9.34	9.29	9.32	9.50	9.42	9.38	9.37	9.47	9.41	9.51	9.34	9.44	9.44	9.40	9.42	9.33	9.37	9.19	9.52	9.43
1416350_at	9.92	9.66	9.74	9.86	9.71	9.66	9.70	9.80	9.80	9.70	9.88	9.70	9.71	9.63	9.63	9.80	10.04	9.74	9.74	9.81
1416351_at	10.98	11.03	11.10	11.20	11.10	10.80	10.88	11.18	11.05	11.06	11.10	10.90	11.06	11.08	10.95	11.15	11.15	10.91	10.97	10.96
1416352_s_at	11.05	10.99	11.04	11.12	11.19	10.81	10.83	11.13	11.10	11.10	11.05	10.87	10.96	11.09	11.19	11.18	11.16	11.04	11.22	11.20
1416353_at	9.48	9.38	9.43	9.60	9.57	9.28	9.35	9.46	9.51	9.56	9.38	9.32	9.34	9.48	9.50	9.48	9.46	9.39	9.67	9.63
1416354_at	9.61	9.45	9.42	9.43	9.53	9.52	9.55	9.64	9.57	9.66	9.59	9.45	9.52	9.39	9.56	9.48	9.68	9.55	9.41	9.60
1416355_at	8.46	8.44	8.33	8.30	8.44	8.53	8.51	8.31	8.30	8.25	8.39	8.43	8.42	8.25	8.49	8.33	8.45	8.44	8.36	8.49
1416356_at	9.18	9.27	9.34	9.42	9.20	9.37	9.34	9.44	9.31	9.21	9.13	9.40	9.46	9.29	9.06	9.36	9.19	9.05	9.37	9.06
1416357_a_at	8.49	8.50	8.49	8.45	8.49	8.92	9.02	9.21	8.86	8.94	8.65	8.68	8.82	8.62	8.73	8.78	8.63	8.65	8.53	8.49
1416358_at	8.78	8.85	8.78	8.76	8.71	8.71	8.80	8.73	8.71	8.82	8.78	8.79	8.76	8.76	8.86	8.83	8.74	8.73	8.82	8.81
1416359_at	9.62	9.38	9.43	9.59	9.66	9.50	9.43	9.67	9.45	9.57	9.66	9.48	9.55	9.45	9.68	9.58	9.74	9.72	9.53	9.69
1416360_at	8.81	8.65	8.61	8.67	8.88	8.67	8.83	8.81	8.68	8.74	8.98	8.66	8.63	8.64	8.95	8.65	8.94	8.96	8.83	8.92
1416361_a_at	10.06	10.07	10.13	10.26	10.14	10.16	10.10	10.17	10.18	10.13	10.10	10.24	10.27	10.18	9.99	10.18	10.14	10.11	10.02	9.94
1416362_a_at	9.85	9.69	9.74	9.89	9.96	9.71	9.76	9.97	9.95	9.88	9.86	9.72	9.85	9.93	9.95	9.63	9.75	9.60	10.00	9.69
1416363_at	9.04	8.96	9.01	8.83	8.82	9.20	9.06	8.75	8.70	8.80	9.02	9.17	9.04	8.84	8.97	8.81	8.73	8.94	8.85	8.91
1416364_at	12.01	11.98	12.09	12.12	12.10	12.02	12.07	12.06	12.08	12.05	12.01	12.04	12.07	12.09	12.04	12.06	12.03	11.97	12.15	12.01
1416365_at	11.41	11.44	11.53	11.38	11.62	11.61	11.60	11.33	11.55	11.49	11.44	11.48	11.40	11.38	11.47	11.51	11.52	11.60	11.50	11.63
1416366_at	10.68	10.66	10.72	10.77	10.72	10.90	10.97	11.18	11.13	11.03	10.95	11.01	11.10	10.98	10.85	10.78	10.80	10.63	10.64	10.50
1416367_at	9.73	9.63	9.73	9.88	9.78	9.84	9.76	9.82	9.75	9.82	9.75	9.86	9.86	9.81	9.76	9.84	9.74	9.63	9.88	9.72
1416368_at	9.27	9.42	9.40	9.41	9.37	9.72	9.55	9.58	9.39	9.52	9.35	9.70	9.68	9.44	9.47	9.58	9.46	9.40	9.57	9.42
1416369_at	9.91	9.88	9.93	9.84	9.87	9.70	9.79	9.91	9.68	9.76	9.83	9.66	9.89	9.67	9.81	9.96	9.87	9.84	9.72	9.75
1416370_at	8.90	8.91	8.89	8.94	8.92	8.96	8.91	8.96	8.82	8.89	8.77	8.89	9.00	8.78	8.84	8.93	8.94	8.86	8.95	8.87
1416371_at	10.52	10.44	10.44	10.72	10.68	10.81	10.84	11.09	11.07	11.17	10.67	10.56	10.63	10.74	10.88	10.75	10.74	10.67	11.06	10.94
1416372_at	10.13	10.05	10.13	10.12	10.22	10.08	10.10	10.28	10.14	10.28	10.20	9.99	10.14	10.13	10.21	10.23	10.25	10.13	10.14	10.22
1416373_at	9.63	9.65	9.68	9.76	9.68	9.65	9.58	9.77	9.65	9.68	9.57	9.61	9.70	9.64	9.56	9.75	9.69	9.55	9.61	9.53
1416374_at	8.98	8.97	8.92	9.10	9.05	8.68	8.85	9.24	9.12	9.12	9.02	8.74	8.93	9.06	9.14	8.97	9.08	8.97	9.09	9.09
1416375_at	8.71	8.75	8.79	8.76	8.73	8.89	8.80	8.72	8.68	8.76	8.85	8.86	8.87	8.71	8.71	8.78	8.78	8.80	8.75	8.71
1416376_at	8.62	8.56	8.56	8.66	8.68	8.50	8.57	8.60	8.51	8.74	8.61	8.42	8.47	8.52	8.75	8.52	8.62	8.57	8.57	8.70
1416377_at	9.16	9.05	9.14	9.12	9.20	9.18	9.12	9.19	9.11	9.15	9.20	9.23	9.24	9.09	9.17	9.22	9.19	9.13	9.16	9.21
1416378_at	8.53	8.67	8.70	8.74	8.61	8.84	8.81	8.86	8.74	8.88	8.79	8.99	8.96	8.80	8.74	8.91	8.75	8.67	8.85	8.79
1416379_at	8.94	8.94	8.97	8.88	8.88	9.07	8.96	8.89	8.84	8.86	8.90	9.13	9.07	8.81	8.90	8.92	8.84	8.86	8.88	8.86
1416380_at	8.60	8.61	8.64	8.64	8.57	8.53	8.54	8.59	8.56	8.67	8.65	8.54	8.53	8.63	8.68	8.52	8.43	8.50	8.65	8.67
1416381_a_at	10.79	10.69	10.82	10.95	10.91	10.84	10.80	10.93	10.90	10.90	10.78	10.88	10.87	10.89	10.80	10.85	10.87	10.79	10.88	10.84
1416382_at	8.75	8.83	8.72	8.80	8.78	8.72	8.77	8.92	8.70	8.73	8.81	8.96	8.94	8.81	8.92	8.91	8.64	8.68	8.90	8.76
1416383_a_at	9.81	9.70	9.71	9.95	9.91	9.75	9.73	9.91	9.94	10.03	9.73	9.83	9.79	9.86	9.83	9.80	9.91	9.78	9.99	9.93
1416384_a_at	10.09	10.03	10.04	10.23	10.18	10.01	10.01	10.09	10.10	10.20	10.05	10.08	10.12	10.11	10.10	10.10	10.12	9.88	10.30	10.16
1416385_a_at	10.30	10.33	10.41	10.31	10.27	10.39	10.38	10.50	10.35	10.36	10.28	10.34	10.50	10.27	10.14	10.43	10.34	10.27	10.24	10.09
1416386_a_at	9.59	9.53	9.56	9.61	9.55	9.22	9.37	9.80	9.62	9.62	9.68	9.23	9.45	9.67	9.52	9.51	9.61	9.43	9.69	9.40
1416387_at	9.47	9.68	9.67	9.63	9.64	10.09	10.08	9.90	9.82	9.99	9.97	10.09	10.19	9.98	10.07	9.80	9.61	9.61	9.58	9.67
1416388_at	8.88	8.74	8.68	8.94	8.90	8.36	8.54	8.79	8.99	9.01	8.94	8.45	8.57	9.09	9.08	8.73	8.90	8.75	8.99	9.06
1416389_a_at	8.73	8.74	8.75	8.76	8.81	8.71	8.77	8.94	8.85	8.84	8.66	8.67	8.73	8.64	8.67	8.80	8.81	8.70	8.81	8.66
1416390_at	8.72	8.71	8.76	8.82	8.71	8.97	9.00	9.13	8.99	8.74	8.69	8.80	8.85	8.63	8.53	8.95	8.98	8.84	8.74	8.65
1416391_at	8.74	8.68	8.72	8.81	8.82	8.94	8.84	8.91	8.91	8.96	8.78	8.79	8.79	8.73	8.90	8.71	8.87	8.77	8.87	8.91
1416392_a_at	11.57	11.64	11.70	11.69	11.63	11.59	11.57	11.65	11.68	11.61	11.56	11.65	11.67	11.69	11.53	11.75	11.59	11.60	11.60	11.52
1416393_at	10.09	9.97	9.99	10.11	10.19	10.07	10.02	10.16	10.08	10.10	10.07	10.01	10.10	9.99	10.13	10.07	10.17	9.97	10.10	10.14
1416394_at	10.41	10.46	10.58	10.67	10.58	10.68	10.57	10.59	10.54	10.65	10.49	10.73	10.66	10.52	10.55	10.61	10.58	10.48	10.61	10.60
1416395_at	10.28	10.21	10.28	10.46	10.46	10.22	10.13	10.40	10.34	10.44	10.27	10.30	10.30	10.37	10.44	10.35	10.29	10.13	10.50	10.40
1416396_at	8.56	8.58	8.56	8.42	8.49	8.49	8.56	8.43	8.52	8.47	8.54	8.59	8.53	8.55	8.54	8.44	8.39	8.57	8.55	8.48
1416397_at	8.87	8.77	8.85	9.08	8.96	8.54	8.69	8.96	9.16	8.92	8.83	8.64	8.71	9.00	8.90	8.91	8.95	8.81	9.16	9.01
1416398_at	8.17	8.34	8.39	8.37	8.37	8.15	8.10	8.17	8.37	8.27	8.09	8.43	8.43	8.28	8.27	8.43	8.26	8.24	8.30	8.30
1416399_a_at	10.26	10.20	10.20	10.29	10.29	10.37	10.26	10.29	10.27	10.33	10.24	10.35	10.31	10.24	10.29	10.24	10.25	10.15	10.27	10.25
1416400_at	8.90	8.81	8.86	8.96	9.01	8.94	8.90	8.98	8.93	8.97	8.92	8.99	8.98	8.95	9.04	8.92	8.97	8.88	9.04	8.98
1416401_at	9.48	9.37	9.43	9.56	9.56	9.57	9.62	9.89	9.81	9.74	9.72	9.59	9.68	9.75	9.91	9.75	9.83	9.70	9.87	9.83
1416402_at	8.83	8.77	8.81	8.83	8.78	9.30	9.26	9.32	9.22	9.29	9.22	9.33	9.37	9.23	9.25	9.34	9.25	9.21	9.29	9.23
1416403_at	8.08	8.10	8.05	8.04	8.08	8.20	8.37	8.61	8.52	8.60	8.60	8.31	8.40	8.63	8.60	8.45	8.61	8.51	8.63	8.58
1416404_s_at	11.68	11.64	11.73	11.73	11.78	11.63	11.66	11.75	11.73	11.69	11.78	11.80	11.79	11.77	11.74	11.73	11.84	11.76	11.74	11.71
1416405_at	8.95	8.99	8.93	8.92	8.79	9.04	9.16	8.96	8.90	8.95	8.79	8.94	8.85	8.76	8.90	8.88	8.75	8.78	8.96	8.81
1416406_at	10.68	10.91	10.86	10.96	10.79	10.89	10.90	10.97	10.85	10.83	10.61	10.97	10.96	10.82	10.77	11.02	10.74	10.81	11.00	10.78
1416407_at	10.84	10.85	10.86	11.00	10.93	10.60	10.67	10.99	10.96	10.91	10.82	10.72	10.79	10.98	10.84	10.90	10.87	10.73	11.03	10.83
1416408_at	10.10	10.19	10.21	10.30	10.15	10.38	10.30	10.42	10.34	10.38	9.98	10.29	10.28	10.12	9.96	10.27	10.17	10.15	10.22	10.06
1416409_at	9.95	9.62	9.61	9.97	10.02	9.25	9.43	10.12	10.02	10.16	9.76	9.08	9.30	9.70	9.91	9.67	9.93	9.80	9.99	10.05
1416410_at	8.93	8.74	8.89	8.90	8.94	8.89	8.78	8.81	8.80	8.96	8.90	8.90	8.83	8.81	8.93	8.82	8.80	8.74	8.90	8.72
1416411_at	8.21	8.37	8.34	8.24	8.33	8.50	8.45	8.35	8.32	8.28	8.26	8.42	8.43	8.38	8.31	8.46	8.23	8.28	8.24	8.31
1416412_at	8.96	9.02	9.21	9.07	8.91	9.01	9.03	9.08	9.05	9.03	8.90	9.05	9.11	8.92	8.91	9.11	8.95	8.90	9.09	8.88
1416413_at	8.42	8.44	8.34	8.24	8.35	8.34	8.38	8.20	8.28	8.32	8.36	8.35	8.20	8.29	8.34	8.19	8.21	8.33	8.40	8.34
1416414_at	7.98	7.93	7.94	7.97	8.03	7.94	7.92	8.05	8.12	7.97	8.02	8.03	7.96	8.13	8.08	8.05	8.02	8.01	8.01	8.13
1416415_a_at	11.10	11.23	11.20	11.24	11.17	11.18	11.20	11.32	11.20	11.21	11.09	11.20	11.30	11.16	11.07	11.19	11.19	11.06	11.15	11.07
1416416_x_at	10.85	10.87	10.86	11.00	11.00	10.86	10.85	11.00	11.07	11.06	10.86	10.84	10.86	11.03	10.97	10.94	10.87	10.69	11.06	10.93
1416417_a_at	10.89	10.72	10.78	10.94	10.98	11.00	10.92	10.88	10.86	10.87	10.84	11.10	10.99	10.84	10.93	10.81	10.91	10.91	10.85	10.91
1416418_at	11.65	11.45	11.57	11.80	11.65	11.30	11.43	11.81	11.82	11.73	11.56	11.44	11.57	11.72	11.57	11.57	11.71	11.47	11.70	11.55
1416419_s_at	11.67	11.73	11.73	11.74	11.72	11.66	11.66	11.78	11.76	11.71	11.67	11.73	11.78	11.72	11.69	11.72	11.70	11.62	11.66	11.61
1416420_a_at	12.22	12.06	12.15	12.25	12.31	12.08	12.08	12.23	12.24	12.14	12.18	12.14	12.16	12.20	12.19	12.16	12.31	12.24	12.22	12.18
1416421_a_at	9.18	8.93	9.04	9.22	9.27	8.92	8.99	9.24	9.18	9.21	9.26	8.82	9.00	9.05	9.22	8.99	9.27	9.19	9.14	9.27
1416422_a_at	9.83	9.62	9.73	9.97	9.80	10.05	9.94	9.98	9.90	9.84	9.82	9.99	9.95	9.72	9.68	9.86	9.94	9.91	9.71	9.68
1416423_x_at	9.38	9.36	9.35	9.41	9.36	9.53	9.54	9.45	9.34	9.46	9.40	9.46	9.45	9.26	9.29	9.36	9.40	9.39	9.24	9.24
1416424_at	9.27	8.98	8.97	9.36	9.61	8.97	8.97	9.26	9.25	9.33	9.14	8.96	8.97	9.09	9.38	8.92	9.38	9.27	9.37	9.48
1416425_at	9.47	9.49	9.45	9.46	9.39	9.58	9.52	9.63	9.55	9.62	9.45	9.44	9.45	9.40	9.42	9.42	9.40	9.30	9.48	9.32
1416426_at	10.69	10.67	10.78	10.77	10.63	10.82	10.84	10.99	10.90	10.80	10.72	10.83	10.90	10.70	10.47	10.94	10.94	10.85	10.66	10.56
1416427_at	11.28	10.94	11.03	11.22	11.41	10.44	10.61	11.31	11.16	11.17	11.29	10.43	10.75	11.20	11.37	11.15	11.36	11.29	11.16	11.38
1416428_at	9.70	9.64	9.65	9.68	9.73	9.74	9.67	9.68	9.64	9.60	9.68	9.76	9.73	9.63	9.65	9.68	9.74	9.62	9.65	9.63
1416429_a_at	9.82	9.73	9.88	10.01	9.76	10.15	10.08	10.29	10.14	9.90	9.72	10.07	10.05	9.83	9.58	10.16	10.13	10.17	9.81	9.69
1416430_at	9.78	9.57	9.64	9.84	9.76	9.56	9.55	10.08	9.91	9.82	9.68	9.55	9.73	9.72	9.69	9.85	9.86	9.82	9.77	9.67
1416431_at	8.37	8.33	8.30	8.45	8.39	8.32	8.23	8.24	8.38	8.30	8.35	8.36	8.38	8.46	8.40	8.31	8.20	8.31	8.33	8.39
1416432_at	8.99	8.87	9.06	9.17	9.18	9.06	9.10	9.34	9.22	9.18	9.03	8.98	9.07	9.11	9.09	8.99	8.99	8.88	9.22	9.16
1416433_at	8.69	8.83	8.92	8.77	8.75	8.84	8.78	8.88	8.73	8.78	8.81	9.00	9.04	8.74	8.63	8.93	8.87	8.79	8.75	8.72
1416434_at	8.34	8.45	8.26	8.28	8.29	8.33	8.39	8.17	8.20	8.31	8.33	8.29	8.23	8.25	8.40	8.25	8.21	8.30	8.34	8.39
1416435_at	8.78	8.70	8.67	8.70	8.76	8.67	8.68	8.70	8.73	8.77	8.71	8.66	8.63	8.75	8.81	8.64	8.67	8.74	8.87	8.79
1416436_a_at	8.92	8.88	8.84	8.95	8.96	8.81	8.83	8.98	9.11	9.09	8.98	8.83	8.84	9.09	9.00	8.77	8.94	8.75	8.95	8.92
1416437_a_at	9.27	8.82	8.69	9.36	9.28	8.12	8.40	9.25	9.55	9.49	9.40	8.20	8.35	9.52	9.47	8.91	9.40	8.70	9.76	9.44
1416438_at	10.74	10.65	10.64	10.72	10.74	10.85	10.73	10.74	10.69	10.81	10.70	10.85	10.77	10.68	10.80	10.69	10.71	10.70	10.81	10.77
1416439_at	9.33	9.23	9.29	9.38	9.25	9.36	9.30	9.35	9.33	9.38	9.39	9.40	9.41	9.33	9.30	9.27	9.38	9.31	9.30	9.28
1416440_at	9.95	10.06	10.06	10.14	10.02	10.10	10.14	10.31	10.13	10.11	10.01	10.07	10.20	10.09	9.95	10.34	10.21	10.09	10.14	10.01
1416441_at	8.40	8.48	8.46	8.47	8.42	8.88	8.91	9.01	8.80	8.85	8.68	8.86	8.85	8.75	8.75	8.92	8.75	8.69	8.83	8.73
1416442_at	8.46	8.37	8.36	8.45	8.43	8.57	8.47	8.62	8.54	8.54	8.36	8.46	8.48	8.41	8.49	8.40	8.48	8.46	8.54	8.52
1416443_a_at	9.98	10.01	10.02	10.02	10.04	9.83	9.85	10.06	9.94	9.99	10.00	9.90	10.07	9.97	9.95	9.99	10.08	9.92	9.98	9.96
1416444_at	9.27	9.04	9.09	9.30	9.22	9.11	9.11	9.12	8.95	9.14	9.08	8.91	8.94	8.90	9.05	9.02	9.12	9.05	9.20	9.18
1416445_at	9.64	9.77	9.78	9.87	9.74	9.91	9.83	9.85	9.72	9.78	9.59	9.84	9.86	9.73	9.65	9.89	9.78	9.79	9.85	9.77
1416446_at	10.29	10.29	10.38	10.51	10.31	10.53	10.55	10.66	10.54	10.61	10.53	10.53	10.59	10.59	10.39	10.66	10.59	10.60	10.57	10.38
1416447_at	11.07	10.88	11.09	11.12	11.07	10.69	10.84	11.17	11.26	11.00	11.26	10.78	10.90	11.12	10.95	11.08	11.38	11.36	10.94	11.01
1416448_at	9.24	9.43	9.50	9.53	9.30	9.44	9.45	9.57	9.50	9.46	9.30	9.60	9.64	9.48	9.23	9.51	9.46	9.25	9.41	9.20
1416449_x_at	8.67	8.56	8.61	8.66	8.76	8.89	8.81	8.81	8.85	9.04	8.94	8.87	8.82	8.89	8.99	8.89	8.86	8.83	9.03	9.07
1416450_at	8.62	8.57	8.57	8.55	8.47	8.61	8.59	8.54	8.51	8.55	8.65	8.63	8.60	8.54	8.63	8.57	8.59	8.65	8.58	8.52
1416451_s_at	8.97	8.71	8.79	8.88	8.81	8.81	8.75	8.93	9.03	8.81	8.83	8.84	8.76	8.90	8.79	8.88	8.86	8.76	8.90	8.84
1416452_at	10.16	10.24	10.24	10.25	10.25	10.25	10.27	10.49	10.32	10.33	10.24	10.28	10.39	10.23	10.12	10.29	10.25	10.20	10.20	10.19
1416453_x_at	11.25	11.15	11.18	11.28	11.40	11.20	11.16	11.20	11.29	11.25	11.21	11.30	11.28	11.30	11.31	11.17	11.30	11.21	11.33	11.29
1416454_s_at	9.90	9.95	9.78	9.80	9.79	10.05	10.21	9.76	9.85	9.98	9.61	9.60	9.52	9.54	10.01	9.65	9.61	9.68	9.96	9.83
1416455_a_at	9.73	9.60	9.69	10.00	10.15	10.51	10.54	10.80	10.86	10.86	10.27	10.12	10.22	10.60	10.70	10.37	10.39	10.12	10.84	10.63
1416456_a_at	8.53	8.62	8.67	8.60	8.46	8.52	8.58	8.59	8.57	8.44	8.30	8.54	8.52	8.41	8.22	8.68	8.52	8.43	8.56	8.36
1416457_at	9.10	9.08	9.00	9.03	9.11	8.99	9.09	9.08	9.03	9.12	9.13	8.97	9.04	8.94	9.23	8.99	9.03	9.04	9.02	9.17
1416458_at	9.34	9.33	9.25	9.29	9.32	9.53	9.47	9.51	9.41	9.50	9.27	9.39	9.38	9.21	9.29	9.46	9.44	9.39	9.44	9.33
1416459_at	8.76	8.78	8.73	8.81	8.74	8.36	8.59	8.93	8.81	8.89	8.71	8.48	8.61	8.79	8.82	8.77	8.85	8.62	8.86	8.77
1416460_at	8.30	8.32	8.32	8.23	8.27	8.25	8.26	8.34	8.40	8.29	8.28	8.33	8.24	8.46	8.35	8.31	8.29	8.37	8.26	8.37
1416461_at	10.30	10.26	10.31	10.35	10.32	10.31	10.34	10.55	10.42	10.36	10.35	10.36	10.48	10.38	10.30	10.44	10.47	10.42	10.34	10.34
1416462_at	10.39	10.36	10.30	10.43	10.47	10.11	10.27	10.63	10.50	10.46	10.44	10.09	10.32	10.45	10.44	10.37	10.49	10.36	10.44	10.42
1416463_at	8.81	8.75	8.78	8.84	8.81	8.65	8.69	8.98	8.85	8.84	8.85	8.61	8.76	8.75	8.79	8.68	8.79	8.63	8.73	8.67
1416464_at	8.65	8.66	8.59	8.53	8.63	8.71	8.59	8.44	8.47	8.58	8.64	8.58	8.52	8.53	8.71	8.54	8.58	8.62	8.64	8.70
1416465_a_at	10.88	10.84	10.93	10.99	10.94	10.90	10.93	11.04	10.89	10.87	10.85	10.98	10.99	10.85	10.84	10.94	11.06	10.99	10.70	10.76
1416466_at	11.12	11.06	11.14	11.16	11.15	10.87	11.04	11.30	11.12	11.12	11.17	10.94	11.12	11.12	11.05	11.15	11.32	11.15	10.97	11.03
1416467_at	10.17	9.82	9.81	9.99	10.39	9.43	9.68	10.06	9.94	10.07	10.27	9.43	9.72	9.87	10.36	9.86	10.33	10.16	9.91	10.36
1416468_at	9.30	9.43	9.37	9.45	9.55	9.58	9.50	9.57	9.55	9.72	9.18	9.41	9.40	9.41	9.50	8.99	8.80	8.80	8.84	8.83
1416469_at	9.82	9.75	9.70	9.84	9.89	9.72	9.70	9.84	9.78	9.79	9.74	9.74	9.79	9.82	9.82	9.76	9.76	9.79	9.73	9.83
1416470_a_at	9.84	9.91	9.94	10.04	10.00	10.07	10.06	10.11	10.10	10.05	9.82	10.16	10.16	10.00	9.91	9.97	9.95	9.81	9.97	9.89
1416471_at	9.88	10.03	9.99	9.96	9.95	10.11	10.05	10.10	9.97	10.03	9.96	10.01	10.12	9.96	9.90	10.04	9.91	9.84	9.95	9.86
1416472_at	9.53	9.58	9.50	9.53	9.47	9.47	9.50	9.64	9.49	9.54	9.47	9.48	9.62	9.46	9.43	9.54	9.53	9.44	9.48	9.39
1416473_a_at	9.51	9.62	9.62	9.59	9.61	9.77	9.67	9.68	9.53	9.53	9.54	9.83	9.86	9.52	9.47	9.81	9.61	9.57	9.51	9.33
1416474_at	9.19	9.16	9.26	9.34	9.21	9.23	9.20	9.36	9.22	9.30	9.16	9.33	9.35	9.24	9.12	9.32	9.21	9.18	9.22	9.16
1416475_at	9.12	8.99	9.09	9.16	9.11	8.74	8.90	9.24	9.21	9.09	9.12	8.74	8.96	9.16	9.10	9.08	9.16	9.02	9.12	9.00
1416476_a_at	10.84	10.75	10.90	10.90	10.68	10.90	10.84	10.94	10.96	10.87	10.83	10.87	10.85	10.87	10.61	10.91	10.89	10.93	10.71	10.55
1416477_at	10.28	10.28	10.35	10.29	10.19	10.21	10.31	10.49	10.33	10.29	10.31	10.30	10.40	10.27	10.13	10.35	10.34	10.24	10.20	10.13
1416478_a_at	11.31	11.29	11.34	11.33	11.39	11.29	11.28	11.37	11.32	11.30	11.32	11.41	11.44	11.29	11.35	11.34	11.34	11.27	11.21	11.30
1416479_a_at	9.52	9.57	9.59	9.60	9.60	9.68	9.64	9.67	9.53	9.74	9.51	9.60	9.57	9.53	9.59	9.60	9.50	9.35	9.68	9.59
1416480_a_at	10.59	10.39	10.48	10.69	10.61	10.62	10.56	10.70	10.64	10.63	10.37	10.49	10.47	10.38	10.34	10.54	10.68	10.55	10.54	10.51
1416481_s_at	10.14	10.10	10.17	10.23	10.06	10.32	10.19	10.29	10.16	10.20	10.17	10.38	10.39	10.22	10.04	10.29	10.15	10.04	10.06	9.91
1416482_at	9.68	9.51	9.50	9.57	9.88	9.48	9.43	9.37	9.34	9.64	9.70	9.44	9.38	9.37	9.77	9.40	9.82	9.79	9.59	9.99
1416483_at	10.87	11.50	11.56	10.97	11.08	11.62	11.55	10.92	10.97	10.88	10.87	11.66	11.69	10.94	10.93	11.53	10.97	10.93	10.93	10.96
1416484_at	10.20	10.51	10.55	10.20	10.43	10.30	10.46	10.16	10.14	10.29	10.26	10.25	10.42	10.13	10.33	10.31	10.22	10.20	10.29	10.34
1416485_at	10.47	10.43	10.38	10.50	10.55	10.51	10.46	10.53	10.48	10.58	10.46	10.47	10.49	10.42	10.57	10.39	10.46	10.38	10.42	10.52
1416486_at	10.06	9.96	9.95	9.99	10.00	10.12	10.04	10.04	9.97	10.08	10.08	10.10	10.11	9.99	10.01	10.00	10.08	10.02	10.04	10.04
1416487_a_at	8.48	8.42	8.44	8.44	8.41	8.49	8.45	8.55	8.51	8.53	8.53	8.52	8.52	8.60	8.56	8.51	8.55	8.49	8.59	8.46
1416488_at	9.85	9.83	9.89	10.00	9.85	10.00	10.02	10.12	10.01	9.96	10.05	9.96	10.07	10.04	9.87	9.98	10.12	9.93	9.92	9.86
1416489_at	8.67	8.67	8.56	8.56	8.64	8.75	8.80	8.53	8.45	8.59	8.64	8.62	8.52	8.53	8.64	8.47	8.53	8.54	8.74	8.62
1416490_at	8.09	8.11	8.00	8.01	8.06	8.18	8.10	7.95	7.98	8.14	8.06	8.05	8.01	8.04	8.17	8.01	8.06	8.09	8.01	8.08
1416491_at	9.18	9.13	9.15	9.24	9.21	9.06	9.10	9.09	9.14	9.13	9.11	9.02	9.08	9.14	9.30	9.12	9.10	9.03	9.28	9.26
1416492_at	8.81	8.82	8.82	8.77	8.81	8.83	8.75	8.68	8.77	8.93	8.77	8.76	8.71	8.78	8.74	8.70	8.67	8.76	8.76	8.88
1416493_at	10.19	9.79	9.92	10.13	10.23	9.72	9.89	10.21	10.21	10.24	9.85	9.54	9.70	9.77	9.87	9.72	9.89	9.67	9.90	9.88
1416494_at	10.53	10.45	10.58	10.82	10.86	11.03	11.05	11.12	11.13	11.14	10.97	11.03	11.08	11.06	11.16	10.06	9.98	9.87	10.15	10.13
1416495_s_at	10.84	10.71	10.89	11.09	10.98	11.29	11.20	11.28	11.35	11.24	11.16	11.29	11.27	11.20	11.10	11.00	11.00	10.91	11.03	10.94
1416496_at	11.60	11.59	11.64	11.71	11.69	11.60	11.63	11.75	11.71	11.72	11.64	11.58	11.63	11.67	11.65	11.69	11.61	11.52	11.69	11.63
1416497_at	9.44	9.05	9.03	9.23	9.44	9.01	8.97	9.24	9.26	9.37	9.65	9.02	9.02	9.41	9.79	9.21	9.50	9.35	9.59	9.63
1416498_at	8.14	8.22	8.18	8.10	8.07	8.19	8.23	8.35	8.20	8.17	8.14	8.11	8.22	8.09	8.21	8.25	8.20	8.22	8.05	8.16
1416499_a_at	10.54	10.48	10.64	10.59	10.48	10.67	10.70	10.82	10.75	10.69	10.54	10.57	10.60	10.52	10.29	10.65	10.60	10.57	10.39	10.29
1416500_at	9.93	9.90	9.98	10.12	10.12	10.43	10.36	10.40	10.36	10.31	10.21	10.40	10.43	10.29	10.22	10.29	10.27	10.19	10.27	10.18
1416501_at	9.12	9.22	9.29	8.60	9.18	9.54	9.51	8.62	8.66	8.73	9.13	9.41	9.44	8.51	9.20	9.46	9.28	9.23	8.63	9.27
1416502_a_at	9.50	9.61	9.56	9.62	9.55	9.57	9.57	9.51	9.48	9.67	9.51	9.64	9.56	9.51	9.63	9.54	9.47	9.46	9.73	9.67
1416503_at	10.21	10.20	10.19	10.21	10.33	10.38	10.34	10.35	10.20	10.40	10.36	10.42	10.42	10.28	10.51	10.46	10.52	10.44	10.46	10.54
1416504_at	8.68	8.66	8.59	8.66	8.73	8.37	8.37	8.66	8.69	8.78	8.71	8.38	8.35	8.70	8.81	8.53	8.71	8.62	8.79	8.79
1416505_at	10.14	10.17	10.21	10.08	10.09	10.24	10.48	10.64	10.26	9.83	9.81	10.11	10.36	10.20	9.61	9.99	10.40	10.25	10.11	10.00
1416506_at	10.56	10.58	10.66	10.60	10.56	10.80	10.78	10.65	10.54	10.60	10.60	10.85	10.83	10.49	10.51	10.42	10.43	10.37	10.33	10.31
1416507_at	8.26	8.31	8.23	8.21	8.24	8.31	8.24	8.25	8.23	8.25	8.30	8.34	8.41	8.19	8.29	8.28	8.30	8.27	8.18	8.28
1416508_at	10.30	10.29	10.27	10.37	10.35	10.37	10.36	10.38	10.32	10.35	10.23	10.32	10.38	10.28	10.24	10.28	10.26	10.15	10.32	10.23
1416509_at	10.39	10.38	10.41	10.47	10.43	10.49	10.48	10.61	10.42	10.43	10.40	10.51	10.58	10.35	10.32	10.46	10.49	10.46	10.32	10.32
1416510_at	9.81	9.83	9.87	9.95	9.91	9.79	9.75	9.89	9.86	9.95	9.82	9.80	9.82	9.86	9.90	9.93	9.83	9.65	10.01	9.91
1416511_a_at	8.90	9.00	8.94	8.95	8.88	9.01	9.01	9.10	9.05	9.09	8.94	9.00	9.06	9.09	9.07	9.11	8.97	9.00	9.13	9.10
1416512_at	9.38	9.15	9.17	9.40	9.37	9.05	9.09	9.28	9.27	9.30	9.36	9.24	9.24	9.24	9.28	9.24	9.50	9.31	9.32	9.41
1416513_at	9.25	9.18	9.18	9.28	9.24	9.36	9.20	9.10	9.03	9.41	9.25	9.14	9.10	8.96	9.32	9.12	9.12	9.16	9.30	9.22
1416514_a_at	11.48	11.35	11.53	11.65	11.43	11.56	11.53	11.50	11.58	11.48	11.49	11.44	11.40	11.51	11.41	11.55	11.53	11.42	11.37	11.45
1416515_at	9.21	8.83	8.64	9.03	9.03	8.73	8.79	8.89	9.03	9.14	9.08	8.62	8.53	9.08	9.29	8.66	9.06	8.76	9.41	9.16
1416516_at	8.22	7.94	7.93	8.19	8.22	7.88	7.90	8.16	8.43	8.37	8.31	7.97	7.97	8.39	8.33	7.92	8.35	7.93	8.54	8.22
1416517_at	9.72	9.76	9.81	9.75	9.79	9.62	9.66	9.46	9.41	9.66	9.59	9.64	9.60	9.45	9.61	9.61	9.52	9.54	9.73	9.63
1416518_at	8.63	8.57	8.62	8.49	8.49	8.67	8.51	8.35	8.29	8.69	8.70	8.49	8.44	8.43	8.60	8.44	8.52	8.53	8.50	8.61
1416519_at	11.50	11.48	11.60	11.65	11.63	11.63	11.59	11.52	11.61	11.54	11.51	11.65	11.64	11.54	11.52	11.62	11.64	11.54	11.66	11.55
1416520_x_at	11.26	11.22	11.28	11.41	11.38	11.44	11.34	11.26	11.36	11.29	11.24	11.56	11.40	11.28	11.25	11.35	11.39	11.32	11.44	11.33
1416521_at	11.40	11.21	11.18	11.56	11.44	11.25	11.12	11.14	11.47	11.48	11.36	11.14	11.16	11.56	11.48	11.19	11.46	11.04	11.61	11.52
1416522_a_at	11.07	10.93	10.95	11.15	11.21	10.95	10.90	11.11	11.10	11.13	11.00	11.06	11.05	11.06	11.13	10.96	10.97	10.93	11.13	11.08
1416523_at	8.40	8.45	8.41	8.38	8.38	8.42	8.40	8.30	8.33	8.35	8.40	8.40	8.33	8.44	8.37	8.48	8.41	8.45	8.57	8.55
1416524_at	11.09	10.94	11.01	11.08	11.18	10.92	10.98	11.12	11.04	11.02	11.07	11.00	11.09	11.06	11.14	11.01	11.18	11.18	11.01	11.11
1416525_at	10.48	10.07	10.12	10.43	10.65	9.56	9.91	10.47	10.46	10.43	10.46	9.76	10.00	10.48	10.61	9.97	10.53	10.39	10.45	10.55
1416526_a_at	10.49	10.46	10.48	10.60	10.54	10.65	10.61	10.59	10.60	10.70	10.41	10.68	10.64	10.47	10.52	10.43	10.49	10.40	10.52	10.50
1416527_at	8.24	8.24	8.27	8.25	8.16	8.22	8.28	8.26	8.22	8.19	8.27	8.21	8.15	8.21	8.21	8.20	8.14	8.25	8.16	8.15
1416528_at	10.71	10.47	10.52	10.71	10.75	10.52	10.57	10.63	10.68	10.74	10.79	10.69	10.65	10.70	10.84	10.61	10.82	10.61	10.68	10.83
1416529_at	8.28	8.28	8.33	8.27	8.28	8.33	8.25	8.38	8.18	8.16	8.27	8.36	8.40	8.21	8.24	8.39	8.30	8.26	8.29	8.16
1416530_a_at	9.46	9.65	9.53	9.56	9.52	9.39	9.39	9.45	9.24	9.20	9.48	9.71	9.74	9.58	9.60	9.67	9.49	9.45	9.61	9.52
1416531_at	9.33	9.25	9.30	9.24	9.20	9.34	9.40	9.63	9.46	9.51	9.23	9.35	9.37	9.24	9.09	9.45	9.40	9.19	9.36	9.19
1416532_at	9.91	9.86	9.94	9.93	9.89	10.14	10.08	10.12	10.05	10.15	10.15	10.12	10.14	10.02	10.08	10.18	10.14	10.05	10.14	10.12
1416533_at	10.20	10.08	10.17	10.24	10.32	10.20	10.14	10.12	10.14	10.29	10.26	10.30	10.22	10.22	10.48	10.16	10.19	10.09	10.31	10.44
1416534_at	10.02	10.11	10.14	10.08	10.00	10.06	10.08	10.17	10.11	10.02	10.02	10.08	10.18	10.07	9.91	10.18	10.14	10.00	10.03	9.99
1416535_at	9.82	9.83	9.86	9.96	9.89	9.86	9.84	9.84	9.83	9.99	9.77	9.90	9.89	9.79	9.87	9.88	9.84	9.72	9.96	9.88
1416536_at	9.34	9.21	9.25	9.37	9.41	9.30	9.27	9.39	9.33	9.46	9.36	9.32	9.40	9.33	9.48	9.37	9.44	9.26	9.39	9.45
1416537_at	9.98	9.96	9.94	10.02	9.97	10.03	9.96	10.07	10.09	10.12	10.00	9.97	9.92	10.07	10.01	10.04	9.99	9.83	10.10	9.94
1416538_at	8.64	8.61	8.66	8.68	8.68	8.60	8.62	8.64	8.64	8.57	8.52	8.45	8.48	8.62	8.53	8.63	8.61	8.50	8.74	8.65
1416539_at	8.43	8.44	8.44	8.44	8.49	8.46	8.45	8.39	8.41	8.48	8.56	8.52	8.54	8.45	8.64	8.47	8.42	8.39	8.40	8.39
1416540_at	9.59	9.56	9.57	9.51	9.55	9.56	9.47	9.37	9.46	9.50	9.50	9.43	9.36	9.53	9.60	9.52	9.36	9.43	9.67	9.57
1416541_at	9.01	9.02	9.08	9.06	9.13	9.03	9.02	9.05	9.00	9.06	9.05	9.10	9.12	9.01	9.11	9.07	8.98	8.93	9.12	9.14
1416542_at	9.42	9.38	9.48	9.44	9.42	9.36	9.27	9.38	9.42	9.34	9.30	9.49	9.39	9.42	9.20	9.50	9.39	9.26	9.46	9.30
1416543_at	9.08	9.20	9.19	9.18	9.10	9.27	9.26	9.28	9.21	9.12	9.05	9.10	9.26	9.15	9.11	9.31	9.19	9.12	9.34	9.07
1416544_at	8.84	8.95	8.96	8.92	8.73	8.97	9.02	8.95	8.78	8.78	8.87	8.94	9.02	8.81	8.81	9.04	8.85	8.82	8.99	8.78
1416545_at	9.53	9.51	9.46	9.51	9.45	9.43	9.43	9.57	9.49	9.53	9.49	9.52	9.48	9.57	9.57	9.52	9.59	9.54	9.54	9.55
1416546_a_at	11.50	11.43	11.47	11.53	11.59	11.51	11.52	11.61	11.58	11.57	11.55	11.59	11.61	11.57	11.60	11.47	11.61	11.53	11.56	11.58
1416547_at	10.73	10.76	10.79	10.84	10.86	10.95	10.88	10.85	10.80	10.85	10.82	10.97	10.98	10.80	10.83	10.83	10.86	10.70	10.81	10.82
1416548_at	8.91	8.99	9.02	8.97	8.92	9.09	9.10	9.13	9.03	9.05	9.03	9.11	9.22	8.97	8.98	9.09	9.04	8.91	8.97	8.90
1416549_at	9.00	9.06	9.03	8.97	8.98	9.23	9.29	9.32	9.21	9.33	9.18	9.22	9.33	9.17	9.14	9.10	9.05	8.91	9.05	8.97
1416550_at	8.85	8.86	8.90	8.82	8.84	8.74	8.90	9.09	9.08	9.07	8.96	8.86	8.99	9.05	9.01	8.90	8.84	8.80	8.85	8.84
1416551_at	11.75	11.88	11.93	11.81	11.82	11.84	11.81	11.86	11.81	11.76	11.74	11.85	11.94	11.81	11.75	11.99	11.78	11.73	11.72	11.69
1416552_at	8.39	8.35	8.33	8.28	8.33	8.32	8.34	8.26	8.30	8.29	8.32	8.26	8.24	8.26	8.35	8.28	8.28	8.38	8.25	8.30
1416553_at	8.78	8.83	8.85	8.80	8.79	8.71	8.83	8.81	8.79	8.81	8.81	8.78	8.86	8.77	8.88	8.85	8.81	8.69	8.86	8.87
1416554_at	8.80	8.74	8.82	8.92	8.97	8.74	8.77	8.92	9.00	8.97	8.87	8.78	8.84	8.97	8.86	8.88	8.82	8.80	8.93	8.93
1416555_at	10.36	10.20	10.24	10.39	10.43	10.23	10.28	10.41	10.32	10.40	10.39	10.33	10.35	10.30	10.46	10.30	10.44	10.32	10.26	10.40
1416556_at	9.75	9.80	9.80	9.92	9.81	9.90	9.92	9.98	9.90	9.92	9.79	9.82	9.85	9.76	9.80	9.88	9.84	9.68	9.86	9.83
1416557_a_at	9.58	9.67	9.71	9.77	9.64	9.62	9.68	9.83	9.80	9.76	9.58	9.65	9.77	9.72	9.54	9.72	9.71	9.64	9.80	9.59
1416558_at	8.48	8.47	8.46	8.42	8.41	8.57	8.51	8.55	8.43	8.45	8.49	8.48	8.59	8.35	8.38	8.37	8.40	8.39	8.32	8.36
1416559_at	8.87	8.78	8.83	8.83	8.81	8.73	8.74	8.87	8.79	8.80	8.79	8.80	8.85	8.90	8.86	8.60	8.56	8.61	8.63	8.57
1416560_at	8.88	8.86	8.94	8.94	8.85	8.83	8.82	8.91	8.82	8.91	8.82	8.89	8.87	8.76	8.90	8.92	8.78	8.81	8.91	8.67
1416561_at	11.71	11.72	11.91	11.88	11.74	11.80	11.72	11.82	11.87	11.70	11.70	11.81	11.84	11.83	11.57	11.89	11.80	11.84	11.76	11.64
1416562_at	10.59	10.71	10.65	10.72	10.66	9.89	10.28	10.72	10.70	10.68	10.68	10.16	10.51	10.72	10.56	10.58	10.68	10.44	10.78	10.52
1416563_at	9.85	9.72	9.77	9.77	9.70	9.87	9.88	9.92	9.69	9.81	9.84	9.86	9.89	9.61	9.73	9.80	9.96	9.86	9.63	9.76
1416564_at	8.37	8.44	8.23	8.24	8.26	8.44	8.47	8.25	8.19	8.23	8.26	8.22	8.28	8.17	8.28	8.21	8.29	8.30	8.38	8.28
1416565_at	11.50	11.36	11.31	11.43	11.56	11.45	11.38	11.53	11.43	11.42	11.49	11.51	11.55	11.40	11.62	11.36	11.51	11.52	11.39	11.51
1416566_at	10.22	10.10	10.16	10.19	10.25	10.00	10.08	10.20	10.08	10.21	10.21	10.02	10.08	10.07	10.29	10.15	10.35	10.13	10.35	10.36
1416567_s_at	10.84	10.63	10.76	11.04	11.01	10.96	10.98	10.96	11.02	11.05	10.95	11.10	10.99	10.89	11.12	10.72	11.03	10.92	10.97	11.08
1416568_a_at	9.02	9.07	9.12	9.02	9.12	9.10	9.04	8.83	8.95	9.04	9.00	8.95	8.94	9.07	9.21	9.05	9.00	8.90	9.18	9.17
1416569_at	8.79	8.79	8.80	8.95	8.84	8.88	8.96	9.26	9.03	8.96	8.78	8.79	8.93	8.81	8.72	9.08	9.10	8.96	9.01	8.89
1416570_s_at	9.47	9.40	9.32	9.51	9.63	9.38	9.37	9.52	9.48	9.57	9.18	9.19	9.24	9.28	9.25	9.22	9.18	9.14	9.34	9.17
1416571_at	7.99	8.08	7.99	7.98	8.10	7.98	7.97	8.06	8.07	7.97	8.03	8.02	7.99	8.10	8.01	8.01	7.98	8.01	7.96	8.00
1416572_at	8.32	8.31	8.27	8.35	8.28	8.37	8.30	8.40	8.41	8.46	8.30	8.27	8.25	8.34	8.47	8.33	8.32	8.27	8.50	8.50
1416573_at	8.51	8.41	8.39	8.60	8.58	8.26	8.34	8.63	8.71	8.72	8.50	8.26	8.38	8.65	8.61	8.48	8.52	8.36	8.73	8.58
1416574_at	9.56	9.55	9.60	9.70	9.58	9.70	9.68	9.79	9.74	9.63	9.56	9.81	9.77	9.63	9.41	9.66	9.68	9.54	9.55	9.48
1416575_at	8.29	8.28	8.28	8.26	8.38	8.28	8.32	8.29	8.33	8.32	8.25	8.28	8.32	8.31	8.38	8.27	8.29	8.33	8.32	8.37
1416576_at	8.35	8.42	8.43	8.30	8.44	8.51	8.41	8.36	8.42	8.35	8.48	8.50	8.44	8.43	8.41	8.42	8.31	8.40	8.44	8.43
1416577_a_at	10.73	10.69	10.61	10.60	10.71	10.84	10.71	10.77	10.67	10.68	10.82	10.91	10.94	10.65	10.78	10.70	10.82	10.91	10.55	10.76
1416578_at	10.09	10.07	10.05	10.06	10.17	10.24	10.16	10.20	10.01	10.11	10.17	10.31	10.33	9.98	10.09	10.08	10.27	10.35	9.90	10.15
1416579_a_at	8.53	8.45	8.50	8.42	8.31	8.49	8.46	8.34	8.26	8.53	8.56	8.47	8.36	8.44	8.42	8.41	8.47	8.52	8.39	8.48
1416580_a_at	10.73	10.56	10.65	10.85	10.87	10.63	10.56	10.71	10.79	10.82	10.64	10.61	10.67	10.77	10.81	10.70	10.70	10.50	10.88	10.82
1416581_at	9.25	9.22	9.29	9.27	9.24	9.21	9.21	9.31	9.23	9.27	9.25	9.35	9.36	9.22	9.26	9.34	9.32	9.30	9.23	9.31
1416582_a_at	9.23	9.16	9.30	9.36	9.17	9.40	9.28	9.53	9.45	9.16	9.13	9.58	9.42	9.37	9.07	9.45	9.35	9.31	9.23	9.04
1416583_at	8.90	8.89	8.97	8.99	8.96	8.99	8.93	9.09	9.04	9.06	8.90	9.07	9.05	9.00	8.97	9.02	9.06	8.87	9.10	9.02
1416584_at	8.87	8.67	8.73	8.88	8.90	8.72	8.65	8.74	8.81	9.01	8.87	8.71	8.65	8.81	9.07	8.66	8.79	8.71	8.90	9.00
1416585_at	9.46	9.47	9.52	9.58	9.52	9.62	9.60	9.57	9.46	9.49	9.46	9.66	9.66	9.43	9.45	9.41	9.35	9.26	9.37	9.40
1416586_at	9.23	9.31	9.33	9.32	9.19	9.25	9.24	9.35	9.31	9.30	9.23	9.31	9.40	9.28	9.16	9.36	9.26	9.19	9.23	9.21
1416587_a_at	8.80	8.85	8.97	8.96	8.82	9.14	8.97	8.98	8.96	8.90	8.81	9.16	9.11	8.88	8.79	8.96	8.88	8.80	8.93	8.84
1416588_at	10.62	10.70	10.69	10.72	10.67	10.62	10.65	10.62	10.65	10.66	10.47	10.67	10.69	10.60	10.55	10.38	10.29	10.26	10.44	10.35
1416589_at	10.71	10.94	10.92	10.49	10.74	11.21	11.09	10.50	10.74	10.72	10.74	11.16	11.09	10.66	11.08	11.26	10.95	10.85	10.93	10.99
1416590_a_at	9.41	9.44	9.44	9.43	9.36	9.54	9.46	9.44	9.30	9.42	9.37	9.65	9.60	9.32	9.38	9.54	9.47	9.39	9.33	9.37
1416591_at	9.57	9.55	9.52	9.59	9.48	9.55	9.49	9.60	9.48	9.52	9.47	9.67	9.66	9.42	9.46	9.67	9.64	9.45	9.51	9.40
1416592_at	9.18	9.26	9.17	9.21	9.27	9.33	9.18	9.22	9.10	9.30	9.16	9.33	9.36	9.18	9.29	9.38	9.25	9.23	9.25	9.26
1416593_at	8.90	8.79	8.70	8.95	8.99	8.36	8.47	8.88	9.02	8.99	8.79	8.46	8.61	8.99	8.97	8.69	8.95	8.67	8.99	8.91
1416594_at	8.41	8.52	8.40	8.47	8.48	8.25	8.47	8.50	8.55	8.39	8.39	8.42	8.34	8.56	8.44	8.39	8.50	8.52	8.60	8.52
1416595_at	9.53	9.48	9.50	9.56	9.59	9.54	9.47	9.58	9.43	9.57	9.53	9.51	9.61	9.48	9.50	9.49	9.53	9.46	9.55	9.54
1416596_at	8.71	8.75	8.79	8.69	8.73	8.74	8.73	8.65	8.75	8.62	8.76	8.79	8.74	8.83	8.72	8.77	8.80	8.85	8.71	8.79
1416597_at	9.24	9.30	9.29	9.35	9.43	9.44	9.40	9.25	9.25	9.48	9.29	9.44	9.47	9.20	9.43	9.35	9.31	9.28	9.44	9.47
1416598_at	8.63	8.66	8.69	8.63	8.58	8.57	8.63	8.70	8.65	8.59	8.59	8.69	8.69	8.70	8.56	8.72	8.61	8.73	8.57	8.62
1416599_at	8.72	8.69	8.67	8.69	8.79	8.60	8.64	8.62	8.79	8.74	8.73	8.57	8.58	8.81	8.87	8.68	8.61	8.72	8.70	8.87
1416600_a_at	9.75	9.63	9.71	9.76	9.74	9.68	9.70	9.70	9.69	9.72	9.75	9.80	9.84	9.74	9.71	9.70	9.78	9.61	9.69	9.70
1416601_a_at	9.01	8.62	8.59	8.97	9.13	8.30	8.49	8.82	8.96	8.99	9.10	8.27	8.39	8.99	9.18	8.52	9.05	8.70	9.14	9.14
1416602_a_at	8.73	8.74	8.66	8.80	8.65	8.50	8.56	8.64	8.64	8.80	8.58	8.57	8.62	8.66	8.73	8.74	8.70	8.69	8.90	8.96
1416603_at	10.28	10.07	10.22	10.30	10.27	10.45	10.35	10.38	10.41	10.43	10.47	10.41	10.31	10.42	10.48	10.34	10.47	10.36	10.52	10.48
1416604_at	10.81	10.78	10.80	10.90	10.87	10.75	10.79	10.89	10.88	10.88	10.88	10.94	10.91	10.92	10.81	10.91	10.90	10.82	10.80	10.75
1416605_at	10.07	9.95	9.98	10.17	10.16	9.96	10.00	10.09	9.97	10.12	10.04	10.10	10.13	9.96	10.03	9.91	10.16	9.90	10.03	10.02
1416606_s_at	10.05	10.05	10.07	10.14	10.08	10.15	10.12	10.06	9.99	10.11	10.08	10.32	10.27	10.03	10.07	10.06	10.15	9.97	10.05	10.11
1416607_at	9.34	9.56	9.49	9.52	9.30	9.47	9.45	9.54	9.32	9.37	9.29	9.60	9.64	9.39	9.21	9.56	9.40	9.34	9.39	9.21
1416608_a_at	9.69	9.66	9.69	9.80	9.72	10.05	9.93	9.89	9.81	9.87	9.70	10.00	9.92	9.65	9.64	9.83	9.93	9.75	9.72	9.83
1416609_at	9.89	9.85	9.89	9.91	9.84	10.09	9.99	10.07	10.02	10.09	9.85	10.00	10.02	9.79	9.81	10.00	10.04	9.89	9.90	9.92
1416610_a_at	10.30	10.28	10.34	10.47	10.52	10.33	10.28	10.37	10.33	10.43	10.38	10.27	10.33	10.27	10.38	10.49	10.48	10.47	10.33	10.60
1416611_at	8.75	8.89	8.90	8.83	8.74	8.94	8.88	8.93	8.89	8.86	8.73	8.86	8.84	8.89	8.75	8.96	8.72	8.71	8.88	8.74
1416612_at	8.25	8.42	8.31	8.32	8.21	8.39	8.44	8.36	8.35	8.24	8.18	8.34	8.36	8.37	8.29	8.30	8.04	8.24	8.35	8.11
1416613_at	7.95	7.92	7.93	7.96	7.94	7.93	8.01	7.97	7.91	7.87	7.95	8.01	7.93	8.05	7.99	7.91	7.92	7.92	8.00	7.91
1416614_at	11.09	11.00	11.15	11.21	11.11	10.98	11.04	11.07	11.12	11.05	10.90	10.82	10.76	10.96	10.77	11.24	11.15	10.97	11.16	10.98
1416615_at	9.83	9.71	9.67	9.82	9.71	9.69	9.70	9.85	9.84	9.95	9.80	9.72	9.71	9.84	9.79	9.74	9.86	9.68	9.99	9.75
1416616_s_at	9.73	9.70	9.78	9.91	9.81	10.12	10.03	9.86	9.82	9.92	9.73	10.12	10.01	9.73	9.84	9.86	9.92	9.79	9.99	9.88
1416617_at	9.12	9.25	9.21	9.14	9.03	9.56	9.42	9.49	9.25	9.30	9.14	9.55	9.62	9.20	9.14	9.44	9.27	9.29	9.30	9.19
1416618_at	8.84	8.80	8.90	9.02	8.84	8.81	8.87	9.09	9.12	9.06	8.83	8.83	8.89	9.06	8.84	8.88	8.83	8.76	8.96	8.79
1416619_at	8.98	8.91	8.85	8.96	8.93	9.09	9.14	9.10	8.95	9.07	9.04	8.98	8.99	8.94	9.10	9.00	9.02	9.05	9.09	9.00
1416620_at	9.05	9.11	9.15	9.12	9.19	9.28	9.19	9.11	9.07	9.20	9.10	9.28	9.28	9.05	9.14	9.01	9.01	8.91	8.98	8.93
1416621_at	9.71	9.82	9.75	9.75	9.70	9.87	9.82	9.99	9.78	9.85	9.74	9.83	9.87	9.75	9.78	9.88	9.82	9.83	9.77	9.81
1416622_at	8.69	8.72	8.73	8.78	8.64	8.58	8.70	8.73	8.76	8.70	8.67	8.75	8.76	8.75	8.61	8.85	8.74	8.61	8.72	8.65
1416623_at	8.61	8.68	8.67	8.76	8.63	8.77	8.77	8.98	8.85	8.83	8.72	8.79	8.84	8.72	8.67	8.80	8.80	8.59	8.79	8.64
1416624_a_at	12.10	12.05	12.09	12.16	12.25	12.16	12.10	12.10	12.10	12.08	12.11	12.23	12.18	12.13	12.15	12.10	12.12	12.10	12.13	12.09
1416625_at	8.30	8.48	8.57	8.55	8.42	8.52	8.62	8.60	8.54	8.47	8.28	8.47	8.51	8.39	8.52	8.57	8.34	8.32	8.56	8.44
1416626_at	8.13	8.17	8.08	8.14	8.12	8.11	8.06	8.07	8.14	8.08	8.15	8.11	8.09	8.33	8.12	8.08	8.07	8.13	8.17	8.11
1416627_at	8.69	8.68	8.66	8.60	8.61	8.74	8.72	8.82	8.71	8.84	8.68	8.64	8.66	8.63	8.72	8.48	8.51	8.51	8.54	8.54
1416628_at	9.88	9.78	9.76	10.00	9.88	9.90	9.83	10.08	9.95	10.02	9.89	9.94	9.98	9.91	9.98	9.83	9.90	9.79	9.87	9.84
1416629_at	8.19	8.33	8.37	8.31	8.27	8.34	8.36	8.37	8.26	8.33	8.19	8.28	8.28	8.33	8.25	8.30	8.20	8.21	8.22	8.21
1416630_at	9.58	9.49	9.55	9.77	9.77	9.69	9.70	9.91	9.66	9.83	9.62	9.53	9.53	9.58	9.82	9.73	9.83	9.58	9.83	9.86
1416631_at	8.79	8.78	8.76	8.83	8.75	8.94	8.93	9.06	8.94	8.94	8.97	8.98	9.01	8.93	8.87	8.86	8.83	8.73	8.73	8.68
1416632_at	9.45	9.60	9.57	9.54	9.63	9.54	9.51	9.47	9.38	9.47	9.15	9.30	9.30	9.20	9.29	9.44	9.32	9.35	9.46	9.39
1416633_a_at	10.00	9.96	10.02	10.09	10.02	10.00	10.04	10.09	9.95	9.95	10.08	10.15	10.15	9.95	9.88	10.16	10.14	10.06	9.90	9.87
1416634_at	9.52	9.32	9.50	9.64	9.63	9.43	9.40	9.69	9.52	9.50	9.58	9.50	9.63	9.53	9.48	9.56	9.70	9.47	9.55	9.44
1416635_at	9.67	9.72	9.75	9.78	9.71	9.96	9.88	9.97	9.75	9.87	9.70	9.83	9.87	9.72	9.68	9.82	9.69	9.61	9.76	9.69
1416636_at	11.09	11.06	11.10	11.22	11.19	11.00	11.08	11.19	11.08	11.08	11.17	10.97	11.12	11.18	11.06	11.14	11.16	11.05	11.11	11.08
1416637_at	9.02	8.87	8.85	9.05	9.22	9.19	9.19	9.39	9.18	9.28	8.90	9.05	9.03	9.06	9.26	9.25	9.11	9.10	9.18	9.21
1416638_at	9.82	9.67	9.74	9.73	9.73	9.71	9.79	9.83	9.65	9.68	9.62	9.71	9.76	9.60	9.69	9.83	9.83	9.80	9.71	9.70
1416639_at	8.59	8.61	8.67	8.51	8.54	8.69	8.68	8.76	8.83	8.77	8.67	8.72	8.59	8.78	8.61	8.82	8.84	8.85	8.75	8.83
1416640_at	8.50	8.59	8.62	8.61	8.57	8.53	8.52	8.67	8.62	8.56	8.50	8.66	8.64	8.58	8.45	8.76	8.53	8.49	8.62	8.49
1416641_at	8.69	8.83	8.75	8.69	8.74	8.83	8.76	8.70	8.64	8.77	8.74	8.95	8.87	8.70	8.84	8.82	8.63	8.73	8.72	8.73
1416642_a_at	12.23	12.17	12.26	12.20	12.27	12.26	12.19	12.29	12.30	12.18	12.24	12.25	12.25	12.26	12.20	12.25	12.19	12.17	12.11	12.05
1416643_at	8.06	8.12	7.88	7.91	7.89	8.06	8.11	7.75	7.80	7.89	7.93	7.96	7.86	7.95	7.96	7.85	7.76	7.95	8.13	8.02
1416644_a_at	8.15	8.19	8.25	8.11	8.28	8.15	8.12	8.20	8.30	8.24	8.26	8.28	8.13	8.38	8.25	8.27	8.14	8.23	8.15	8.17
1416645_a_at	7.82	7.76	7.78	7.74	7.67	7.74	7.80	7.79	7.70	7.71	7.72	7.85	7.80	7.77	7.75	7.70	7.63	7.70	7.74	7.80
1416646_at	7.80	7.82	7.83	7.82	7.88	7.84	7.82	7.84	7.90	7.79	7.89	7.84	7.86	7.90	7.80	7.79	7.84	7.84	7.80	7.84
1416647_at	9.13	9.08	9.14	9.31	9.23	9.32	9.27	9.31	9.33	9.42	9.13	9.46	9.30	9.29	9.30	9.23	9.27	9.11	9.39	9.28
1416648_at	10.62	10.76	10.78	10.79	10.72	10.80	10.75	10.74	10.69	10.78	10.65	10.97	10.96	10.75	10.74	10.82	10.67	10.70	10.73	10.71
1416649_at	8.12	8.02	8.05	8.12	8.11	8.11	8.01	8.01	8.00	8.06	8.05	8.02	7.98	8.11	8.15	7.99	8.05	8.09	8.05	8.07
1416650_at	7.79	7.83	7.88	7.75	7.75	7.74	7.70	7.77	7.85	7.70	7.78	7.83	7.77	7.89	7.71	7.82	7.73	7.79	7.79	7.68
1416651_at	9.43	9.29	9.35	9.52	9.48	9.50	9.37	9.50	9.49	9.57	9.41	9.52	9.46	9.42	9.52	9.44	9.50	9.40	9.52	9.52
1416652_at	8.24	8.21	8.24	8.27	8.25	8.10	8.14	8.21	8.17	8.16	8.21	8.10	8.15	8.21	8.24	8.09	8.10	8.10	8.19	8.19
1416653_at	9.40	9.33	9.34	9.46	9.36	9.38	9.44	9.65	9.52	9.43	9.42	9.41	9.50	9.42	9.27	9.49	9.51	9.42	9.35	9.32
1416654_at	9.08	9.16	9.04	9.07	9.14	9.06	9.13	9.11	9.04	9.18	9.00	8.95	9.05	9.03	9.19	9.01	9.00	9.04	9.18	9.19
1416655_at	9.86	9.92	9.89	9.95	9.93	10.05	10.02	10.09	9.97	9.95	9.88	9.99	10.03	9.90	9.85	10.00	9.92	9.85	9.92	9.80
1416656_at	8.83	8.92	8.84	8.90	8.87	8.97	9.02	9.12	8.96	8.97	8.96	9.01	9.06	8.94	8.99	8.86	8.91	8.83	8.99	8.95
1416657_at	10.39	10.38	10.39	10.44	10.41	10.27	10.31	10.36	10.29	10.37	10.39	10.31	10.37	10.33	10.46	10.46	10.43	10.40	10.51	10.44
1416658_at	8.54	8.68	8.50	8.83	8.73	8.48	8.52	8.42	8.32	8.74	8.48	8.49	8.36	8.64	8.66	8.55	8.39	8.61	8.57	8.62
1416659_at	10.54	10.51	10.51	10.64	10.61	10.62	10.51	10.61	10.56	10.52	10.60	10.64	10.73	10.56	10.55	10.65	10.69	10.67	10.57	10.56
1416660_at	9.55	9.52	9.52	9.29	9.61	9.62	9.75	9.32	9.24	9.64	9.53	9.24	9.25	9.28	9.65	9.19	9.46	9.47	9.40	9.60
1416661_at	8.59	8.46	8.54	8.52	8.90	8.44	8.51	8.62	8.66	8.72	8.77	8.51	8.46	8.57	8.88	8.49	8.68	8.72	8.65	8.91
1416662_at	8.49	8.44	8.45	8.51	8.53	8.47	8.38	8.49	8.59	8.59	8.42	8.36	8.40	8.58	8.63	8.42	8.52	8.48	8.55	8.55
1416663_at	10.69	10.54	10.60	10.61	10.69	10.56	10.58	10.72	10.70	10.67	10.71	10.65	10.68	10.63	10.69	10.62	10.70	10.55	10.44	10.53
1416664_at	8.80	8.71	8.73	8.78	8.71	8.69	8.69	8.79	8.81	8.74	8.82	8.74	8.74	8.90	8.80	8.83	8.80	8.81	8.74	8.83
1416665_at	9.53	9.50	9.52	9.53	9.56	9.91	9.86	9.86	9.74	9.95	9.54	9.74	9.72	9.47	9.52	9.78	9.84	9.70	9.74	9.76
1416666_at	11.24	11.32	11.41	11.24	11.19	11.42	11.38	11.38	11.40	11.22	11.23	11.40	11.46	11.25	10.99	11.42	11.31	11.28	11.10	11.04
1416667_at	9.07	9.01	8.93	9.08	9.13	9.18	9.09	9.27	9.14	9.22	9.13	9.12	9.11	9.06	9.19	9.08	9.16	9.05	9.12	9.21
1416668_at	10.24	10.39	10.44	10.39	10.35	10.57	10.48	10.48	10.30	10.35	10.25	10.58	10.63	10.28	10.23	10.45	10.30	10.19	10.25	10.14
1416669_s_at	11.62	11.42	11.48	11.71	11.76	11.41	11.39	11.56	11.62	11.51	11.63	11.52	11.57	11.63	11.69	11.51	11.74	11.65	11.60	11.66
1416670_at	8.72	8.58	8.49	8.56	8.59	8.53	8.62	8.37	8.36	8.46	8.61	8.47	8.36	8.49	8.78	8.27	8.41	8.45	8.83	8.76
1416671_a_at	9.30	9.36	9.29	9.38	9.31	9.18	9.29	9.48	9.37	9.42	9.33	9.23	9.36	9.42	9.42	9.30	9.34	9.23	9.47	9.37
1416672_s_at	9.62	9.64	9.71	9.82	9.72	10.01	9.86	9.85	9.78	9.96	9.75	9.96	9.94	9.80	9.85	9.77	9.78	9.67	9.91	9.82
1416673_at	8.31	8.36	8.40	8.18	8.22	8.35	8.34	8.34	8.34	8.29	8.31	8.39	8.38	8.41	8.26	8.36	8.29	8.32	8.26	8.35
1416674_at	8.78	8.77	8.74	9.02	9.04	8.85	8.84	8.82	8.87	9.09	8.80	8.83	8.77	8.91	9.01	8.85	8.82	8.94	8.92	8.97
1416675_s_at	8.72	8.83	8.67	8.71	8.79	8.72	8.78	8.78	8.78	8.84	8.82	8.70	8.70	8.76	8.80	8.71	8.71	8.75	8.88	8.85
1416676_at	8.21	8.17	8.08	8.07	8.20	8.18	8.17	7.94	8.00	8.21	8.26	8.06	8.03	8.02	8.32	8.09	8.11	8.10	8.06	8.20
1416677_at	8.11	8.19	8.15	8.04	8.07	8.16	8.15	8.10	8.14	8.03	8.14	8.22	8.15	8.16	8.03	8.16	8.14	8.19	8.13	8.11
1416678_at	10.18	10.35	10.38	10.30	10.22	10.58	10.54	10.36	10.24	10.35	10.29	10.65	10.58	10.21	10.20	10.35	10.29	10.26	10.21	10.14
1416679_at	10.10	10.06	10.08	10.11	10.16	10.50	10.42	10.50	10.29	10.36	10.20	10.35	10.37	10.09	10.24	10.08	10.21	10.22	10.09	10.16
1416680_at	10.35	10.44	10.51	10.41	10.43	10.60	10.53	10.16	10.08	10.12	10.35	10.70	10.72	10.25	10.33	10.39	10.24	10.22	10.20	10.18
1416681_at	9.01	8.85	8.77	8.88	9.02	8.81	8.91	8.87	8.75	8.89	9.00	8.73	8.74	8.83	8.95	8.69	8.90	8.87	8.90	8.82
1416682_at	9.09	8.78	8.85	8.84	9.05	8.62	8.63	8.76	8.65	8.71	9.11	8.71	8.85	8.80	8.91	8.68	8.97	8.91	8.72	8.73
1416683_at	9.29	9.25	9.31	9.34	9.26	9.54	9.48	9.64	9.52	9.56	9.45	9.57	9.58	9.52	9.55	9.61	9.51	9.41	9.69	9.48
1416684_at	9.39	9.20	9.33	9.43	9.48	9.24	9.31	9.48	9.49	9.42	9.57	9.40	9.46	9.42	9.44	9.44	9.60	9.29	9.33	9.31
1416685_s_at	9.70	9.57	9.62	9.63	9.73	9.79	9.70	9.72	9.64	9.78	9.83	9.85	9.78	9.61	9.78	9.68	9.75	9.62	9.61	9.68
1416686_at	8.39	8.48	8.37	8.35	8.09	8.46	8.41	8.33	8.29	8.20	8.30	8.42	8.39	8.41	8.27	8.41	8.27	8.34	8.46	8.18
1416687_at	8.65	8.57	8.61	8.54	8.78	8.74	8.65	8.62	8.55	8.55	8.68	8.64	8.74	8.45	8.74	8.66	8.77	8.79	8.52	8.83
1416688_at	10.84	10.96	11.08	11.10	11.02	10.95	10.94	11.07	10.96	10.99	10.92	11.08	11.17	11.07	10.96	11.10	10.95	10.94	10.91	10.86
1416689_at	8.31	8.36	8.40	8.18	8.26	8.34	8.39	8.50	8.37	8.23	8.45	8.55	8.44	8.42	8.36	8.38	8.28	8.39	8.31	8.23
1416690_at	9.33	9.47	9.43	9.48	9.38	9.37	9.35	9.45	9.40	9.44	9.31	9.32	9.45	9.48	9.29	9.42	9.21	9.14	9.41	9.23
1416691_at	8.92	8.71	8.68	9.07	9.12	8.18	8.40	9.00	9.02	9.10	9.05	8.30	8.43	9.01	9.13	8.69	8.91	8.56	9.13	9.05
1416692_at	9.40	9.29	9.34	9.34	9.46	9.35	9.42	9.50	9.38	9.36	9.36	9.28	9.38	9.32	9.32	9.37	9.43	9.27	9.29	9.27
1416693_at	7.90	7.98	7.88	8.06	7.86	8.02	7.96	8.01	7.99	7.96	7.84	7.96	7.90	8.04	7.92	7.89	7.86	7.94	8.04	7.94
1416694_at	8.08	8.02	7.98	8.07	8.13	8.07	8.00	7.95	8.07	8.02	8.10	8.08	7.95	8.02	8.22	8.07	8.04	8.11	8.09	8.16
1416695_at	8.62	8.60	8.66	8.73	8.76	8.61	8.53	8.83	8.85	8.67	8.70	8.71	8.77	8.88	8.73	8.70	8.66	8.63	8.69	8.70
1416696_at	9.17	9.01	9.01	9.24	9.30	9.24	9.19	9.25	9.24	9.33	9.17	9.22	9.17	9.19	9.33	9.09	9.29	9.17	9.37	9.24
1416697_at	8.28	8.21	8.28	8.27	8.28	8.33	8.30	8.21	8.15	8.32	8.33	8.28	8.15	8.16	8.27	8.18	8.24	8.23	8.24	8.27
1416698_a_at	9.22	9.15	9.13	9.15	8.99	9.30	9.30	9.09	8.84	9.08	9.18	9.13	9.12	8.85	9.08	9.06	9.13	9.11	9.05	9.01
1416699_at	10.32	10.24	10.26	10.41	10.39	10.40	10.35	10.50	10.41	10.39	10.16	10.25	10.25	10.38	10.32	10.38	10.44	10.33	10.44	10.35
1416700_at	9.44	9.16	9.27	9.42	9.46	9.14	9.31	9.54	9.18	9.12	9.38	9.17	9.47	9.32	9.31	9.26	9.47	9.44	9.38	9.32
1416701_at	8.88	8.53	8.56	8.81	8.96	8.31	8.48	9.05	8.85	8.64	8.87	8.38	8.62	8.84	8.78	8.60	8.97	8.77	8.82	8.75
1416702_at	9.20	9.15	9.12	9.50	9.54	8.83	8.89	9.18	9.22	9.51	9.19	8.92	9.04	9.34	9.34	9.04	9.14	9.13	9.36	9.39
1416703_at	10.25	10.30	10.36	10.30	10.20	10.38	10.35	10.35	10.27	10.30	10.22	10.47	10.43	10.27	10.12	10.32	10.22	10.19	10.19	10.07
1416704_at	8.80	8.65	8.58	8.80	8.87	8.24	8.35	8.87	8.96	8.86	8.91	8.32	8.40	8.92	8.94	8.58	8.83	8.61	8.95	8.88
1416705_at	9.29	9.18	9.28	9.41	9.30	9.48	9.46	9.53	9.43	9.44	9.19	9.24	9.32	9.27	9.16	9.28	9.31	9.32	9.25	9.15
1416706_at	8.75	8.76	8.74	8.79	8.89	8.58	8.70	9.04	8.88	8.95	8.79	8.58	8.75	8.82	8.85	8.79	8.85	8.73	8.87	8.78
1416707_a_at	8.55	8.46	8.52	8.45	8.56	8.53	8.49	8.42	8.47	8.57	8.61	8.43	8.37	8.55	8.65	8.46	8.47	8.52	8.57	8.64
1416708_a_at	9.55	9.41	9.49	9.68	9.52	9.58	9.57	9.68	9.69	9.71	9.52	9.73	9.73	9.67	9.52	9.62	9.59	9.35	9.76	9.59
1416709_a_at	9.86	9.84	9.85	9.93	9.84	10.02	9.91	9.96	9.84	9.87	9.84	10.03	10.03	9.81	9.76	9.86	9.87	9.73	9.87	9.71
1416710_at	9.87	10.01	10.04	10.03	9.87	9.99	9.94	10.05	9.95	9.94	9.75	9.96	10.05	9.84	9.73	10.00	9.84	9.74	9.99	9.71
1416711_at	8.70	8.61	8.47	9.19	9.19	8.29	8.46	8.45	8.79	8.93	8.75	8.40	8.51	8.91	9.07	8.62	8.70	8.97	8.80	9.08
1416712_at	9.17	9.25	9.21	9.25	9.29	9.33	9.31	9.22	9.30	9.31	9.18	9.39	9.30	9.31	9.29	9.24	9.35	9.19	9.22	9.21
1416713_at	9.75	9.60	9.67	9.88	10.03	9.85	9.83	9.92	10.05	10.14	9.75	9.88	9.82	9.96	10.01	9.89	9.84	9.72	10.13	9.89
1416714_at	8.44	8.42	8.50	8.55	8.59	8.55	8.50	8.63	8.62	8.61	8.55	8.58	8.57	8.60	8.54	8.57	8.60	8.55	8.68	8.77
1416715_at	8.21	8.16	8.18	8.28	8.24	8.28	8.19	8.19	8.31	8.29	8.12	8.24	8.18	8.32	8.30	8.26	8.25	8.27	8.24	8.33
1416716_at	8.74	8.68	8.77	8.76	8.72	8.75	8.67	8.80	8.70	8.77	8.82	8.82	8.85	8.78	8.79	8.93	8.82	8.69	8.86	8.71
1416717_at	8.26	8.27	8.25	8.14	8.18	8.19	8.26	8.00	8.02	8.29	8.28	8.15	8.04	8.11	8.34	8.11	8.16	8.20	8.21	8.28
1416718_at	10.16	10.26	10.34	10.41	10.31	10.45	10.49	10.62	10.54	10.64	10.20	10.45	10.45	10.38	10.43	10.54	10.30	10.31	10.67	10.45
1416719_a_at	11.69	11.51	11.59	11.76	11.80	11.55	11.55	11.66	11.75	11.70	11.73	11.63	11.63	11.76	11.80	11.64	11.79	11.66	11.85	11.79
1416720_at	10.06	10.13	10.11	10.15	10.03	10.07	10.05	10.22	10.15	10.13	10.11	10.09	10.09	10.15	10.02	10.31	10.24	10.26	10.12	10.11
1416721_s_at	9.75	10.00	9.92	9.96	9.75	10.03	9.98	10.02	9.85	9.97	9.73	10.06	10.10	9.84	9.70	10.08	9.86	9.85	9.86	9.78
1416722_at	10.32	10.38	10.36	10.41	10.40	10.37	10.34	10.45	10.37	10.44	10.31	10.33	10.44	10.33	10.35	10.42	10.36	10.23	10.44	10.30
1416723_at	10.02	10.13	10.11	10.39	10.29	10.55	10.51	10.44	10.39	10.39	9.92	10.23	10.26	10.17	10.08	10.31	10.23	10.43	10.42	10.41
1416724_x_at	10.10	10.23	10.22	10.30	10.51	10.54	10.53	10.14	10.16	10.32	10.15	10.34	10.33	10.02	10.50	10.40	10.17	10.38	10.30	10.61
1416725_at	8.35	8.44	8.33	8.40	8.33	8.39	8.35	8.40	8.42	8.36	8.43	8.31	8.30	8.42	8.43	8.32	8.37	8.49	8.40	8.48
1416726_s_at	10.18	9.82	9.82	10.31	10.25	9.81	9.85	10.20	10.35	10.31	9.94	9.56	9.68	10.06	10.29	9.92	10.10	9.72	10.28	10.38
1416727_a_at	10.24	10.25	10.27	10.39	10.24	10.45	10.44	10.60	10.48	10.44	10.40	10.35	10.47	10.41	10.30	10.41	10.46	10.33	10.39	10.27
1416728_at	10.44	10.15	10.22	10.43	10.44	10.23	10.17	10.35	10.39	10.41	10.43	10.22	10.27	10.36	10.53	10.25	10.45	10.25	10.39	10.43
1416729_at	7.94	8.04	8.03	7.94	7.93	8.01	7.95	8.01	8.12	8.00	7.99	8.18	8.07	8.12	8.05	8.13	7.99	8.05	7.86	7.96
1416730_at	9.37	9.31	9.23	9.27	9.31	9.36	9.31	9.29	9.24	9.27	9.37	9.32	9.33	9.20	9.33	9.25	9.35	9.26	9.38	9.40
1416731_at	10.03	10.12	10.19	10.25	10.13	10.10	10.18	10.25	10.13	10.13	10.12	10.21	10.24	10.11	9.98	10.27	10.17	10.12	10.12	10.06
1416732_at	8.88	8.91	8.87	8.86	8.78	8.56	8.81	8.93	8.73	8.94	8.95	8.59	8.80	8.78	8.88	8.77	8.98	8.88	8.80	8.89
1416733_at	9.09	9.03	9.05	9.14	9.06	9.13	9.14	9.08	9.00	9.13	9.14	9.16	9.18	9.04	9.23	9.09	9.15	9.05	9.17	9.14
1416734_at	8.16	8.17	8.14	8.07	8.12	8.07	8.08	8.00	8.03	7.90	8.14	8.13	8.06	8.15	8.10	8.04	8.02	8.11	8.14	8.11
1416735_at	9.84	9.80	9.80	9.86	9.87	9.82	9.84	10.03	9.96	10.04	9.82	9.81	9.90	9.87	9.85	9.85	9.86	9.80	9.84	9.84
1416736_at	9.84	9.83	9.78	9.81	9.84	9.72	9.71	9.80	9.71	9.74	9.74	9.81	9.89	9.75	9.85	9.81	9.82	9.81	9.80	9.84
1416737_at	8.79	8.82	8.77	8.70	8.78	9.01	8.93	8.80	8.80	8.87	8.90	8.95	8.91	8.82	8.97	8.83	8.76	8.85	8.85	8.86
1416738_at	9.02	9.08	9.13	9.14	9.01	9.10	9.15	9.24	9.14	9.18	9.07	9.21	9.19	9.14	9.07	9.25	9.16	8.97	9.24	9.17
1416739_a_at	8.44	8.31	8.28	8.41	8.44	8.23	8.13	8.39	8.51	8.58	8.54	8.22	8.27	8.47	8.54	8.23	8.43	8.28	8.51	8.49
1416740_at	8.49	8.57	8.41	8.51	8.53	8.55	8.55	8.26	8.32	8.51	8.42	8.31	8.30	8.36	8.64	8.28	8.24	8.45	8.63	8.70
1416741_at	8.47	8.49	8.50	8.42	8.42	8.43	8.35	8.32	8.36	8.43	8.45	8.38	8.36	8.44	8.47	8.40	8.38	8.44	8.34	8.46
1416742_at	10.16	10.08	10.09	10.18	10.31	10.38	10.21	10.16	10.07	10.25	10.14	10.29	10.29	10.03	10.30	10.15	10.21	10.18	10.21	10.28
1416743_at	9.54	9.50	9.61	9.60	9.64	9.44	9.47	9.55	9.41	9.57	9.47	9.36	9.52	9.36	9.45	9.34	9.31	9.17	9.24	9.22
1416744_at	8.29	8.28	8.32	8.29	8.26	8.27	8.24	8.16	8.20	8.18	8.27	8.19	8.24	8.16	8.19	8.45	8.49	8.48	8.38	8.32
1416745_x_at	8.34	8.41	8.32	8.36	8.38	8.25	8.26	8.18	8.18	8.24	8.29	8.22	8.18	8.20	8.29	8.53	8.58	8.58	8.47	8.45
1416746_at	9.67	9.37	9.51	9.60	9.66	9.65	9.69	9.81	9.74	9.81	9.97	9.77	9.76	9.72	9.88	9.76	10.03	9.78	9.80	9.90
1416747_at	9.35	9.41	9.35	9.36	9.45	9.50	9.39	9.47	9.45	9.47	9.39	9.49	9.48	9.43	9.51	9.50	9.40	9.38	9.42	9.46
1416748_a_at	8.63	8.60	8.54	8.65	8.66	8.60	8.68	8.63	8.66	8.64	8.61	8.59	8.59	8.64	8.68	8.51	8.55	8.48	8.67	8.62
1416749_at	10.64	10.65	10.72	11.06	10.99	10.93	10.98	11.12	11.16	11.12	10.73	10.88	10.90	11.12	11.03	10.85	10.80	10.78	11.09	10.94
1416750_at	9.22	9.23	9.24	9.32	9.33	9.13	9.12	9.25	9.26	9.35	9.27	9.13	9.23	9.31	9.27	9.18	9.20	9.06	9.30	9.24
1416751_a_at	9.20	9.13	9.24	9.23	9.24	9.25	9.26	9.28	9.13	9.25	9.20	9.18	9.23	9.00	9.16	9.21	9.19	9.08	9.24	9.14
1416752_at	8.39	8.36	8.42	8.37	8.38	8.52	8.55	8.47	8.55	8.47	8.52	8.65	8.55	8.57	8.51	8.48	8.40	8.50	8.44	8.47
1416753_at	10.56	10.67	10.71	10.74	10.75	10.50	10.53	10.62	10.65	10.75	10.58	10.59	10.62	10.72	10.68	10.70	10.53	10.49	10.67	10.66
1416754_at	9.85	9.48	9.41	9.98	9.99	8.84	9.06	9.72	9.92	10.03	9.89	8.98	9.09	9.96	10.05	9.45	9.76	9.40	10.06	9.97
1416755_at	9.89	9.95	10.05	10.04	10.06	10.12	10.12	10.09	10.00	10.03	9.87	10.15	10.22	10.06	9.89	9.96	9.94	9.86	10.02	9.89
1416756_at	9.40	9.09	9.10	9.47	9.58	8.69	8.83	9.45	9.56	9.48	9.43	8.79	8.96	9.60	9.50	9.06	9.42	9.07	9.58	9.48
1416757_at	8.35	8.42	8.45	8.43	8.30	8.32	8.38	8.40	8.43	8.31	8.32	8.38	8.52	8.37	8.24	8.47	8.38	8.37	8.31	8.24
1416758_at	8.91	8.82	8.83	8.82	8.80	8.87	8.78	8.87	9.00	8.91	8.96	8.80	8.81	8.93	8.88	8.90	8.95	8.92	8.99	8.95
1416759_at	8.44	8.44	8.48	8.50	8.55	8.69	8.51	8.49	8.44	8.58	8.49	8.62	8.57	8.38	8.51	8.52	8.49	8.43	8.53	8.59
1416760_at	9.85	9.84	9.87	9.98	9.93	9.76	9.71	10.00	9.97	9.91	9.73	9.88	9.87	10.00	9.81	9.95	9.81	9.73	9.96	9.75
1416761_at	8.51	8.38	8.44	8.38	8.45	8.36	8.33	8.26	8.36	8.33	8.42	8.33	8.25	8.36	8.47	8.27	8.25	8.36	8.50	8.40
1416762_at	9.19	9.08	9.14	9.30	9.36	9.42	9.34	9.43	9.33	9.58	9.22	9.17	9.12	9.10	9.40	9.12	9.16	9.14	9.43	9.41
1416763_at	10.73	10.65	10.67	10.80	10.83	10.71	10.70	10.81	10.76	10.74	10.71	10.72	10.75	10.72	10.74	10.64	10.85	10.68	10.76	10.73
1416764_at	10.89	10.61	10.72	10.90	11.03	10.64	10.65	10.83	10.85	11.00	10.93	10.81	10.79	10.86	11.13	10.68	10.99	10.80	10.91	11.10
1416765_s_at	10.49	10.48	10.60	10.64	10.58	10.72	10.61	10.64	10.63	10.53	10.53	10.82	10.71	10.59	10.29	10.64	10.65	10.58	10.50	10.29
1416766_at	9.72	9.74	9.80	9.80	9.82	10.06	9.93	9.82	9.76	9.97	9.82	9.94	9.93	9.73	9.93	9.90	9.74	9.68	9.89	9.88
1416767_a_at	11.06	10.92	11.08	11.32	11.14	11.11	11.14	11.28	11.34	11.09	11.08	11.19	11.20	11.25	10.94	11.12	11.31	11.18	11.16	11.05
1416768_at	10.48	10.43	10.46	10.55	10.55	10.47	10.44	10.70	10.63	10.57	10.47	10.40	10.54	10.58	10.54	10.50	10.55	10.40	10.58	10.56
1416769_s_at	10.69	10.51	10.59	10.86	10.71	10.47	10.49	10.71	10.80	10.79	10.69	10.53	10.61	10.83	10.65	10.68	10.75	10.49	10.82	10.62
1416770_at	8.70	8.62	8.62	8.68	8.61	9.64	9.72	10.25	10.23	10.27	8.91	8.58	8.66	8.85	8.97	8.74	8.96	8.86	8.82	8.92
1416771_at	9.91	9.99	9.98	9.89	9.86	9.98	9.97	10.03	9.96	9.94	9.94	9.97	10.03	9.93	9.83	9.46	9.99	9.90	9.88	9.85
1416772_at	8.68	8.72	8.68	8.67	8.65	8.90	8.84	8.81	8.79	8.72	8.65	8.95	8.82	8.79	8.71	8.84	8.66	8.67	8.75	8.74
1416773_at	9.18	9.30	9.18	9.08	9.09	9.09	9.12	9.07	9.09	9.05	9.09	9.08	9.11	9.11	9.06	9.29	9.17	9.18	9.24	9.15
1416774_at	8.38	8.36	8.34	8.31	8.45	8.18	8.21	8.33	8.35	8.38	8.40	8.12	8.28	8.37	8.45	8.39	8.37	8.34	8.39	8.49
1416775_at	9.21	9.15	9.17	9.37	9.26	9.08	9.10	9.26	9.24	9.40	9.26	9.11	9.14	9.25	9.30	9.18	9.30	9.06	9.34	9.35
1416776_at	10.95	10.81	11.07	11.11	10.91	11.02	11.02	11.20	11.10	11.01	10.63	10.73	10.73	10.67	10.54	10.82	10.86	10.63	10.77	10.57
1416777_at	8.05	8.07	8.03	7.95	7.97	8.03	8.05	7.88	7.96	8.04	8.02	8.03	7.98	8.02	8.06	7.95	8.00	8.00	8.03	8.00
1416778_at	8.55	8.70	8.71	8.84	8.70	8.94	8.90	8.95	8.87	8.93	8.48	8.69	8.83	8.73	8.71	8.81	8.75	8.67	8.80	8.72
1416779_at	8.72	8.63	8.64	8.73	8.65	8.57	8.62	8.87	8.79	8.88	8.70	8.55	8.60	8.61	8.60	8.67	8.80	8.76	8.65	8.62
1416780_at	10.96	10.94	10.90	11.05	11.09	10.83	10.91	11.02	11.01	11.16	10.98	10.97	10.96	11.04	11.11	10.92	10.99	10.92	11.02	11.05
1416781_at	9.82	9.57	9.59	9.69	9.79	9.40	9.43	9.64	9.66	9.72	9.77	9.43	9.51	9.70	9.88	9.57	9.70	9.50	9.80	9.82
1416782_s_at	10.25	10.09	10.14	10.15	10.22	10.03	10.02	10.18	10.10	10.14	10.21	10.05	10.13	10.06	10.23	10.21	10.22	10.09	10.19	10.18
1416783_at	11.47	11.44	11.60	11.53	11.44	11.51	11.49	11.53	11.58	11.49	11.53	11.56	11.61	11.58	11.42	11.51	11.53	11.44	11.36	11.31
1416784_at	8.34	8.28	8.27	8.33	8.30	8.31	8.34	8.24	8.23	8.34	8.33	8.27	8.25	8.19	8.42	8.29	8.23	8.28	8.30	8.37
1416785_at	8.96	8.86	8.89	8.97	9.08	8.62	8.72	8.94	8.93	9.07	8.95	8.69	8.81	8.98	9.07	8.83	8.95	8.84	9.08	9.00
1416786_at	8.74	8.66	8.72	8.78	8.84	8.27	8.44	8.87	8.80	8.81	8.79	8.40	8.54	8.79	8.77	8.64	8.86	8.79	8.80	8.80
1416787_at	8.45	8.47	8.38	8.32	8.41	8.34	8.36	8.28	8.37	8.41	8.41	8.34	8.29	8.36	8.42	8.33	8.27	8.35	8.40	8.54
1416788_a_at	10.66	10.66	10.73	10.81	10.67	10.90	10.81	10.82	10.75	10.83	10.68	10.98	10.92	10.72	10.62	10.79	10.73	10.58	10.71	10.64
1416789_at	10.74	10.77	10.79	10.91	10.87	10.74	10.75	10.91	10.81	10.94	10.80	10.75	10.83	10.80	10.86	10.83	10.83	10.64	10.85	10.83
1416790_a_at	10.01	10.13	10.08	10.03	9.88	10.36	10.28	10.26	10.03	10.07	10.07	10.25	10.30	9.97	9.94	10.18	10.12	10.10	9.82	9.90
1416791_a_at	9.41	9.66	9.69	9.74	9.64	9.81	9.75	9.71	9.67	9.66	9.49	9.82	9.83	9.66	9.62	9.73	9.54	9.44	9.85	9.68
1416792_at	10.00	9.99	9.97	10.03	9.95	9.98	9.97	10.06	10.09	10.07	9.95	10.07	10.09	10.06	9.95	10.08	10.00	9.89	9.97	9.90
1416793_at	10.03	10.07	10.15	10.06	10.07	10.07	10.05	10.17	10.01	10.03	10.07	10.16	10.24	10.04	9.97	10.23	10.23	10.09	10.00	9.95
1416794_at	9.06	8.95	8.97	9.03	9.19	8.44	8.73	9.16	9.03	9.06	9.16	8.51	8.76	9.09	9.14	8.84	9.19	8.95	9.07	9.10
1416795_at	8.47	8.54	8.45	8.51	8.44	8.61	8.56	8.51	8.46	8.63	8.52	8.58	8.55	8.47	8.45	8.58	8.55	8.53	8.56	8.43
1416796_at	9.28	9.20	9.24	9.34	9.39	9.15	9.17	9.31	9.20	9.31	9.31	9.10	9.25	9.24	9.26	9.05	9.32	9.21	9.10	9.24
1416797_at	8.48	8.27	8.30	8.46	8.61	8.09	8.16	8.45	8.52	8.52	8.46	8.11	8.18	8.51	8.64	8.15	8.23	8.22	8.25	8.31
1416798_a_at	8.45	8.44	8.43	8.45	8.51	8.47	8.40	8.39	8.47	8.50	8.48	8.44	8.43	8.45	8.62	8.45	8.35	8.36	8.46	8.52
1416799_at	9.59	9.54	9.65	9.72	9.56	9.42	9.51	9.79	9.68	9.52	9.49	9.55	9.67	9.60	9.23	9.77	9.67	9.59	9.51	9.26
1416800_at	9.06	9.17	9.23	9.22	9.15	8.75	8.96	9.32	9.27	9.10	8.94	8.78	8.98	9.09	8.85	9.26	9.17	9.14	9.12	9.01
1416801_at	8.06	8.21	8.11	7.97	8.16	8.13	8.21	8.09	8.08	8.11	8.14	8.15	8.05	8.06	8.20	8.10	8.12	8.23	8.07	8.27
1416802_a_at	7.99	7.98	7.96	8.12	8.04	7.84	7.93	8.14	8.15	8.01	7.95	8.03	7.92	8.14	7.92	8.05	8.02	8.06	7.98	7.97
1416803_at	8.54	8.49	8.49	8.52	8.47	8.57	8.57	8.60	8.40	8.40	8.44	8.47	8.49	8.39	8.38	8.48	8.42	8.36	8.46	8.40
1416804_at	8.93	8.91	9.00	8.92	8.95	9.01	8.93	9.07	8.99	8.83	8.91	8.99	9.07	8.87	8.84	9.09	9.02	8.89	9.08	8.91
1416805_at	8.48	8.50	8.52	8.37	8.36	8.73	8.73	8.61	8.49	8.48	8.78	8.79	8.90	8.57	8.63	8.82	8.76	8.75	8.56	8.59
1416806_at	8.50	8.51	8.52	8.52	8.53	8.64	8.62	8.63	8.52	8.69	8.53	8.71	8.66	8.59	8.55	8.65	8.51	8.57	8.64	8.54
1416807_at	11.03	10.89	10.97	11.04	11.16	11.02	10.99	11.03	11.03	11.06	11.08	11.12	11.12	11.04	11.15	11.03	11.17	11.09	11.13	11.12
1416808_at	8.64	8.58	8.59	8.67	8.55	8.84	8.84	9.00	8.72	8.65	8.62	8.69	8.68	8.55	8.68	8.71	8.61	8.64	8.75	8.70
1416809_at	7.91	8.08	8.03	7.94	7.76	7.89	7.97	7.82	7.95	7.70	7.90	7.89	7.93	7.96	7.97	7.93	7.81	7.93	7.92	7.76
1416810_at	9.90	9.87	9.98	10.07	10.03	10.09	10.05	9.90	9.94	10.05	9.98	10.04	10.02	9.97	10.03	9.88	9.86	9.75	10.15	9.99
1416811_s_at	8.90	8.89	8.88	9.01	8.79	9.20	9.11	9.10	9.06	9.08	9.06	9.19	9.18	9.01	9.03	9.11	9.08	9.10	9.39	9.11
1416812_at	9.94	9.98	10.02	10.03	9.88	9.81	9.77	9.63	9.58	9.41	9.87	10.06	10.10	9.94	9.80	10.05	9.66	9.52	9.58	9.43
1416813_at	9.47	9.61	9.57	9.71	9.56	9.44	9.47	9.73	9.63	9.62	9.44	9.47	9.57	9.63	9.52	9.64	9.47	9.42	9.70	9.49
1416814_at	9.96	10.13	10.14	10.17	9.97	9.91	9.97	10.17	10.08	10.04	9.94	10.06	10.18	10.08	9.81	10.23	10.04	9.99	9.95	9.72
1416815_s_at	10.19	10.20	10.14	10.15	10.11	10.25	10.20	10.27	10.21	10.20	10.11	10.25	10.28	10.14	10.07	10.18	10.21	10.11	10.12	10.02
1416816_at	9.69	9.72	9.70	9.89	9.88	9.92	9.89	9.86	9.82	9.99	9.69	9.80	9.81	9.76	9.89	9.78	9.66	9.68	9.94	9.82
1416817_at	8.44	8.51	8.43	8.38	8.47	8.54	8.53	8.33	8.34	8.40	8.51	8.54	8.50	8.38	8.48	8.38	8.31	8.42	8.45	8.30
1416818_at	8.00	8.00	7.99	8.04	8.08	7.83	7.89	8.04	8.11	7.95	8.03	8.01	7.94	8.15	8.17	7.97	7.99	7.93	8.13	8.08
1416819_at	10.20	10.13	10.13	10.33	10.29	10.11	10.16	10.20	10.24	10.31	10.14	10.18	10.15	10.21	10.26	10.11	10.23	10.07	10.32	10.29
1416820_at	8.35	8.38	8.32	8.32	8.33	8.32	8.31	8.34	8.29	8.37	8.33	8.35	8.32	8.31	8.31	8.38	8.29	8.34	8.24	8.30
1416821_at	8.74	8.71	8.66	8.73	8.73	8.64	8.65	8.60	8.64	8.76	8.76	8.74	8.61	8.63	8.79	8.61	8.64	8.63	8.69	8.74
1416822_at	8.55	8.53	8.58	8.51	8.53	8.49	8.39	8.53	8.61	8.57	8.58	8.57	8.51	8.61	8.50	8.55	8.56	8.48	8.57	8.63
1416823_a_at	9.06	9.00	8.96	9.31	9.32	9.40	9.39	9.57	9.65	9.72	9.51	9.40	9.42	9.61	9.63	9.38	9.42	9.52	9.51	9.66
1416824_at	9.60	9.65	9.68	9.69	9.62	9.94	9.88	9.79	9.69	9.77	9.63	9.91	9.91	9.67	9.66	9.77	9.74	9.62	9.77	9.68
1416825_at	9.05	9.01	9.07	9.15	9.13	9.03	9.01	9.10	9.11	9.21	9.02	9.08	9.02	9.10	9.08	9.02	9.09	9.00	9.22	9.08
1416826_a_at	9.34	9.31	9.41	9.46	9.33	9.62	9.56	9.68	9.42	9.44	9.39	9.69	9.72	9.42	9.28	8.95	8.84	8.72	8.80	8.62
1416827_at	8.71	8.78	8.76	8.67	8.76	8.83	8.72	8.71	8.77	8.82	8.80	8.82	8.72	8.76	8.78	8.78	8.76	8.80	8.73	8.86
1416828_at	11.79	11.76	11.85	12.00	11.93	11.60	11.71	11.89	12.04	11.90	11.87	11.68	11.83	12.06	11.87	11.96	11.91	11.91	11.91	11.85
1416829_at	11.58	11.49	11.62	11.65	11.67	11.46	11.50	11.76	11.75	11.67	11.62	11.52	11.60	11.69	11.58	11.61	11.67	11.55	11.59	11.51
1416830_at	9.20	9.21	9.29	9.37	9.27	9.22	9.31	9.38	9.38	9.39	9.29	9.35	9.34	9.35	9.35	9.38	9.31	9.18	9.31	9.34
1416831_at	8.94	8.86	8.84	9.01	9.13	8.76	8.83	9.02	8.97	9.06	8.89	8.83	8.93	8.91	9.12	8.97	9.00	8.85	9.06	9.07
1416832_at	8.39	8.45	8.38	8.38	8.27	8.62	8.65	8.55	8.40	8.53	8.41	8.50	8.47	8.43	8.43	8.44	8.38	8.44	8.46	8.47
1416833_at	8.04	8.08	8.07	8.02	7.90	7.84	8.01	7.97	8.10	7.78	7.96	8.01	8.06	8.21	7.82	8.04	8.01	7.99	8.11	7.96
1416834_x_at	10.69	10.61	10.70	10.79	10.81	10.72	10.73	10.80	10.72	10.87	10.75	10.85	10.80	10.68	10.79	10.66	10.77	10.60	10.72	10.81
1416835_s_at	9.75	9.82	9.79	9.69	9.81	9.45	9.55	9.71	9.61	9.73	9.89	9.61	9.75	9.68	9.90	10.07	9.96	9.99	9.83	9.93
1416836_at	9.50	9.52	9.52	9.58	9.52	9.64	9.57	9.59	9.52	9.55	9.47	9.65	9.65	9.56	9.51	9.64	9.53	9.46	9.62	9.50
1416837_at	9.53	9.45	9.49	9.51	9.61	9.57	9.55	9.51	9.38	9.68	9.60	9.53	9.52	9.43	9.68	9.47	9.59	9.52	9.65	9.69
1416838_at	9.60	9.70	9.60	9.39	9.57	9.57	9.49	9.35	9.27	9.28	9.58	9.80	9.82	9.43	9.54	9.53	9.44	9.48	9.22	9.29
1416839_at	8.19	8.26	8.29	8.26	8.14	8.12	8.17	8.00	8.05	8.15	8.12	8.23	8.12	8.13	8.14	8.04	8.03	8.01	8.05	7.97
1416840_at	10.30	10.33	10.44	10.37	10.34	10.46	10.35	10.47	10.38	10.45	10.29	10.41	10.44	10.31	10.28	10.57	10.43	10.27	10.38	10.35
1416841_at	9.33	9.38	9.37	9.34	9.27	9.41	9.42	9.29	9.22	9.27	9.37	9.50	9.46	9.24	9.29	9.37	9.35	9.28	9.29	9.21
1416842_at	11.16	11.12	11.14	11.33	11.29	11.17	11.13	11.30	11.36	11.33	11.03	11.10	11.12	11.24	11.21	11.22	11.17	11.07	11.36	11.24
1416843_at	9.79	9.55	9.63	9.74	9.71	9.51	9.52	9.83	9.68	9.71	9.66	9.52	9.66	9.61	9.68	9.67	9.76	9.52	9.74	9.60
1416844_at	10.03	10.15	10.15	9.99	10.02	10.36	10.17	10.10	10.02	10.06	10.05	10.39	10.36	10.06	10.03	10.21	10.07	10.00	10.04	9.92
1416845_at	10.33	10.23	10.28	10.47	10.41	10.25	10.30	10.25	10.27	10.37	10.30	10.31	10.24	10.33	10.45	10.28	10.33	10.28	10.41	10.49
1416846_a_at	8.69	8.61	8.54	8.84	8.89	8.72	8.73	8.76	8.57	8.75	8.74	8.67	8.66	8.62	8.93	8.74	8.62	8.89	8.70	8.94
1416847_s_at	8.06	7.99	7.95	7.94	8.03	8.02	7.97	7.96	7.94	8.05	8.01	8.00	7.99	8.00	8.05	7.98	7.94	8.03	7.98	8.08
1416848_at	9.98	10.02	10.06	10.11	10.08	10.02	10.07	10.17	10.06	10.06	10.05	10.18	10.21	10.13	10.03	10.05	10.06	9.96	10.05	9.96
1416849_at	10.40	10.21	10.29	10.53	10.46	10.31	10.31	10.56	10.43	10.50	10.34	10.30	10.36	10.40	10.44	10.27	10.40	10.23	10.44	10.34
1416850_s_at	10.80	10.80	10.85	10.92	10.92	10.97	10.89	10.87	10.81	10.96	10.84	10.96	10.91	10.78	10.91	10.88	10.82	10.69	10.85	10.86
1416851_at	8.90	8.77	8.80	8.81	8.83	8.84	8.78	8.64	8.63	8.90	8.95	8.73	8.58	8.76	9.05	8.69	8.73	8.75	8.98	8.87
1416852_a_at	11.64	11.81	11.91	11.90	11.65	11.92	11.88	11.85	11.93	11.69	11.54	11.90	11.87	11.79	11.45	11.88	11.62	11.49	11.78	11.47
1416853_at	11.53	11.62	11.72	11.70	11.48	11.55	11.58	11.65	11.71	11.56	11.46	11.63	11.64	11.67	11.34	11.73	11.46	11.30	11.67	11.34
1416854_at	8.30	8.41	8.31	8.23	8.15	8.26	8.25	8.16	8.20	8.21	8.25	8.36	8.32	8.32	8.22	8.35	8.28	8.38	8.23	8.05
1416855_at	8.95	9.01	9.00	8.96	9.03	8.96	9.02	9.11	9.08	8.99	8.99	8.97	9.00	9.07	9.00	9.10	9.01	9.12	9.09	9.08
1416856_at	9.61	9.44	9.49	9.55	9.61	9.51	9.56	9.66	9.55	9.52	9.56	9.63	9.68	9.54	9.48	9.54	9.68	9.59	9.44	9.50
1416857_at	10.09	10.14	10.15	10.22	10.16	10.32	10.26	10.23	10.13	10.26	10.12	10.35	10.37	10.11	10.20	10.15	10.16	10.05	10.20	10.16
1416858_a_at	11.01	10.98	11.15	11.25	10.99	11.15	11.08	11.12	11.21	11.01	10.99	11.20	11.15	11.12	10.78	11.14	11.14	11.01	11.00	10.83
1416859_at	10.30	10.45	10.51	10.56	10.42	10.68	10.60	10.41	10.33	10.45	10.26	10.70	10.69	10.31	10.32	10.39	10.30	10.20	10.45	10.30
1416860_s_at	9.66	9.57	9.68	9.71	9.63	9.74	9.67	9.71	9.65	9.53	9.63	9.90	9.78	9.68	9.52	9.73	9.78	9.82	9.53	9.57
1416861_at	9.62	9.55	9.63	9.79	9.64	9.57	9.64	9.86	9.72	9.67	9.57	9.56	9.71	9.69	9.53	9.65	9.73	9.57	9.65	9.50
1416862_at	9.06	9.03	8.99	9.06	8.95	9.02	9.10	9.12	9.09	8.98	9.01	8.95	9.08	8.95	8.85	9.01	9.07	9.09	8.95	8.89
1416863_at	10.21	10.06	10.18	10.50	10.41	10.22	10.15	10.29	10.40	10.52	10.16	10.13	10.13	10.39	10.50	10.17	10.23	10.06	10.60	10.51
1416864_at	9.13	9.14	9.19	9.19	9.00	9.24	9.21	9.09	9.04	9.17	9.10	9.28	9.25	9.07	9.11	9.10	9.10	9.12	9.18	9.13
1416865_at	8.79	8.69	8.72	8.77	8.77	8.74	8.71	8.78	8.72	8.76	8.82	8.79	8.80	8.75	8.79	8.51	8.69	8.70	8.60	8.66
1416866_at	9.09	9.11	9.05	9.16	9.16	9.05	8.99	9.25	9.15	9.09	9.10	9.07	9.18	9.11	9.08	9.15	9.15	9.03	9.08	9.07
1416867_at	8.81	8.62	8.70	8.88	8.90	8.52	8.52	8.89	8.79	8.74	8.86	8.55	8.70	8.86	8.74	8.63	8.86	8.69	8.70	8.63
1416868_at	8.46	8.51	8.49	8.37	8.46	8.43	8.52	8.62	8.52	8.43	8.49	8.54	8.54	8.56	8.52	8.49	8.44	8.43	8.39	8.44
1416869_x_at	8.67	8.86	8.91	9.00	8.89	8.69	8.83	8.98	9.00	8.96	8.69	8.86	8.94	8.98	8.78	9.01	8.82	8.69	9.14	8.83
1416870_at	9.47	9.30	9.33	9.44	9.38	9.17	9.24	9.42	9.41	9.44	9.42	9.18	9.22	9.33	9.30	9.36	9.48	9.28	9.49	9.36
1416871_at	8.20	8.25	8.23	8.20	8.24	8.19	8.23	8.26	8.36	8.20	8.15	8.18	8.24	8.34	8.12	8.27	8.26	8.24	8.26	8.23
1416872_at	8.93	8.95	8.95	8.86	8.87	8.99	8.95	9.12	8.91	8.89	8.85	9.03	9.02	8.90	8.80	9.07	8.98	8.96	8.88	8.79
1416873_a_at	8.62	8.62	8.59	8.58	8.59	8.57	8.57	8.62	8.59	8.56	8.63	8.60	8.57	8.54	8.57	8.59	8.56	8.57	8.50	8.56
1416874_a_at	9.67	9.56	9.55	9.65	9.68	9.83	9.74	9.52	9.39	9.80	9.64	9.72	9.68	9.40	9.78	9.50	9.57	9.55	9.64	9.80
1416875_at	8.16	8.39	8.36	8.30	8.13	8.20	8.20	8.35	8.28	8.20	8.30	8.42	8.57	8.45	8.34	8.49	8.33	8.41	8.49	8.25
1416876_at	8.53	8.51	8.50	8.55	8.58	8.47	8.47	8.55	8.55	8.62	8.61	8.43	8.38	8.56	8.64	8.52	8.55	8.60	8.66	8.64
1416877_a_at	10.39	10.34	10.34	10.47	10.48	10.63	10.49	10.49	10.42	10.44	10.26	10.55	10.48	10.27	10.36	10.27	10.25	10.16	10.25	10.18
1416878_at	8.37	8.18	8.32	8.28	8.46	8.22	8.26	8.41	8.40	8.22	8.18	8.04	8.17	8.24	8.31	7.88	7.79	7.93	7.80	7.76
1416879_at	8.77	8.53	8.61	8.61	8.82	8.69	8.59	8.59	8.61	8.56	8.81	8.47	8.51	8.62	8.79	8.47	8.71	8.83	8.60	8.73
1416880_at	10.15	10.01	10.05	10.05	10.17	10.15	10.17	10.26	10.04	10.08	10.07	10.20	10.28	9.97	10.10	10.05	10.22	10.29	10.07	10.13
1416881_at	9.04	8.68	8.71	8.76	9.05	8.53	8.57	8.91	8.80	8.90	9.04	8.52	8.66	8.84	9.12	8.62	9.01	8.74	8.90	8.97
1416882_at	10.26	10.27	10.39	10.21	10.14	10.33	10.23	10.11	10.02	10.01	10.13	10.39	10.30	10.02	9.96	10.24	10.14	9.96	10.14	9.96
1416883_at	10.25	10.29	10.29	10.21	10.28	10.19	10.23	10.13	10.18	10.22	10.32	10.22	10.21	10.13	10.32	10.33	10.24	10.16	10.28	10.31
1416884_at	10.37	10.18	10.31	10.72	10.58	10.57	10.50	10.69	10.67	10.65	10.37	10.46	10.42	10.61	10.41	10.36	10.58	10.54	10.57	10.54
1416885_at	8.97	9.00	9.07	9.06	8.98	9.28	9.17	9.15	8.99	9.10	9.05	9.28	9.30	8.99	9.06	9.13	9.10	8.99	9.02	9.07
1416886_at	8.48	8.44	8.49	8.47	8.42	8.51	8.60	8.63	8.48	8.43	8.51	8.57	8.63	8.43	8.37	8.58	8.60	8.47	8.49	8.41
1416887_at	8.26	8.35	8.33	8.23	8.25	8.20	8.23	8.26	8.34	8.28	8.31	8.33	8.27	8.42	8.22	8.26	8.25	8.31	8.26	8.32
1416888_at	8.58	8.56	8.56	8.58	8.58	8.69	8.62	8.56	8.57	8.61	8.61	8.60	8.57	8.68	8.70	8.60	8.52	8.61	8.71	8.72
1416889_at	8.41	8.29	8.33	8.34	8.36	8.39	8.22	8.21	8.22	8.38	8.41	8.30	8.23	8.30	8.42	8.27	8.27	8.35	8.33	8.38
1416890_at	9.31	9.29	9.27	9.34	9.35	9.48	9.41	9.31	9.27	9.44	9.09	9.26	9.25	9.21	9.27	9.25	9.27	9.15	9.46	9.38
1416891_at	9.54	9.68	9.71	9.77	9.69	9.77	9.74	9.68	9.59	9.65	9.58	9.79	9.81	9.64	9.60	9.76	9.61	9.62	9.72	9.65
1416892_s_at	8.76	8.75	8.69	8.74	8.74	8.98	9.03	9.22	8.91	8.93	8.85	8.88	8.88	8.82	8.81	8.99	8.96	8.97	8.88	8.81
1416893_at	8.50	8.54	8.35	8.33	8.48	8.43	8.46	8.44	8.41	8.53	8.48	8.33	8.30	8.48	8.63	8.32	8.39	8.45	8.49	8.62
1416894_at	9.61	9.54	9.59	9.67	9.62	9.54	9.55	9.62	9.71	9.77	9.59	9.64	9.61	9.68	9.65	9.44	9.41	9.34	9.46	9.47
1416895_at	8.28	8.27	8.29	8.23	8.36	8.32	8.30	8.39	8.35	8.43	8.37	8.34	8.33	8.37	8.29	8.28	8.32	8.26	8.27	8.37
1416896_at	8.70	8.76	8.67	8.68	8.74	8.83	8.77	8.81	8.75	8.77	8.62	8.83	8.76	8.68	8.72	8.73	8.68	8.68	8.75	8.78
1416897_at	8.51	8.49	8.47	8.47	8.45	8.42	8.52	8.48	8.51	8.51	8.46	8.59	8.42	8.48	8.54	8.48	8.43	8.51	8.50	8.43
1416898_a_at	8.77	8.82	8.80	8.76	8.78	9.01	8.94	8.89	8.91	9.00	8.87	8.85	8.83	8.97	9.00	8.80	8.78	8.83	9.07	8.93
1416899_at	8.86	8.83	8.80	8.80	8.87	8.83	8.78	8.68	8.80	8.85	8.93	8.76	8.69	8.89	8.90	8.76	8.83	8.86	8.85	8.91
1416900_s_at	9.41	9.59	9.70	9.61	9.48	9.95	9.90	9.77	9.83	9.80	9.40	9.73	9.70	9.56	9.49	9.70	9.49	9.39	9.74	9.50
1416901_at	9.91	9.95	9.96	10.00	10.01	10.18	10.10	10.29	10.07	10.14	9.90	10.05	10.06	9.95	10.02	9.84	9.76	9.70	9.73	9.72
1416902_a_at	11.67	11.49	11.57	11.75	11.78	11.60	11.57	11.76	11.74	11.74	11.58	11.47	11.43	11.60	11.69	11.53	11.70	11.62	11.66	11.70
1416903_at	9.42	9.33	9.34	9.45	9.44	9.25	9.25	9.51	9.49	9.50	9.44	9.35	9.33	9.54	9.48	9.43	9.37	9.18	9.51	9.37
1416904_at	10.93	10.77	10.83	10.92	11.06	10.90	10.93	11.01	11.00	10.91	11.09	10.90	10.99	10.91	11.09	10.83	11.06	11.04	10.82	10.98
1416905_at	8.26	8.30	8.34	8.24	8.36	8.31	8.20	8.30	8.38	8.29	8.29	8.45	8.31	8.43	8.26	8.32	8.27	8.35	8.27	8.32
1416906_at	10.72	10.82	10.79	10.82	10.85	10.71	10.67	10.72	10.69	10.83	10.69	10.73	10.75	10.72	10.79	10.77	10.67	10.57	10.87	10.75
1416907_at	10.13	9.97	10.07	10.10	10.03	10.07	10.09	10.15	10.14	10.11	10.08	10.04	10.04	10.02	9.95	10.21	10.22	10.10	10.15	9.99
1416908_s_at	10.27	10.36	10.34	10.31	10.30	10.41	10.40	10.49	10.34	10.40	10.25	10.39	10.42	10.29	10.16	10.24	10.17	10.17	10.01	9.99
1416909_at	9.46	9.38	9.43	9.43	9.49	9.53	9.51	9.52	9.49	9.56	9.52	9.53	9.47	9.48	9.53	9.39	9.39	9.34	9.33	9.39
1416910_at	9.87	9.72	9.77	9.93	9.96	10.00	9.94	9.97	9.95	10.01	9.91	10.07	10.01	9.89	9.90	9.89	10.02	9.87	9.92	10.00
1416911_a_at	9.68	9.63	9.70	9.85	9.61	10.07	10.02	10.06	10.07	9.91	9.84	9.99	10.03	10.01	9.72	10.05	10.05	10.08	9.95	9.77
1416912_at	9.90	10.04	10.04	9.91	9.95	9.98	10.00	10.11	9.93	9.94	9.88	9.96	10.07	9.91	9.80	10.10	9.99	9.88	9.80	9.87
1416913_at	8.10	8.13	8.13	8.18	8.13	8.20	8.08	8.08	8.19	8.15	8.21	8.11	8.06	8.17	8.18	8.11	8.11	8.18	8.17	8.23
1416914_s_at	9.60	9.41	9.47	9.75	9.72	9.39	9.42	9.67	9.62	9.65	9.78	9.63	9.64	9.90	9.86	9.71	9.85	9.68	9.98	9.90
1416915_at	8.88	8.85	8.95	8.93	8.92	8.92	8.98	9.06	8.96	8.88	8.86	9.04	9.09	8.89	8.81	9.01	8.97	8.89	8.86	8.79
1416916_at	8.10	8.18	8.14	8.15	8.14	8.10	8.07	8.11	8.22	8.08	8.13	8.21	8.09	8.25	8.16	8.09	8.05	8.13	8.13	8.11
1416917_at	9.11	9.16	9.16	9.25	9.18	9.30	9.26	9.32	9.20	9.19	9.15	9.29	9.34	9.22	9.15	9.24	9.20	9.16	9.24	9.19
1416918_at	10.06	10.22	10.23	10.23	10.13	10.56	10.28	10.19	10.14	10.22	10.03	10.35	10.34	10.12	10.05	10.29	10.11	10.13	10.20	10.08
1416919_a_at	8.93	8.86	8.98	8.93	8.91	8.94	8.93	8.91	8.83	8.83	8.80	8.91	8.86	8.83	8.75	8.85	8.92	8.93	8.97	8.88
1416920_at	8.87	8.85	8.91	8.89	8.91	9.09	8.98	9.05	8.93	8.99	8.86	9.02	9.00	8.87	8.85	8.88	8.86	8.83	8.92	8.92
1416921_x_at	11.96	11.68	11.76	11.96	12.09	11.59	11.69	11.84	11.89	11.92	11.96	11.74	11.72	11.92	12.07	11.75	11.93	11.84	11.87	11.98
1416922_a_at	10.23	10.31	10.26	10.38	10.49	10.46	10.46	10.57	10.51	10.56	10.34	10.27	10.45	10.33	10.55	10.56	10.41	10.43	10.50	10.64
1416923_a_at	10.28	10.34	10.39	10.49	10.41	10.56	10.56	10.70	10.57	10.56	10.36	10.48	10.58	10.39	10.31	10.55	10.56	10.42	10.46	10.36
1416924_at	10.02	9.97	10.00	10.18	10.03	10.07	9.99	10.08	10.08	10.14	10.01	10.09	10.08	10.08	10.09	10.05	10.07	9.97	10.22	10.11
1416925_at	9.23	9.19	9.27	9.30	9.24	9.21	9.18	9.41	9.26	9.23	9.26	9.20	9.25	9.19	9.23	9.28	9.35	9.22	9.23	9.19
1416926_at	9.47	9.31	9.41	9.41	9.35	9.47	9.52	9.57	9.38	9.42	9.35	9.33	9.38	9.24	9.32	9.38	9.59	9.53	9.37	9.37
1416927_at	8.48	8.45	8.38	8.45	8.54	8.43	8.44	8.30	8.33	8.50	8.49	8.35	8.24	8.39	8.61	8.30	8.39	8.40	8.51	8.55
1416928_at	9.15	9.13	9.17	9.17	9.06	9.12	9.15	9.29	9.06	9.01	9.18	9.13	9.28	9.04	9.01	9.17	9.23	9.06	9.09	9.02
1416929_at	8.24	8.25	8.25	8.28	8.27	8.18	8.25	8.31	8.27	8.29	8.23	8.23	8.27	8.14	8.19	8.29	8.35	8.26	8.18	8.20
1416930_at	8.52	8.46	8.44	8.42	8.53	8.50	8.51	8.19	8.27	8.45	8.47	8.36	8.28	8.34	8.57	8.28	8.31	8.41	8.46	8.42
1416931_at	8.95	8.96	9.03	9.00	8.97	9.02	9.00	9.06	9.09	8.99	9.07	9.20	9.14	9.16	9.01	9.02	9.00	8.94	8.94	8.90
1416932_at	8.88	8.84	8.85	8.92	8.97	8.81	8.87	8.93	8.95	8.99	8.92	8.90	8.88	8.94	8.94	8.92	8.94	8.84	8.97	8.90
1416933_at	9.76	9.48	9.49	9.79	9.83	9.38	9.43	9.64	9.78	9.77	9.77	9.38	9.47	9.69	9.85	9.57	9.85	9.59	9.80	9.90
1416934_at	8.63	8.63	8.70	8.69	8.57	8.61	8.59	8.75	8.68	8.60	8.60	8.61	8.67	8.65	8.40	8.76	8.68	8.57	8.62	8.46
1416935_at	8.87	8.74	8.83	8.86	8.90	8.87	8.86	8.80	8.76	8.89	8.89	8.93	8.95	8.87	8.98	8.67	8.69	8.70	8.72	8.64
1416936_at	10.13	10.08	10.11	10.27	10.20	10.04	10.16	10.44	10.33	10.38	10.23	10.16	10.31	10.28	10.37	10.34	10.28	10.17	10.37	10.30
1416937_at	10.83	10.60	10.62	10.76	10.91	10.51	10.56	10.77	10.81	10.78	10.80	10.57	10.61	10.74	10.96	10.71	10.81	10.67	10.82	10.85
1416938_at	10.26	10.22	10.28	10.28	10.35	10.42	10.37	10.28	10.21	10.26	10.24	10.44	10.42	10.16	10.28	10.25	10.31	10.19	10.23	10.24
1416939_at	10.20	10.18	10.20	10.27	10.24	10.37	10.33	10.32	10.30	10.27	10.17	10.43	10.43	10.20	10.14	10.22	10.26	10.15	10.22	10.11
1416940_at	9.09	9.31	9.34	9.14	9.12	9.36	9.27	9.14	9.14	9.19	9.15	9.41	9.46	9.11	9.12	9.39	9.21	9.07	9.17	9.22
1416941_s_at	11.81	11.74	11.80	11.94	11.83	11.80	11.81	11.96	11.91	11.76	11.73	11.78	11.82	11.80	11.70	11.84	11.83	11.86	11.76	11.71
1416942_at	8.22	8.16	8.17	8.06	8.13	8.10	8.07	8.20	8.29	8.17	8.14	8.21	8.18	8.16	8.14	8.22	8.14	8.19	8.14	8.14
1416943_at	10.62	10.57	10.75	10.80	10.66	10.78	10.74	10.88	10.82	10.68	10.56	10.68	10.79	10.64	10.42	10.79	10.73	10.62	10.58	10.39
1416944_a_at	9.25	9.23	9.25	9.31	9.36	9.36	9.26	9.41	9.25	9.22	9.29	9.45	9.45	9.27	9.26	9.42	9.51	9.50	9.33	9.39
1416945_at	9.69	9.68	9.82	9.76	9.78	9.69	9.63	9.38	9.36	9.59	9.36	9.45	9.36	9.25	9.44	9.38	9.29	9.29	9.59	9.51
1416946_a_at	9.18	9.23	9.26	9.45	9.37	9.33	9.40	9.50	9.47	9.49	8.76	8.98	9.02	8.89	8.94	9.39	9.32	9.17	9.55	9.29
1416947_s_at	10.01	10.17	10.23	10.29	10.20	10.42	10.35	10.35	10.20	10.35	9.63	9.94	9.90	9.74	9.75	10.32	10.14	10.04	10.38	10.18
1416948_at	10.08	10.02	10.06	10.17	10.20	10.17	10.06	10.12	10.14	10.22	10.12	10.21	10.20	10.12	10.15	10.00	10.12	10.00	10.13	10.20
1416949_s_at	9.89	9.64	9.67	9.87	9.91	9.71	9.71	9.83	9.85	9.89	9.85	9.85	9.79	9.84	9.95	9.74	9.90	9.80	9.91	9.97
1416950_at	8.83	8.83	8.78	8.84	8.81	8.86	8.81	8.94	8.78	8.76	8.81	8.98	8.95	8.82	8.79	8.86	8.95	8.89	8.83	8.89
1416951_a_at	11.10	11.11	11.21	11.22	11.13	11.09	11.08	11.17	11.20	11.03	11.10	11.17	11.19	11.19	10.98	10.92	10.79	10.81	10.69	10.65
1416952_at	11.05	11.20	11.27	11.21	11.14	11.10	11.14	11.18	11.15	11.10	11.08	11.17	11.25	11.17	11.01	11.06	10.91	10.88	10.92	10.83
1416953_at	8.96	8.97	8.99	9.18	9.18	8.95	9.21	8.91	9.19	9.31	8.87	8.90	9.12	9.18	9.18	9.10	9.30	9.37	9.17	9.24
1416954_at	9.19	9.07	9.17	9.12	9.00	9.05	9.04	9.04	9.07	9.15	9.23	9.17	9.06	9.13	9.19	9.16	9.16	9.17	9.11	9.15
1416955_at	8.95	8.84	8.75	8.96	9.01	8.65	8.71	8.87	9.10	8.94	9.02	8.69	8.72	9.10	9.15	8.87	8.99	8.96	9.07	9.08
1416956_at	9.99	9.92	9.97	10.27	10.22	10.20	10.28	10.42	10.52	10.61	10.37	10.26	10.28	10.52	10.62	10.35	10.48	10.40	10.65	10.73
1416957_at	7.95	7.98	7.85	7.88	7.79	7.79	7.91	7.79	7.82	7.94	7.81	7.86	7.78	7.82	7.88	7.82	7.83	7.86	7.81	7.81
1416958_at	10.77	10.83	10.87	10.76	10.77	10.67	10.69	10.69	10.63	10.60	10.74	10.76	10.87	10.69	10.51	10.83	10.82	10.71	10.53	10.49
1416959_at	8.46	8.23	8.21	8.47	8.59	7.99	8.01	8.47	8.55	8.48	8.57	8.00	8.05	8.53	8.52	8.16	8.55	8.19	8.54	8.45
1416960_at	9.66	9.47	9.49	9.86	9.88	9.38	9.47	9.60	9.79	9.94	9.71	9.50	9.49	9.81	9.99	9.61	9.74	9.65	10.07	10.03
1416961_at	8.48	8.51	8.46	8.45	8.60	8.44	8.49	8.51	8.59	8.53	8.45	8.38	8.39	8.50	8.63	8.47	8.43	8.52	8.45	8.57
1416962_at	8.46	8.46	8.51	8.58	8.53	8.40	8.38	8.52	8.57	8.52	8.41	8.50	8.57	8.60	8.40	8.56	8.51	8.51	8.57	8.50
1416963_at	9.98	9.98	10.00	10.06	10.08	10.08	10.06	10.05	9.97	10.08	10.01	10.08	10.09	9.94	10.16	10.02	10.04	9.90	10.03	10.07
1416964_at	8.86	8.89	8.83	8.96	8.99	8.84	8.91	8.88	8.90	8.96	8.78	8.80	8.86	8.83	9.00	8.81	8.84	8.77	9.03	9.04
1416965_at	11.20	11.32	11.40	11.41	11.33	11.52	11.31	11.20	11.44	11.41	11.17	11.51	11.34	11.49	11.39	11.47	11.23	11.03	11.64	11.37
1416966_at	8.51	8.54	8.49	8.61	8.62	8.40	8.49	8.79	8.63	8.62	8.45	8.34	8.42	8.50	8.64	8.66	8.54	8.53	8.77	8.83
1416967_at	10.63	10.46	10.47	10.71	10.61	10.53	10.55	10.86	10.58	10.55	10.61	10.50	10.52	10.59	10.56	10.70	10.77	10.68	10.73	10.64
1416968_a_at	8.63	8.64	8.65	8.65	8.54	8.66	8.74	8.75	8.56	8.63	8.59	8.70	8.65	8.63	8.60	8.63	8.55	8.44	8.67	8.57
1416969_at	8.41	8.38	8.30	8.32	8.33	8.47	8.46	8.24	8.35	8.35	8.35	8.39	8.33	8.43	8.32	8.26	8.30	8.35	8.46	8.40
1416970_a_at	12.08	12.08	12.13	12.21	12.18	12.10	12.08	12.15	12.12	12.04	12.04	12.16	12.20	12.14	12.07	12.14	12.11	12.09	12.07	12.02
1416971_at	11.39	11.38	11.43	11.52	11.52	11.39	11.41	11.55	11.52	11.46	11.42	11.50	11.55	11.54	11.45	11.48	11.50	11.41	11.44	11.42
1416972_at	10.42	10.37	10.45	10.39	10.40	10.31	10.32	10.51	10.49	10.39	10.41	10.37	10.48	10.40	10.22	10.54	10.44	10.33	10.32	10.28
1416973_at	10.42	10.20	10.23	10.39	10.43	9.84	9.99	10.46	10.37	10.43	10.40	9.83	10.01	10.34	10.30	10.35	10.49	10.27	10.42	10.39
1416974_at	8.73	8.72	8.82	8.74	8.66	8.48	8.56	8.81	8.80	8.71	8.72	8.63	8.72	8.82	8.66	8.76	8.76	8.66	8.58	8.59
1416975_at	8.38	8.37	8.31	8.28	8.44	8.23	8.25	8.35	8.32	8.45	8.46	8.24	8.19	8.28	8.53	8.21	8.38	8.39	8.37	8.55
1416976_at	9.03	9.07	9.09	9.00	9.02	9.01	9.01	9.08	8.95	8.87	8.99	8.90	8.93	8.97	8.92	9.04	8.98	8.99	8.95	8.82
1416977_at	8.75	8.66	8.55	8.58	8.50	8.63	8.61	8.39	8.35	8.62	8.72	8.46	8.46	8.41	8.68	8.51	8.60	8.57	8.56	8.67
1416978_at	8.98	8.91	8.96	9.02	8.87	9.12	9.01	9.13	8.99	9.12	9.05	9.07	8.96	8.90	9.12	9.04	9.01	9.02	8.98	9.03
1416979_at	10.43	10.44	10.50	10.53	10.55	10.48	10.53	10.59	10.54	10.60	10.49	10.59	10.65	10.49	10.51	10.55	10.56	10.41	10.46	10.52
1416980_at	8.21	8.24	8.17	8.15	8.23	8.20	8.26	8.16	8.18	8.08	8.22	8.25	8.08	8.20	8.24	8.11	8.08	8.23	8.19	8.14
1416981_at	9.41	9.74	9.85	9.21	9.51	9.81	9.80	9.28	9.24	9.16	9.33	9.71	9.76	9.09	9.36	9.82	9.52	9.35	9.30	9.51
1416982_at	9.76	9.79	9.76	9.62	9.64	9.54	9.62	9.68	9.59	9.59	9.70	9.52	9.69	9.52	9.58	9.69	9.82	9.64	9.70	9.57
1416983_s_at	10.65	10.57	10.61	10.55	10.50	10.54	10.53	10.64	10.50	10.46	10.62	10.57	10.59	10.37	10.36	10.64	10.81	10.63	10.40	10.42
1416984_at	10.02	9.79	9.79	9.95	9.92	9.71	9.75	9.90	9.89	9.97	9.97	9.83	9.79	9.91	9.98	9.77	9.89	9.69	9.98	9.91
1416985_at	10.82	10.79	10.87	10.94	10.86	10.69	10.78	10.86	10.82	10.84	10.75	10.82	10.87	10.80	10.74	10.89	10.89	10.89	10.85	10.85
1416986_a_at	9.48	8.87	8.80	9.43	9.54	8.35	8.52	9.24	9.45	9.47	9.49	8.44	8.51	9.36	9.62	8.81	9.46	8.89	9.58	9.59
1416987_at	8.13	8.13	8.06	8.11	8.13	8.01	8.09	8.00	8.01	8.06	8.11	7.98	8.02	8.00	8.09	8.08	8.13	8.06	8.09	8.09
1416988_at	9.02	9.14	9.18	9.15	9.16	9.27	9.16	9.17	9.10	9.11	8.97	9.31	9.33	9.07	9.04	9.07	9.03	8.99	9.04	9.01
1416989_at	9.94	10.01	10.09	10.00	9.99	10.14	10.09	10.04	9.94	9.96	9.97	10.20	10.17	9.93	9.94	10.06	9.98	9.91	9.98	9.91
1416990_at	9.93	9.91	9.94	9.95	9.89	10.09	10.01	9.90	9.87	9.95	9.90	10.06	9.99	9.86	9.89	9.98	9.90	9.86	9.87	9.92
1416991_at	8.95	9.04	9.03	9.14	9.08	9.32	9.28	9.32	9.24	9.30	9.21	9.35	9.39	9.30	9.27	9.32	9.22	9.09	9.25	9.23
1416992_at	8.48	8.47	8.52	8.45	8.48	8.65	8.65	8.56	8.56	8.60	8.49	8.55	8.56	8.54	8.56	8.58	8.51	8.55	8.54	8.57
1416993_at	9.37	9.32	9.34	9.49	9.46	9.29	9.30	9.47	9.43	9.41	9.35	9.46	9.44	9.46	9.49	9.33	9.42	9.26	9.44	9.35
1416994_at	8.93	8.76	8.75	9.04	9.08	8.49	8.62	9.06	9.08	9.03	8.98	8.60	8.70	9.07	9.10	8.78	9.03	8.79	9.05	9.06
1416995_at	8.53	8.64	8.64	8.72	8.68	8.69	8.69	8.84	8.86	8.77	8.71	8.77	8.76	8.82	8.77	8.82	8.70	8.71	8.76	8.82
1416996_at	10.04	10.05	10.06	10.12	10.02	9.78	9.86	10.10	10.06	10.06	9.89	9.69	9.90	9.89	9.88	9.97	10.06	9.86	10.03	9.96
1416997_a_at	10.25	10.39	10.54	10.39	10.03	10.46	10.31	10.23	10.36	10.22	10.10	10.61	10.50	10.40	9.97	10.57	10.26	10.17	10.51	10.00
1416998_at	9.52	9.43	9.58	9.42	9.46	9.38	9.31	9.49	9.33	9.31	9.34	9.32	9.51	9.23	9.11	9.42	9.44	9.31	9.23	9.19
1416999_at	9.23	9.28	9.35	9.29	9.19	9.36	9.29	9.44	9.40	9.40	9.27	9.46	9.42	9.39	9.25	9.44	9.33	9.23	9.36	9.26
1417000_at	9.27	9.23	9.24	9.36	9.36	9.23	9.26	9.23	9.25	9.42	9.32	9.24	9.25	9.28	9.42	9.18	9.31	9.21	9.41	9.40
1417001_a_at	10.73	10.82	10.98	11.19	10.84	10.79	10.82	11.06	10.91	10.91	10.65	10.88	10.96	10.97	10.68	10.99	10.81	10.86	10.93	10.70
1417002_at	10.10	10.12	10.16	10.25	10.08	10.29	10.21	10.25	10.14	10.24	10.14	10.35	10.25	10.19	10.16	10.18	10.11	9.99	10.30	10.08
1417003_at	8.66	8.68	8.69	8.59	8.61	8.71	8.81	8.70	8.65	8.66	8.56	8.63	8.59	8.50	8.59	8.59	8.47	8.51	8.70	8.53
1417004_at	9.98	9.90	9.94	10.03	9.94	9.98	10.00	9.97	9.90	9.94	9.94	9.98	10.03	9.82	9.93	9.95	9.93	9.80	10.00	9.82
1417005_at	11.62	11.70	11.80	11.83	11.75	11.76	11.72	11.70	11.72	11.73	11.43	11.52	11.51	11.55	11.44	11.53	11.47	11.44	11.46	11.44
1417006_at	9.45	9.54	9.61	9.62	9.55	9.61	9.56	9.65	9.61	9.63	9.52	9.66	9.69	9.62	9.61	9.67	9.62	9.45	9.62	9.56
1417007_a_at	10.06	10.12	10.25	10.26	10.09	10.30	10.25	10.26	10.13	10.14	10.13	10.38	10.39	10.17	9.88	10.31	10.21	10.04	10.14	9.88
1417008_at	9.18	9.05	9.08	9.23	9.26	8.99	9.03	9.10	9.13	9.35	9.33	9.10	9.16	9.24	9.47	9.15	9.30	9.18	9.33	9.47
1417009_at	8.09	8.13	8.06	8.12	8.15	8.16	8.07	8.12	8.17	8.18	8.04	8.14	8.04	8.16	8.24	8.12	8.07	8.12	8.18	8.31
1417010_at	10.68	10.54	10.63	10.89	10.82	10.61	10.77	10.98	10.93	10.90	10.85	10.65	10.82	10.90	10.80	10.83	10.85	10.86	10.62	10.78
1417011_at	9.68	9.75	9.84	9.70	9.61	9.80	9.78	9.87	9.67	9.73	9.69	9.87	9.99	9.69	9.53	9.84	9.68	9.57	9.70	9.49
1417012_at	8.39	8.32	8.27	8.45	8.51	8.23	8.35	8.65	8.59	8.60	8.41	8.15	8.19	8.45	8.41	8.40	8.68	8.46	8.61	8.59
1417013_at	8.51	8.42	8.46	8.52	8.55	8.84	8.80	8.84	8.82	8.82	8.56	8.71	8.70	8.66	8.66	8.66	8.60	8.47	8.68	8.59
1417014_at	8.45	8.36	8.40	8.43	8.47	8.32	8.30	8.64	8.77	8.64	8.48	8.40	8.37	8.59	8.61	8.44	8.53	8.38	8.59	8.48
1417015_at	8.16	8.15	8.07	8.12	8.15	8.16	8.05	8.07	8.15	8.22	8.26	8.07	8.02	8.24	8.36	8.04	8.05	8.12	8.20	8.19
1417016_at	9.39	9.45	9.47	9.51	9.51	9.64	9.58	9.47	9.42	9.51	9.40	9.62	9.59	9.44	9.48	9.55	9.46	9.36	9.61	9.42
1417017_at	8.44	8.52	8.32	8.25	8.43	8.45	8.51	8.22	8.18	8.53	8.40	8.32	8.24	8.35	8.55	8.23	8.35	8.41	8.46	8.43
1417018_at	8.56	8.37	8.34	8.50	8.53	8.34	8.33	8.49	8.50	8.53	8.46	8.45	8.47	8.47	8.66	8.46	8.48	8.40	8.51	8.59
1417019_a_at	8.34	8.38	8.31	8.34	8.28	8.42	8.41	8.29	8.19	8.20	8.24	8.37	8.35	8.22	8.32	8.31	8.24	8.31	8.30	8.24
1417020_at	8.41	8.37	8.19	8.29	8.28	8.39	8.39	8.02	7.93	8.20	8.29	8.19	8.10	8.10	8.31	8.04	8.13	8.24	8.51	8.28
1417021_a_at	7.96	8.04	7.96	7.92	8.03	7.92	7.92	7.94	8.02	7.99	7.92	8.05	7.96	8.09	7.94	8.08	7.98	7.98	7.96	7.91
1417022_at	8.68	8.77	8.76	8.64	8.76	8.84	8.79	8.79	8.77	8.86	8.71	8.81	8.81	8.79	8.69	8.85	8.74	8.72	8.69	8.69
1417023_a_at	8.42	8.43	8.42	8.39	8.39	8.52	8.43	8.28	8.22	8.53	8.47	8.33	8.32	8.30	8.58	8.29	8.36	8.37	8.37	8.43
1417024_at	9.83	9.93	9.97	9.81	9.91	9.87	9.91	9.88	9.78	10.04	9.86	9.97	10.01	9.73	9.92	9.92	9.84	9.80	9.82	9.89
1417025_at	8.55	8.52	8.60	8.43	8.42	8.48	8.49	8.46	8.45	8.47	8.49	8.41	8.38	8.49	8.47	8.38	8.37	8.47	8.33	8.40
1417026_at	10.13	9.94	10.02	10.23	10.17	10.23	10.19	10.07	10.17	10.09	10.14	10.17	10.08	10.08	10.13	10.00	10.22	10.10	10.24	10.20
1417027_at	10.68	10.71	10.75	10.84	10.83	10.69	10.75	10.89	10.85	10.84	10.72	10.78	10.84	10.82	10.74	10.84	10.72	10.65	10.75	10.69
1417028_a_at	10.33	10.51	10.59	10.47	10.61	10.72	10.67	10.42	10.48	10.48	10.43	10.62	10.68	10.38	10.55	10.41	10.41	10.37	10.31	10.48
1417029_a_at	9.21	8.98	9.03	9.36	9.57	8.81	8.86	9.17	9.36	9.47	9.20	8.62	8.75	9.11	9.54	8.78	9.21	9.05	9.29	9.58
1417030_at	8.67	8.49	8.60	8.64	8.54	8.60	8.49	8.68	8.52	8.62	8.64	8.57	8.55	8.54	8.56	8.59	8.58	8.50	8.63	8.45
1417031_at	8.31	8.36	8.28	8.36	8.36	8.23	8.20	8.38	8.36	8.34	8.37	8.25	8.25	8.30	8.40	8.37	8.32	8.30	8.34	8.27
1417032_at	9.73	9.76	9.73	9.70	9.69	9.75	9.68	9.70	9.68	9.79	9.71	9.86	9.79	9.67	9.73	9.70	9.73	9.71	9.68	9.67
1417033_at	8.27	8.10	8.10	8.29	8.23	7.93	7.92	8.23	8.31	8.28	8.33	8.00	7.96	8.27	8.31	8.09	8.37	8.15	8.34	8.30
1417034_at	8.88	8.84	8.85	9.07	8.88	8.71	8.68	8.70	8.69	8.76	8.54	8.64	8.47	8.59	8.57	8.70	8.73	8.66	8.84	8.88
1417035_at	9.06	8.97	9.03	9.12	9.21	9.03	9.00	9.10	9.11	9.14	9.08	9.08	9.07	9.13	9.18	9.05	9.05	8.99	9.15	9.21
1417036_at	8.26	8.47	8.16	8.25	8.30	8.23	8.17	8.19	8.25	8.34	8.24	8.22	8.16	8.31	8.35	8.19	8.22	8.23	8.34	8.40
1417037_at	9.16	9.14	9.19	9.29	9.21	9.44	9.43	9.42	9.31	9.48	9.32	9.41	9.46	9.25	9.36	9.26	9.24	9.20	9.24	9.20
1417038_at	8.95	8.90	8.86	9.05	9.05	8.92	8.91	9.01	9.03	9.13	9.04	9.02	8.97	9.04	9.04	9.07	8.98	9.03	9.13	9.10
1417039_a_at	9.21	9.25	9.33	9.16	9.08	9.37	9.28	9.27	9.24	9.21	9.27	9.50	9.43	9.29	9.19	9.42	9.31	9.24	9.32	9.18
1417040_a_at	9.07	9.12	9.23	9.32	9.29	9.22	9.19	9.35	9.28	9.44	9.23	9.24	9.25	9.37	9.34	9.19	9.11	9.13	9.23	9.23
1417041_at	9.28	9.20	9.35	9.32	9.36	9.38	9.32	9.38	9.23	9.34	9.36	9.44	9.51	9.29	9.27	9.27	9.34	9.25	9.17	9.16
1417042_at	9.32	9.38	9.39	9.44	9.41	8.98	8.94	9.06	8.98	9.04	8.81	8.94	8.93	8.85	8.90	8.92	8.89	8.84	8.82	8.84
1417043_at	8.80	8.73	8.75	8.93	8.90	8.82	8.79	8.96	9.03	9.10	8.86	8.74	8.75	8.94	9.02	8.86	8.80	8.81	9.07	8.98
1417044_at	10.04	10.02	10.07	10.09	10.12	10.20	10.11	10.09	9.99	10.12	9.98	10.21	10.22	10.02	10.09	10.00	10.02	9.91	10.05	10.04
1417045_at	8.51	8.54	8.49	8.51	8.50	8.69	8.67	8.58	8.51	8.73	8.64	8.67	8.62	8.53	8.61	8.64	8.60	8.58	8.65	8.60
1417046_at	9.14	9.22	9.32	9.32	9.22	9.40	9.31	9.34	9.33	9.35	9.29	9.52	9.48	9.32	9.18	9.32	9.23	9.11	9.32	9.14
1417047_at	8.36	8.33	8.27	8.17	8.32	8.37	8.30	8.07	8.14	8.41	8.34	8.24	8.19	8.21	8.41	8.14	8.28	8.28	8.32	8.42
1417048_at	8.28	8.32	8.22	8.24	8.23	8.21	8.16	8.15	8.35	8.19	8.22	8.25	8.20	8.37	8.26	8.19	8.10	8.27	8.25	8.19
1417049_at	8.39	8.29	8.38	8.41	8.30	8.25	8.27	8.32	8.39	8.31	8.32	8.29	8.31	8.46	8.31	8.33	8.30	8.41	8.25	8.35
1417050_at	10.99	10.87	10.97	11.29	11.07	10.73	10.79	10.96	11.13	11.18	11.00	10.83	10.80	11.08	11.04	10.90	10.99	10.74	11.22	11.07
1417051_at	10.03	10.01	10.05	9.85	9.78	10.05	9.92	10.07	9.82	9.72	9.91	10.17	10.19	9.85	9.57	10.11	9.92	9.97	9.78	9.52
1417052_at	9.91	9.80	9.84	9.98	9.94	9.72	9.85	9.93	9.92	9.98	9.94	9.86	9.91	9.95	9.96	9.60	9.81	9.55	9.66	9.69
1417053_at	9.94	9.80	9.79	10.06	10.10	9.87	9.87	10.00	10.08	10.13	9.97	9.89	9.89	9.99	10.12	9.83	10.11	9.75	10.07	10.09
1417054_a_at	10.13	10.10	10.12	10.16	10.15	10.26	10.24	10.23	10.12	10.16	10.12	10.23	10.27	10.03	10.08	10.18	10.22	10.12	10.07	10.05
1417055_at	10.58	10.53	10.54	10.56	10.64	10.57	10.69	10.54	10.33	10.64	10.57	10.49	10.51	10.30	10.64	10.42	10.61	10.47	10.57	10.58
1417056_at	9.82	9.80	9.86	9.87	9.78	9.91	9.82	9.84	9.79	9.83	9.79	10.01	9.94	9.75	9.73	9.75	9.74	9.65	9.78	9.60
1417057_a_at	10.04	10.01	10.13	10.24	10.20	10.11	10.15	10.34	10.19	10.25	10.08	10.03	10.19	10.15	10.17	10.14	10.15	9.97	10.31	10.13
1417058_a_at	9.84	9.69	9.74	9.97	9.92	10.05	9.91	9.85	9.80	9.86	9.77	10.02	9.93	9.84	9.98	9.85	9.89	9.87	9.99	9.99
1417059_at	9.83	9.67	9.69	9.83	9.86	9.86	9.75	9.82	9.79	9.85	9.77	9.86	9.86	9.81	9.91	9.86	9.89	9.82	9.90	9.96
1417060_at	9.52	9.58	9.57	9.51	9.44	9.79	9.70	9.41	9.43	9.31	9.38	9.74	9.69	9.34	9.35	9.62	9.59	9.55	9.54	9.48
1417061_at	8.89	8.97	8.86	8.91	8.82	9.01	9.06	9.19	8.88	8.92	8.98	9.07	9.08	8.85	8.88	8.73	8.63	8.65	8.71	8.63
1417062_at	8.84	8.84	8.88	8.80	8.89	9.01	8.91	8.93	8.76	8.87	8.85	8.96	9.02	8.76	8.83	9.08	9.00	8.96	8.98	8.85
1417063_at	9.48	9.26	9.24	9.60	9.62	9.53	9.71	9.98	10.00	10.01	9.29	9.00	8.99	9.30	9.41	9.01	9.26	9.06	9.36	9.37
1417064_at	9.76	9.71	9.67	9.68	9.74	9.69	9.70	9.68	9.54	9.76	9.73	9.59	9.65	9.51	9.80	9.57	9.66	9.54	9.73	9.73
1417065_at	10.84	10.91	10.91	10.91	11.02	11.16	11.22	11.28	11.11	10.88	10.76	10.97	11.23	10.98	10.87	10.89	11.03	10.98	10.90	11.10
1417066_at	9.72	9.66	9.61	9.71	9.71	9.64	9.62	9.59	9.58	9.78	9.49	9.52	9.43	9.43	9.58	9.55	9.69	9.67	9.64	9.72
1417067_s_at	8.75	8.83	8.72	8.72	8.69	8.75	8.88	8.61	8.65	8.67	8.70	8.86	8.89	8.60	8.61	8.65	8.85	8.90	8.76	8.59
1417068_a_at	9.83	9.78	9.91	9.98	10.00	9.97	9.95	9.99	9.88	9.92	9.82	10.03	10.00	9.91	9.97	9.97	9.98	9.97	10.03	10.09
1417069_a_at	8.95	8.72	8.72	9.00	9.12	9.21	9.25	9.49	9.32	9.41	9.00	8.28	8.47	8.87	8.94	8.57	9.08	8.81	8.94	8.84
1417070_at	8.30	8.41	8.32	8.24	8.37	8.27	8.35	8.39	8.37	8.21	8.20	8.28	8.27	8.35	8.35	8.36	8.26	8.33	8.38	8.29
1417071_s_at	8.75	8.89	8.78	8.78	8.70	8.92	8.87	8.73	8.63	8.76	8.71	8.84	8.77	8.68	8.80	8.82	8.61	8.71	8.90	8.79
1417072_at	8.44	8.39	8.36	8.28	8.38	8.28	8.23	8.19	8.28	8.40	8.34	8.21	8.19	8.29	8.51	8.25	8.26	8.34	8.37	8.48
1417073_a_at	11.44	11.24	11.43	11.62	11.58	11.32	11.41	11.72	11.69	11.43	11.46	11.35	11.46	11.62	11.42	11.55	11.68	11.72	11.41	11.44
1417074_at	8.48	8.48	8.54	8.47	8.43	8.58	8.55	8.31	8.23	8.44	8.55	8.50	8.32	8.30	8.50	8.36	8.31	8.40	8.58	8.43
1417075_at	9.88	9.59	9.64	9.86	9.88	9.67	9.72	9.98	9.87	9.88	9.83	9.64	9.70	9.72	9.79	9.77	10.08	9.82	9.77	9.79
1417076_at	8.30	8.35	8.28	8.29	8.37	8.35	8.30	8.18	8.23	8.44	8.33	8.26	8.19	8.20	8.54	8.22	8.30	8.33	8.25	8.41
1417077_at	9.67	9.81	9.79	9.87	9.70	9.81	9.83	9.92	9.77	9.87	9.67	9.84	9.96	9.73	9.57	9.80	9.70	9.55	9.70	9.52
1417078_at	9.24	9.12	8.99	9.07	9.13	9.14	9.22	8.72	8.69	9.19	9.12	9.01	8.77	8.79	9.29	8.67	8.89	9.01	9.32	9.09
1417079_s_at	8.15	8.22	8.04	8.06	8.24	8.21	8.25	8.07	8.12	8.26	8.13	8.09	8.05	8.17	8.31	8.04	8.02	8.12	8.29	8.27
1417080_a_at	9.42	9.31	9.42	9.49	9.52	9.46	9.35	9.38	9.39	9.47	9.42	9.53	9.48	9.38	9.49	9.44	9.55	9.46	9.61	9.60
1417081_a_at	8.99	8.95	9.04	9.04	8.98	9.37	9.33	9.26	9.22	9.25	9.17	9.39	9.26	9.06	9.17	9.35	9.21	9.15	9.24	9.17
1417082_at	10.31	10.24	10.33	10.29	10.24	10.43	10.36	10.42	10.28	10.28	10.33	10.47	10.51	10.21	10.13	10.42	10.35	10.31	10.20	10.12
1417083_at	9.97	9.96	10.02	10.11	10.08	10.19	10.11	10.17	10.06	10.09	10.02	10.22	10.15	9.98	10.00	10.09	10.10	9.92	10.04	9.97
1417084_at	9.04	8.98	9.06	8.75	8.88	9.22	9.14	8.92	8.89	8.87	9.29	9.10	9.08	8.94	9.02	9.21	9.25	9.32	8.93	9.05
1417085_at	7.98	8.16	8.03	7.88	7.90	8.05	7.96	8.01	8.07	7.95	7.96	8.03	7.97	8.07	7.92	8.07	7.92	8.02	8.00	7.96
1417086_at	9.99	9.94	9.82	10.25	10.26	9.92	9.94	10.26	10.34	10.30	9.99	9.86	10.01	10.12	10.29	9.76	10.09	9.84	10.19	10.28
1417087_at	10.24	10.59	10.62	10.39	10.28	10.61	10.63	10.49	10.44	10.45	10.16	10.68	10.70	10.42	10.21	10.69	10.31	10.33	10.37	10.26
1417088_at	9.29	9.42	9.44	9.33	9.22	9.43	9.36	9.40	9.31	9.32	9.41	9.56	9.56	9.36	9.19	9.54	9.35	9.31	9.30	9.16
1417089_a_at	10.72	10.72	10.85	10.85	10.93	10.63	10.68	10.44	10.43	10.60	10.78	10.94	10.87	10.71	10.84	10.83	10.78	10.70	10.84	10.81
1417090_at	9.84	9.79	9.87	9.74	9.72	9.92	9.87	9.98	9.85	9.82	10.21	10.24	10.33	10.12	9.99	9.59	9.64	9.52	9.31	9.25
1417091_at	9.35	9.44	9.50	9.42	9.34	9.37	9.47	9.59	9.35	9.40	9.32	9.42	9.38	9.34	9.20	9.53	9.45	9.40	9.33	9.17
1417092_at	8.56	8.54	8.55	8.68	8.52	8.70	8.68	8.58	8.53	8.59	8.53	8.71	8.62	8.57	8.60	8.62	8.54	8.58	8.71	8.70
1417093_a_at	8.89	8.78	8.89	8.95	8.99	9.01	8.91	8.90	8.89	9.06	8.95	8.88	8.94	8.78	8.99	8.76	8.85	8.72	8.83	8.88
1417094_at	10.71	10.58	10.63	10.85	10.89	10.86	10.89	10.91	10.99	11.05	10.91	10.98	10.97	10.96	11.02	10.79	10.93	10.79	10.95	10.97
1417095_a_at	9.39	9.26	9.41	9.42	9.27	9.36	9.36	9.35	9.25	9.28	9.31	9.41	9.39	9.35	9.12	9.39	9.43	9.33	9.26	9.11
1417096_at	8.87	8.87	8.90	8.94	8.98	8.97	8.91	8.89	8.91	8.90	8.91	8.91	9.00	8.84	8.95	8.93	9.01	8.85	8.92	8.96
1417097_at	8.62	8.68	8.63	8.70	8.70	8.65	8.62	8.60	8.60	8.74	8.59	8.58	8.60	8.64	8.69	8.61	8.57	8.55	8.72	8.76
1417098_s_at	8.73	8.79	8.82	8.89	8.83	8.87	8.84	8.79	8.80	8.84	8.68	8.93	8.91	8.80	8.66	8.79	8.69	8.69	8.82	8.80
1417099_at	9.12	9.18	9.22	9.23	9.18	9.42	9.28	9.18	9.13	9.22	9.18	9.28	9.27	9.10	9.14	9.17	9.19	9.08	9.21	9.10
1417100_at	9.30	9.26	9.20	9.12	9.16	9.40	9.32	9.08	8.93	9.38	9.44	9.35	9.29	9.13	9.45	9.11	9.15	9.08	9.30	9.28
1417101_at	9.17	9.06	9.18	9.40	9.31	9.17	9.17	9.42	9.30	9.32	9.06	9.15	9.14	9.24	9.16	9.26	9.21	9.13	9.39	9.23
1417102_a_at	11.07	10.99	11.13	11.17	11.14	11.17	11.13	11.10	11.15	11.04	11.03	11.27	11.22	11.11	11.03	11.13	11.14	11.11	11.08	11.01
1417103_at	9.53	9.51	9.55	9.70	9.63	9.68	9.62	9.73	9.76	9.71	9.58	9.77	9.75	9.64	9.65	9.60	9.63	9.44	9.71	9.56
1417104_at	8.16	8.17	8.20	8.19	8.25	8.06	8.13	8.18	8.36	8.21	8.14	8.17	8.24	8.27	8.23	8.23	8.09	8.20	8.22	8.31
1417105_at	10.46	10.50	10.50	10.55	10.45	10.45	10.44	10.40	10.35	10.39	10.33	10.55	10.55	10.34	10.28	10.37	10.39	10.17	10.35	10.23
1417106_at	9.58	9.48	9.57	9.66	9.60	9.62	9.62	9.76	9.65	9.61	9.66	9.72	9.73	9.72	9.64	9.60	9.67	9.56	9.65	9.45
1417107_at	8.76	8.85	8.81	8.83	8.70	8.78	8.75	8.80	8.70	8.77	8.73	8.87	8.83	8.78	8.63	8.78	8.69	8.71	8.82	8.58
1417108_at	8.83	9.00	9.07	9.02	8.96	9.19	9.20	9.11	9.10	9.13	9.06	9.32	9.25	9.14	9.01	9.12	8.97	8.94	9.09	8.96
1417109_at	8.65	8.69	8.71	8.77	8.74	8.78	8.77	8.58	8.76	8.79	8.56	8.62	8.61	8.70	8.72	8.60	8.44	8.51	8.83	8.61
1417110_at	9.28	9.19	9.21	9.12	9.23	9.34	9.32	9.50	9.22	9.10	9.55	9.13	9.22	9.18	9.22	9.25	9.34	9.27	9.28	9.23
1417111_at	10.18	10.11	10.20	10.09	10.11	10.19	10.15	10.33	10.11	10.05	10.21	10.03	10.14	10.03	9.97	10.22	10.16	10.03	10.11	9.97
1417112_at	10.22	10.39	10.38	10.45	10.36	10.81	10.72	10.77	10.63	10.73	10.54	10.82	10.81	10.66	10.61	10.64	10.55	10.53	10.66	10.61
1417113_at	9.34	9.37	9.41	9.29	9.25	9.46	9.43	9.46	9.34	9.33	9.30	9.53	9.57	9.33	9.18	9.42	9.42	9.40	9.31	9.17
1417114_at	9.38	9.32	9.29	9.42	9.37	9.07	9.20	9.49	9.34	9.43	9.35	9.08	9.29	9.31	9.36	9.14	9.23	9.08	9.15	9.10
1417115_at	9.97	9.79	9.87	9.98	10.04	9.82	9.87	9.84	9.83	9.92	9.97	9.99	9.93	9.92	10.04	9.92	9.95	9.90	9.91	10.05
1417116_at	10.01	10.15	10.18	10.20	10.14	10.20	10.21	10.14	10.07	10.17	10.07	10.24	10.21	10.09	10.16	10.25	10.09	10.07	10.21	10.23
1417117_at	8.41	8.36	8.38	8.34	8.50	8.41	8.48	8.35	8.41	8.48	8.41	8.41	8.44	8.45	8.56	8.42	8.35	8.33	8.59	8.47
1417118_a_at	9.44	9.33	9.36	9.31	9.40	9.39	9.46	9.17	9.11	9.37	9.34	9.39	9.29	9.17	9.36	9.15	9.20	9.14	9.52	9.26
1417119_at	8.76	8.74	8.74	8.86	8.84	8.87	8.78	8.80	8.84	8.86	8.79	8.86	8.85	8.90	8.82	8.87	8.81	8.72	8.99	8.89
1417120_at	8.47	8.57	8.52	8.56	8.49	8.82	8.81	8.76	8.88	8.87	8.54	8.57	8.51	8.67	8.51	8.54	8.50	8.51	8.59	8.62
1417121_at	8.25	8.23	8.16	8.11	8.03	8.05	8.11	8.12	8.09	8.11	8.11	8.17	8.07	8.20	8.05	8.09	8.08	8.11	8.11	8.10
1417122_at	8.47	8.40	8.43	8.48	8.50	8.33	8.37	8.49	8.52	8.44	8.47	8.42	8.49	8.53	8.49	8.42	8.47	8.39	8.51	8.50
1417123_at	8.26	8.25	8.32	8.30	8.28	8.14	8.18	8.34	8.44	8.21	8.33	8.23	8.11	8.43	8.34	8.31	8.26	8.25	8.32	8.29
1417124_at	10.17	10.16	10.30	10.35	10.25	10.52	10.56	10.85	10.70	10.61	10.22	10.23	10.32	10.29	10.03	10.67	10.64	10.46	10.48	10.40
1417125_at	9.58	9.63	9.63	9.60	9.56	9.50	9.54	9.63	9.49	9.62	9.55	9.69	9.73	9.46	9.48	9.59	9.60	9.51	9.49	9.59
1417126_a_at	11.47	11.21	11.43	11.53	11.44	11.29	11.27	11.42	11.49	11.30	11.41	11.41	11.39	11.41	11.20	11.42	11.61	11.51	11.41	11.30
1417127_at	8.48	8.59	8.55	8.42	8.46	8.48	8.33	8.46	8.51	8.53	8.59	8.60	8.51	8.61	8.49	8.50	8.49	8.53	8.44	8.41
1417128_at	9.11	9.13	9.11	9.24	9.21	9.28	9.27	9.06	8.98	9.31	9.26	9.24	9.18	9.13	9.44	9.04	9.04	9.13	9.24	9.27
1417129_a_at	10.97	10.98	11.06	10.91	10.87	10.87	10.93	11.13	11.00	10.87	10.92	10.78	10.95	10.68	10.67	11.03	11.09	10.98	10.83	10.79
1417130_s_at	8.48	8.46	8.46	8.54	8.47	8.51	8.54	8.58	8.53	8.53	8.48	8.60	8.52	8.52	8.61	8.43	8.42	8.45	8.53	8.55
1417131_at	8.52	8.62	8.59	8.53	8.47	8.62	8.61	8.60	8.64	8.43	8.57	8.66	8.61	8.71	8.53	8.50	8.57	8.57	8.43	8.47
1417132_at	8.61	8.64	8.54	8.44	8.63	8.71	8.64	8.43	8.46	8.49	8.61	8.70	8.65	8.57	8.73	8.51	8.41	8.51	8.61	8.60
1417133_at	9.42	9.41	9.45	9.48	9.58	9.63	9.63	9.73	9.63	9.74	9.43	9.53	9.57	9.50	9.59	9.63	9.51	9.48	9.57	9.57
1417134_at	10.33	10.04	10.16	10.32	10.30	10.13	10.18	10.43	10.39	10.32	10.31	10.05	10.19	10.29	10.21	10.21	10.33	10.26	10.22	10.19
1417135_at	10.07	10.20	10.28	10.13	10.37	10.70	10.56	10.02	10.16	10.22	10.33	10.59	10.47	10.06	10.39	10.30	10.30	10.41	10.05	10.60
1417136_s_at	9.87	9.79	9.88	9.82	10.14	10.05	10.01	9.75	9.84	9.89	10.12	9.97	9.89	9.76	10.09	9.89	10.01	9.97	9.65	10.18
1417137_at	7.95	8.00	7.95	8.06	7.99	7.93	7.87	7.98	8.06	7.96	8.09	7.93	7.94	8.11	8.08	7.96	8.00	7.98	8.02	8.13
1417138_s_at	9.85	9.91	9.90	9.96	9.95	9.99	9.97	9.97	9.86	10.08	9.89	10.04	10.07	9.86	9.96	9.92	9.90	9.77	10.01	9.97
1417139_at	8.67	8.71	8.60	8.65	8.61	8.64	8.73	8.51	8.52	8.72	8.67	8.66	8.60	8.61	8.70	8.51	8.57	8.61	8.75	8.67
1417140_a_at	9.02	9.10	9.12	9.27	9.18	9.16	9.15	9.09	9.07	9.11	8.94	9.24	9.25	9.15	9.12	9.09	8.96	8.96	9.16	9.10
1417141_at	8.50	8.54	8.52	8.46	8.54	8.76	8.67	8.52	8.53	8.60	8.58	8.56	8.56	8.59	8.53	8.49	8.41	8.46	8.49	8.51
1417142_at	9.44	9.46	9.53	9.55	9.62	9.37	9.41	9.56	9.52	9.55	9.52	9.47	9.54	9.58	9.54	9.49	9.50	9.32	9.61	9.57
1417143_at	9.36	9.42	9.41	9.47	9.51	9.80	9.79	9.94	9.66	9.71	9.43	9.65	9.71	9.45	9.58	9.65	9.57	9.63	9.54	9.51
1417144_at	9.35	9.22	9.27	9.48	9.52	9.39	9.34	9.36	9.45	9.47	9.38	9.45	9.38	9.38	9.44	9.29	9.44	9.27	9.41	9.43
1417145_at	8.79	8.86	8.85	8.90	8.75	8.83	8.77	8.99	8.75	8.76	8.78	8.87	8.98	8.80	8.71	8.99	8.84	8.78	8.77	8.64
1417146_at	8.81	8.64	8.66	8.86	8.85	8.70	8.79	8.98	8.93	9.01	8.76	8.69	8.69	8.81	8.82	8.68	8.77	8.73	8.80	8.76
1417147_at	9.77	9.53	9.63	9.93	9.86	9.59	9.54	9.79	9.86	9.74	9.73	9.57	9.61	9.83	9.83	9.74	9.82	9.51	9.91	9.87
1417148_at	8.88	8.87	8.87	8.83	8.91	8.93	8.90	8.87	8.80	9.08	8.94	8.85	8.82	8.70	9.03	8.85	8.86	8.88	8.91	9.01
1417149_at	8.83	8.76	8.88	8.89	8.89	8.92	8.78	8.82	8.87	8.91	8.72	8.88	8.90	8.86	8.74	8.92	8.89	8.88	9.02	8.86
1417150_at	7.97	8.04	8.05	8.08	8.01	7.99	7.95	8.00	8.05	7.99	8.02	8.15	8.08	8.14	7.96	7.99	7.96	8.05	7.91	7.90
1417151_a_at	10.78	10.84	10.86	10.95	10.85	10.76	10.72	10.90	10.87	10.94	10.51	10.57	10.57	10.63	10.70	11.08	10.93	10.83	11.13	10.97
1417152_at	9.14	9.44	9.40	8.99	9.27	9.43	9.43	9.01	9.04	8.99	9.08	9.50	9.48	9.03	9.23	9.57	9.19	9.28	9.00	9.27
1417153_at	8.49	8.37	8.30	8.44	8.66	8.14	8.14	8.42	8.42	8.52	8.53	8.21	8.21	8.44	8.72	8.47	8.53	8.29	8.59	8.76
1417154_at	10.11	10.19	10.15	10.14	10.10	10.38	10.25	10.21	10.10	10.16	10.08	10.35	10.38	10.07	10.12	10.23	10.13	10.07	10.10	10.05
1417155_at	9.10	9.06	8.95	9.11	9.09	9.11	9.15	9.12	8.94	8.96	9.05	8.98	8.94	8.93	8.99	8.94	8.94	8.98	9.26	9.00
1417156_at	8.09	8.04	7.98	8.01	8.12	8.02	8.02	7.99	8.00	8.12	8.06	8.05	7.99	8.03	8.09	7.98	8.02	8.01	7.95	8.05
1417157_at	9.90	10.02	9.97	9.94	9.95	10.13	10.12	10.09	9.90	10.02	9.97	10.09	10.12	9.87	10.00	10.19	10.14	9.98	10.13	10.09
1417158_at	8.68	8.59	8.70	8.67	8.65	8.63	8.70	8.66	8.58	8.56	8.63	8.72	8.75	8.62	8.66	8.59	8.72	8.64	8.57	8.70
1417159_at	8.46	8.55	8.49	8.38	8.40	8.36	8.42	8.44	8.45	8.40	8.50	8.40	8.42	8.55	8.48	8.44	8.39	8.54	8.36	8.37
1417160_s_at	8.45	8.56	8.55	8.45	8.46	8.80	8.67	8.63	8.62	8.60	8.56	8.66	8.67	8.55	8.44	8.70	8.58	8.69	8.50	8.53
1417161_at	9.31	9.26	9.28	9.44	9.50	9.40	9.32	9.40	9.35	9.57	9.36	9.21	9.25	9.32	9.59	9.29	9.25	9.11	9.62	9.50
1417162_at	9.63	9.42	9.39	9.50	9.59	9.74	9.73	9.79	9.66	9.75	9.59	9.53	9.54	9.40	9.70	9.70	9.63	9.68	9.65	9.67
1417163_at	8.38	8.46	8.37	8.39	8.40	8.52	8.34	8.28	8.40	8.49	8.41	8.36	8.27	8.35	8.40	8.29	8.28	8.32	8.45	8.29
1417164_at	8.64	8.58	8.57	8.66	8.54	8.63	8.67	8.57	8.55	8.65	8.59	8.48	8.54	8.60	8.71	8.52	8.57	8.57	8.57	8.64
1417165_at	9.87	9.72	9.72	9.79	9.88	9.73	9.82	9.95	9.77	9.82	9.93	9.70	9.76	9.68	9.78	9.86	10.07	9.94	9.86	9.91
1417166_at	9.72	9.65	9.72	9.85	9.74	9.56	9.62	9.83	9.78	9.59	9.71	9.65	9.74	9.68	9.49	9.73	9.76	9.58	9.74	9.56
1417167_at	8.85	8.83	8.76	8.88	8.86	8.83	8.78	8.90	8.89	8.84	8.77	8.91	8.87	8.88	8.81	8.93	8.79	8.73	8.95	8.86
1417168_a_at	9.36	9.73	9.76	9.25	9.38	9.63	9.64	9.15	9.06	9.20	9.34	9.68	9.73	9.09	9.22	9.75	9.34	9.28	9.19	9.29
1417169_at	9.84	9.82	9.85	9.73	9.79	9.95	9.83	9.56	9.65	9.59	9.96	10.05	9.99	9.74	9.83	9.90	9.93	9.89	9.66	9.82
1417170_at	9.56	9.62	9.60	9.66	9.60	9.34	9.39	9.47	9.37	9.42	9.42	9.33	9.43	9.39	9.40	9.41	9.42	9.36	9.48	9.38
1417171_at	8.17	8.24	8.15	8.13	8.09	8.01	8.01	8.03	8.06	8.10	8.18	8.19	8.11	8.18	8.12	8.18	8.24	8.17	8.17	8.08
1417172_at	8.12	8.05	7.98	8.07	8.08	8.12	8.01	8.03	8.07	8.16	8.09	8.02	8.08	8.07	8.06	7.99	8.08	8.01	7.99	7.98
1417173_at	9.11	8.97	8.95	9.20	9.15	8.98	9.01	9.06	9.08	9.15	9.10	8.95	8.92	9.05	9.25	8.98	9.13	8.91	9.26	9.24
1417174_at	9.33	9.30	9.26	9.45	9.45	9.31	9.33	9.44	9.27	9.29	9.20	9.18	9.28	9.16	9.26	9.38	9.47	9.31	9.43	9.39
1417175_at	9.81	9.63	9.67	9.77	9.82	9.64	9.60	9.73	9.72	9.62	9.68	9.61	9.71	9.67	9.67	9.76	9.80	9.74	9.78	9.66
1417176_at	9.78	9.95	9.95	9.95	9.99	9.77	9.76	9.66	9.69	9.71	9.76	9.85	9.88	9.83	9.83	10.00	9.79	9.75	9.92	9.87
1417177_at	8.70	8.64	8.69	8.67	8.70	8.81	8.65	8.79	8.74	8.80	8.78	8.84	8.76	8.64	8.75	8.77	8.81	8.70	8.68	8.76
1417178_at	8.92	8.84	8.85	8.80	8.87	8.93	8.91	8.97	9.02	8.93	8.99	8.95	9.00	8.90	8.91	9.03	9.03	9.02	8.98	8.94
1417179_at	10.21	10.16	10.13	10.31	10.34	10.12	10.17	10.15	10.10	10.29	10.19	10.12	10.19	10.20	10.38	10.16	10.16	10.18	10.27	10.36
1417180_at	8.96	9.10	9.11	9.07	9.03	9.04	9.01	9.02	8.96	9.02	8.96	9.01	9.11	8.96	8.90	9.12	8.97	8.89	9.08	8.84
1417181_a_at	9.85	9.87	9.98	9.69	9.65	10.30	10.16	9.59	9.64	9.63	9.78	10.00	9.85	9.47	9.53	10.02	10.00	9.97	9.73	9.81
1417182_at	9.40	9.42	9.40	9.43	9.40	9.50	9.49	9.50	9.40	9.49	9.29	9.39	9.44	9.24	9.20	9.29	9.35	9.19	9.21	9.24
1417183_at	10.10	10.12	10.15	10.26	10.24	9.97	10.06	10.30	10.16	10.30	10.10	9.99	10.19	10.19	10.15	10.07	10.16	10.03	10.22	10.04
1417184_s_at	11.52	10.99	11.25	11.65	11.87	11.26	11.17	11.76	11.56	11.56	11.49	11.08	11.15	11.55	11.76	11.53	11.83	11.72	11.78	11.86
1417185_at	9.74	9.85	9.82	9.95	9.84	10.24	10.10	10.04	10.05	10.10	9.81	10.06	9.99	9.98	9.99	9.89	9.81	9.74	9.92	9.90
1417186_at	10.38	10.29	10.36	10.41	10.48	10.38	10.37	10.51	10.40	10.41	10.43	10.40	10.46	10.33	10.41	10.38	10.53	10.38	10.36	10.43
1417187_at	8.19	8.08	8.01	8.20	8.23	7.96	7.91	8.20	8.28	8.11	8.18	8.01	8.02	8.17	8.28	8.01	8.21	8.07	8.09	8.15
1417188_s_at	9.04	8.91	8.83	9.04	8.92	8.87	8.94	9.09	9.02	8.98	8.89	8.87	8.91	8.87	8.85	8.93	9.07	8.76	8.93	8.85
1417189_at	9.39	9.25	9.31	9.48	9.44	9.39	9.37	9.49	9.44	9.40	9.31	9.45	9.49	9.37	9.35	9.33	9.43	9.25	9.41	9.34
1417190_at	8.73	8.73	8.74	8.68	8.69	8.78	8.83	9.09	8.84	8.85	8.86	8.79	8.91	8.82	8.75	8.86	8.84	8.77	8.74	8.73
1417191_at	10.74	10.60	10.66	10.66	10.66	10.52	10.52	10.73	10.68	10.55	10.74	10.58	10.70	10.63	10.55	10.80	10.75	10.69	10.55	10.46
1417192_at	9.99	9.76	9.98	9.98	10.04	9.52	9.70	10.14	9.98	9.88	10.08	9.61	9.85	9.98	9.84	9.90	10.27	9.88	9.99	9.89
1417193_at	10.46	10.29	10.35	10.47	10.60	10.36	10.26	10.56	10.56	10.49	10.43	10.38	10.42	10.47	10.57	10.47	10.52	10.46	10.49	10.54
1417194_at	8.39	8.29	8.25	8.35	8.44	8.24	8.25	8.28	8.36	8.43	8.39	8.20	8.21	8.43	8.47	8.24	8.31	8.31	8.32	8.39
1417195_at	9.37	9.21	9.34	9.26	9.25	9.20	9.17	9.44	9.21	9.18	9.37	9.18	9.24	9.19	9.15	9.35	9.49	9.34	9.18	9.17
1417196_s_at	9.19	9.06	9.20	9.26	9.19	9.04	9.13	9.35	9.21	9.02	9.19	9.16	9.20	9.11	9.03	9.28	9.40	9.32	9.03	9.01
1417197_at	9.20	9.12	9.07	9.12	9.23	8.98	9.01	8.91	8.91	9.18	9.23	8.93	8.90	8.91	9.20	9.01	9.27	9.25	9.10	9.35
1417198_at	8.35	8.27	8.33	8.28	8.27	8.27	8.25	8.16	8.15	8.33	8.41	8.18	8.17	8.29	8.32	8.23	8.34	8.25	8.30	8.35
1417199_at	9.76	9.86	9.83	9.81	9.73	9.90	9.85	9.72	9.63	9.78	9.76	9.97	9.97	9.68	9.70	9.81	9.67	9.66	9.70	9.66
1417200_at	9.51	9.44	9.39	9.48	9.54	9.39	9.42	9.57	9.50	9.57	9.58	9.38	9.49	9.48	9.58	9.41	9.52	9.44	9.46	9.46
1417201_at	9.07	9.13	9.12	9.14	9.10	9.13	9.10	9.12	9.12	9.16	9.17	9.27	9.30	9.25	9.22	9.29	9.25	9.12	9.30	9.25
1417202_s_at	9.92	9.83	9.86	9.98	9.95	9.88	9.85	10.02	9.88	9.88	9.91	9.91	9.95	9.83	9.82	9.88	9.95	9.85	9.78	9.68
1417203_at	8.51	8.52	8.59	8.65	8.61	8.53	8.49	8.71	8.69	8.70	8.47	8.61	8.67	8.69	8.59	8.64	8.57	8.45	8.78	8.68
1417204_at	9.79	9.61	9.58	9.70	9.87	9.54	9.58	9.70	9.66	9.75	9.73	9.52	9.54	9.61	9.88	9.54	9.84	9.82	9.69	9.80
1417205_at	8.73	8.57	8.56	8.63	8.68	8.38	8.38	8.40	8.52	8.44	8.46	8.38	8.38	8.58	8.46	8.45	8.33	8.40	8.40	8.49
1417206_at	9.29	9.22	9.21	9.31	9.31	9.30	9.25	9.31	9.33	9.42	9.30	9.39	9.41	9.26	9.33	9.22	9.34	9.25	9.31	9.39
1417207_at	8.53	8.51	8.52	8.60	8.49	8.39	8.46	8.72	8.68	8.56	8.51	8.51	8.52	8.62	8.54	8.63	8.57	8.45	8.60	8.51
1417208_at	8.57	8.54	8.50	8.52	8.54	9.08	9.07	9.00	8.97	8.99	8.99	9.06	8.99	8.91	8.89	8.44	8.37	8.44	8.58	8.44
1417209_at	9.82	9.56	9.55	9.62	9.73	9.47	9.49	9.61	9.59	9.54	9.85	9.50	9.54	9.58	9.73	9.64	9.95	9.84	9.58	9.77
1417210_at	9.36	9.44	9.60	9.85	9.53	9.63	9.55	9.68	9.49	9.63	9.46	9.65	9.74	9.48	9.42	9.56	9.44	9.32	9.40	9.26
1417211_a_at	9.80	9.63	9.57	9.86	9.83	9.73	9.71	9.86	9.72	9.85	9.35	9.29	9.30	9.33	9.48	9.69	9.72	9.56	9.89	9.79
1417212_at	8.82	8.72	8.70	8.84	8.88	8.82	8.78	8.97	8.98	8.97	8.93	8.91	8.87	8.97	8.95	8.85	8.89	8.73	9.03	8.86
1417213_a_at	9.00	8.89	8.85	9.03	9.20	8.62	8.74	9.04	9.06	9.06	9.06	8.61	8.72	9.06	9.20	8.82	9.02	8.95	9.12	9.22
1417214_at	9.32	9.26	9.35	9.30	9.27	9.25	9.30	9.32	9.34	9.30	9.36	9.18	9.23	9.27	9.23	9.30	9.37	9.23	9.22	9.20
1417215_at	8.69	8.57	8.66	8.69	8.67	8.75	8.79	8.90	8.84	8.81	8.85	8.53	8.58	8.52	8.72	8.67	8.87	8.76	8.66	8.67
1417216_at	9.44	9.55	9.57	9.51	9.45	9.50	9.50	9.43	9.37	9.45	9.40	9.57	9.59	9.45	9.44	9.55	9.37	9.37	9.54	9.45
1417217_at	9.18	9.25	9.31	9.01	9.00	9.34	9.24	9.30	9.26	9.08	9.05	9.39	9.31	9.18	8.96	9.30	9.11	9.06	9.17	8.93
1417218_at	8.29	8.25	8.26	8.30	8.31	8.20	8.25	8.36	8.36	8.23	8.32	8.33	8.28	8.40	8.28	8.33	8.28	8.24	8.30	8.32
1417219_s_at	11.55	11.09	11.28	11.77	11.68	11.01	11.12	11.33	11.51	11.39	11.49	11.23	11.22	11.53	11.61	11.26	11.62	11.35	11.57	11.58
1417220_at	9.06	9.20	9.12	9.30	9.18	9.13	9.05	8.98	9.08	9.23	9.12	9.37	9.38	9.26	9.34	9.30	9.14	9.12	9.40	9.37
1417221_at	8.62	8.55	8.54	8.62	8.59	8.46	8.56	8.64	8.63	8.50	8.47	8.56	8.64	8.57	8.49	8.54	8.54	8.43	8.44	8.31
1417222_a_at	8.96	8.98	9.06	9.16	8.92	9.02	9.04	9.22	9.11	8.85	8.85	8.98	9.05	8.89	8.60	9.14	9.03	9.00	8.90	8.69
1417223_at	9.49	9.51	9.57	9.59	9.54	9.63	9.60	9.62	9.55	9.72	9.52	9.71	9.71	9.53	9.52	9.61	9.56	9.46	9.64	9.55
1417224_a_at	8.61	8.49	8.57	8.73	8.70	8.54	8.58	8.72	8.70	8.72	8.70	8.73	8.64	8.71	8.59	8.55	8.70	8.57	8.74	8.64
1417225_at	9.96	9.56	9.60	10.26	9.93	9.54	9.45	10.05	10.25	10.04	10.00	9.42	9.52	10.00	9.96	9.63	10.07	9.58	10.04	10.11
1417226_at	9.25	9.23	9.20	9.26	9.36	9.28	9.20	9.26	9.26	9.29	9.23	9.34	9.30	9.33	9.34	9.27	9.27	9.26	9.42	9.39
1417227_at	8.92	9.03	9.07	9.03	9.05	9.25	9.23	9.36	9.34	9.34	9.36	9.34	9.39	9.25	9.38	9.30	9.26	9.12	9.27	9.18
1417228_at	8.51	8.45	8.42	8.55	8.56	8.32	8.32	8.42	8.59	8.60	8.50	8.42	8.35	8.64	8.66	8.45	8.46	8.38	8.68	8.65
1417229_at	8.45	8.22	8.14	8.34	8.38	8.18	8.27	8.26	8.47	8.49	8.49	8.17	8.19	8.48	8.54	8.24	8.43	8.22	8.68	8.52
1417230_at	8.23	8.19	8.20	8.22	8.08	8.32	8.22	8.26	8.21	7.97	8.25	8.15	8.16	8.16	8.16	8.18	8.28	8.23	8.29	8.22
1417231_at	8.29	8.27	8.31	8.30	8.27	8.26	8.31	8.44	8.22	8.18	8.22	8.30	8.26	8.28	8.29	8.46	8.22	8.25	8.27	8.22
1417232_at	8.30	8.43	8.50	8.34	8.27	8.34	8.34	8.44	8.45	8.23	8.31	8.55	8.46	8.53	8.14	8.53	8.35	8.37	8.30	8.12
1417233_at	10.02	10.12	10.09	10.00	10.00	10.16	10.13	10.13	9.96	10.03	10.07	10.24	10.26	9.97	9.95	10.07	10.06	9.95	9.89	9.82
1417234_at	8.17	8.15	8.18	8.19	8.00	8.13	8.14	8.06	8.15	8.19	8.23	8.18	8.15	8.14	8.11	8.13	8.12	8.15	8.16	8.11
1417235_at	9.53	9.64	9.65	9.66	9.59	9.66	9.63	9.72	9.69	9.69	9.50	9.56	9.63	9.55	9.43	9.76	9.56	9.54	9.58	9.53
1417236_at	8.69	8.66	8.61	8.73	8.73	8.81	8.77	8.88	8.92	8.97	8.77	8.63	8.62	8.78	8.88	8.69	8.76	8.81	8.76	8.84
1417237_at	9.14	9.13	9.09	9.19	9.16	9.00	9.03	9.11	9.18	9.18	9.03	8.93	8.94	9.10	9.12	9.15	9.07	8.99	9.26	9.14
1417238_at	9.38	9.33	9.44	9.60	9.51	9.32	9.39	9.58	9.48	9.69	9.45	9.40	9.52	9.54	9.58	9.44	9.61	9.37	9.64	9.60
1417239_at	10.15	10.08	10.23	10.12	10.18	10.07	10.06	10.17	10.05	10.13	10.24	10.16	10.23	10.01	10.08	10.04	10.11	9.99	9.78	9.87
1417240_at	8.91	8.95	8.99	9.02	9.02	8.84	8.89	8.99	8.99	9.00	8.93	8.93	8.91	9.01	9.02	9.14	8.95	8.97	9.14	9.02
1417241_at	9.59	9.43	9.47	9.51	9.65	9.44	9.31	9.53	9.35	9.39	9.68	9.62	9.70	9.56	9.72	9.50	9.72	9.59	9.63	9.65
1417242_at	10.05	10.14	10.14	10.19	10.11	10.28	10.24	10.26	10.20	10.22	10.10	10.28	10.30	10.16	10.18	10.20	10.17	10.07	10.19	10.17
1417243_at	9.90	10.02	10.01	9.93	9.87	10.03	10.00	10.02	9.84	9.95	9.99	10.06	10.13	9.92	9.85	10.03	9.98	9.88	9.85	9.78
1417244_a_at	8.22	8.24	8.24	8.14	8.28	8.31	8.17	8.26	8.40	8.26	8.17	8.27	8.18	8.36	8.26	8.21	8.12	8.23	8.12	8.26
1417245_at	9.12	9.22	9.22	9.36	9.18	9.64	9.54	9.59	9.44	9.55	9.39	9.58	9.61	9.41	9.42	9.54	9.45	9.33	9.52	9.51
1417246_at	8.14	8.16	8.18	8.15	8.13	8.06	8.04	8.11	8.31	8.07	8.10	8.12	8.15	8.32	8.12	8.12	8.14	8.18	8.08	8.15
1417247_at	9.50	9.53	9.53	9.51	9.50	9.70	9.63	9.63	9.57	9.65	9.48	9.62	9.66	9.53	9.49	9.52	9.44	9.44	9.60	9.37
1417248_at	9.29	9.44	9.49	9.39	9.41	9.80	9.69	9.24	9.32	9.52	9.38	9.62	9.58	9.22	9.42	9.39	9.31	9.38	9.52	9.50
1417249_at	8.66	8.64	8.60	8.53	8.54	8.61	8.50	8.61	8.61	8.62	8.65	8.54	8.50	8.63	8.58	8.72	8.72	8.66	8.64	8.68
1417250_at	9.75	9.68	9.73	9.78	9.74	9.89	9.81	9.81	9.70	9.77	9.71	9.89	9.93	9.62	9.70	9.78	9.86	9.79	9.76	9.76
1417251_at	8.86	8.83	8.81	8.94	8.90	8.87	8.85	8.98	8.88	8.85	8.77	8.79	8.83	8.73	8.83	8.96	8.87	8.83	8.95	8.77
1417252_at	9.38	9.23	9.36	9.49	9.53	9.52	9.40	9.54	9.44	9.54	9.39	9.53	9.49	9.39	9.43	9.47	9.59	9.42	9.51	9.57
1417253_at	9.73	9.43	9.47	9.62	9.74	9.54	9.19	8.92	9.12	9.16	9.23	9.39	9.30	9.14	9.25	9.54	9.73	9.62	9.56	9.72
1417254_at	8.78	8.68	8.76	8.75	8.84	8.64	8.73	8.64	8.61	8.75	8.81	8.71	8.71	8.65	8.84	8.67	8.84	8.74	8.75	8.86
1417255_at	8.93	9.04	9.00	9.05	8.99	9.19	9.10	9.02	9.01	9.06	8.94	9.12	9.08	9.00	9.07	9.07	8.97	8.96	9.01	8.95
1417256_at	7.98	7.94	7.88	7.89	7.86	7.84	7.88	7.81	7.91	7.84	7.84	7.86	7.84	7.83	7.87	7.90	7.83	7.90	7.89	7.89
1417257_at	8.30	8.36	8.41	8.28	8.28	8.37	8.33	8.29	8.43	8.25	8.37	8.45	8.35	8.45	8.30	8.35	8.27	8.40	8.26	8.24
1417258_at	10.61	10.57	10.60	10.71	10.77	10.64	10.68	10.69	10.64	10.59	10.56	10.73	10.73	10.60	10.64	10.58	10.66	10.51	10.59	10.57
1417259_a_at	9.92	9.87	9.91	10.09	9.98	9.63	9.79	10.12	10.12	10.18	9.96	9.65	9.79	9.97	9.91	9.87	9.89	9.56	10.01	9.81
1417260_at	9.94	9.92	10.01	9.94	9.85	9.92	9.95	9.90	9.93	9.95	9.94	9.84	9.85	9.91	9.90	10.06	9.92	9.89	10.02	9.93
1417261_at	9.30	9.19	9.16	9.21	9.18	9.24	9.40	9.23	9.18	9.23	9.31	9.12	9.16	9.15	9.25	9.05	9.14	9.23	9.42	9.33
1417262_at	8.08	8.24	8.10	8.16	8.27	8.12	8.16	8.13	8.11	8.10	8.04	8.07	8.01	8.10	7.98	8.09	8.04	8.04	8.03	8.09
1417263_at	8.55	8.46	8.37	8.32	8.58	8.41	8.51	8.13	8.12	8.32	8.44	8.36	8.23	8.19	8.43	8.18	8.15	8.30	8.50	8.39
1417264_at	9.33	9.44	9.48	9.44	9.43	9.60	9.44	9.39	9.37	9.35	9.45	9.70	9.73	9.45	9.46	9.52	9.42	9.38	9.51	9.50
1417265_s_at	8.69	8.82	8.76	8.84	8.86	8.53	8.61	8.79	8.71	8.85	8.83	8.79	8.87	8.86	8.90	8.88	8.75	8.66	8.93	8.83
1417266_at	8.39	8.37	8.32	8.38	8.37	8.51	8.51	8.54	8.44	8.53	8.90	8.89	8.83	8.81	9.03	8.68	8.67	8.63	8.81	8.73
1417267_s_at	8.36	8.38	8.37	8.34	8.35	8.34	8.32	8.20	8.22	8.35	8.34	8.35	8.27	8.34	8.41	8.34	8.27	8.28	8.31	8.40
1417268_at	8.52	8.66	8.61	8.51	8.50	8.65	8.60	8.67	8.76	8.59	8.73	8.82	8.81	8.83	8.66	8.71	8.58	8.57	8.60	8.51
1417269_at	10.59	10.44	10.49	10.66	10.63	10.45	10.44	10.62	10.53	10.68	10.60	10.43	10.51	10.57	10.60	10.48	10.62	10.49	10.59	10.59
1417270_at	9.15	9.05	9.10	9.05	9.14	9.24	9.11	8.97	8.90	9.12	9.26	9.11	9.06	8.94	9.19	8.92	9.12	9.19	8.96	9.14
1417271_a_at	9.18	9.17	9.14	9.26	9.18	9.22	9.16	9.22	9.23	9.42	9.29	9.03	9.03	9.18	9.38	9.17	9.14	9.16	9.37	9.45
1417272_at	8.60	8.59	8.55	8.63	8.61	8.63	8.60	8.61	8.57	8.69	8.50	8.56	8.54	8.61	8.58	8.53	8.49	8.56	8.62	8.52
1417273_at	8.91	8.68	8.88	9.00	8.98	8.77	8.74	8.84	8.78	8.74	8.69	8.83	8.94	8.86	8.88	8.82	8.85	8.84	9.08	8.91
1417274_at	9.90	9.97	10.00	9.92	9.87	10.17	10.06	9.88	9.92	9.97	9.96	10.08	10.03	9.88	9.94	9.95	9.89	9.76	9.93	9.87
1417275_at	11.39	11.44	11.41	11.62	11.45	11.62	11.65	12.00	11.83	11.71	11.09	11.03	11.21	11.28	11.34	11.61	11.50	11.52	11.46	11.39
1417276_at	7.93	7.96	7.83	7.91	7.98	7.96	7.91	7.93	8.01	7.94	7.93	7.97	7.91	7.96	8.00	7.89	7.90	7.94	7.89	8.04
1417277_at	8.47	8.45	8.51	8.53	8.52	8.54	8.53	8.54	8.54	8.49	8.44	8.51	8.54	8.54	8.46	8.56	8.47	8.47	8.52	8.44
1417278_a_at	8.78	8.76	8.78	8.74	8.80	8.90	8.85	8.82	8.80	9.02	8.83	8.65	8.61	8.62	8.98	8.76	8.80	8.80	8.77	8.87
1417279_at	11.11	11.05	11.07	11.19	11.35	10.36	10.69	11.20	11.17	11.22	11.27	10.55	10.93	11.25	11.30	10.96	11.23	11.02	11.17	11.29
1417280_at	7.87	7.91	7.91	7.81	7.82	7.93	7.89	7.86	7.93	7.87	7.94	7.92	7.89	7.98	7.93	7.88	7.88	7.94	7.82	7.80
1417281_a_at	8.22	8.21	8.26	8.21	8.21	8.46	8.35	8.23	8.33	8.33	8.31	8.27	8.25	8.28	8.24	8.25	8.21	8.29	8.23	8.17
1417282_at	8.50	8.49	8.48	8.47	8.45	8.54	8.45	8.44	8.54	8.49	8.38	8.49	8.41	8.55	8.43	8.41	8.40	8.44	8.48	8.37
1417283_at	10.11	10.13	10.15	10.25	10.31	10.48	10.49	10.59	10.51	10.67	10.60	10.59	10.64	10.61	10.82	10.61	10.71	10.68	10.65	10.85
1417284_at	9.41	9.44	9.44	9.35	9.34	9.42	9.45	9.50	9.30	9.31	9.37	9.33	9.42	9.24	9.27	9.33	9.39	9.34	9.31	9.31
1417285_a_at	11.13	10.92	11.06	11.18	11.21	11.28	11.17	11.11	11.07	11.11	11.12	11.29	11.23	10.99	11.15	11.12	11.29	11.20	11.12	11.21
1417286_at	10.91	10.65	10.74	10.92	11.06	10.80	10.76	10.89	10.87	10.94	10.87	10.82	10.82	10.81	11.01	10.74	10.96	10.88	10.92	11.06
1417287_at	9.43	9.32	9.36	9.46	9.47	9.36	9.35	9.40	9.24	9.43	9.46	9.52	9.46	9.42	9.48	9.47	9.55	9.47	9.55	9.50
1417288_at	8.92	9.05	9.00	9.03	8.99	9.24	9.24	9.09	8.97	9.16	9.02	9.18	9.18	9.02	9.07	9.11	8.94	9.03	9.04	9.06
1417289_at	8.29	8.35	8.31	8.36	8.38	8.19	8.28	8.37	8.37	8.39	8.35	8.15	8.22	8.37	8.43	8.32	8.32	8.31	8.29	8.33
1417290_at	8.04	8.11	8.01	8.10	7.97	8.07	8.07	8.02	8.05	8.13	8.05	7.96	7.97	8.16	8.19	8.01	8.03	8.10	8.04	8.12
1417291_at	8.88	8.75	8.78	8.89	8.78	8.83	8.77	8.95	8.98	8.86	8.83	8.93	8.83	8.90	8.82	8.87	8.82	8.91	8.78	8.88
1417292_at	8.18	8.31	8.26	8.09	8.21	8.36	8.28	8.28	8.24	8.21	8.20	8.30	8.23	8.28	8.20	8.17	8.09	8.21	8.12	8.11
1417293_at	9.45	9.36	9.38	9.58	9.55	9.27	9.30	9.39	9.51	9.47	9.35	9.38	9.43	9.50	9.57	9.44	9.42	9.34	9.50	9.49
1417294_at	9.33	9.23	9.29	9.42	9.38	9.50	9.33	9.37	9.40	9.40	9.37	9.59	9.47	9.45	9.45	9.35	9.34	9.23	9.45	9.27
1417295_at	9.62	9.48	9.61	9.68	9.59	9.59	9.60	9.71	9.64	9.66	9.69	9.59	9.60	9.63	9.58	9.71	9.72	9.58	9.69	9.66
1417296_at	8.99	8.95	8.98	9.03	9.00	9.02	9.03	9.09	8.91	8.97	8.99	9.14	9.14	8.94	8.88	9.06	9.06	9.00	8.98	8.90
1417297_at	8.33	8.26	8.38	8.36	8.39	8.30	8.27	8.33	8.47	8.42	8.35	8.38	8.33	8.43	8.31	8.36	8.38	8.39	8.28	8.36
1417298_at	9.29	9.32	9.31	9.28	9.27	9.32	9.27	9.26	9.17	9.24	9.29	9.47	9.44	9.25	9.33	9.25	9.20	9.20	9.13	9.21
1417299_at	8.40	8.42	8.40	8.42	8.30	8.35	8.40	8.37	8.32	8.34	8.37	8.35	8.31	8.32	8.41	8.34	8.33	8.34	8.37	8.35
1417300_at	8.54	8.66	8.68	8.62	8.57	8.71	8.67	8.63	8.56	8.57	8.67	8.90	8.89	8.59	8.54	8.97	8.90	8.77	8.84	8.74
1417301_at	8.39	8.54	8.52	8.42	8.34	8.79	8.81	8.93	8.82	8.72	8.70	8.90	8.87	8.72	8.57	8.85	8.77	8.80	8.60	8.52
1417302_at	8.94	8.96	8.93	8.85	8.94	8.90	8.93	8.89	8.87	9.00	8.96	8.88	8.82	8.90	8.92	8.85	8.88	8.95	8.91	9.02
1417303_at	8.13	8.10	8.09	8.14	8.29	8.02	8.18	8.30	8.26	8.28	8.16	8.06	8.23	8.20	8.22	8.18	8.21	8.04	8.14	8.31
1417304_at	8.48	8.55	8.48	8.61	8.70	8.53	8.55	8.53	8.54	8.69	8.47	8.59	8.50	8.66	8.62	8.55	8.47	8.53	8.68	8.70
1417305_at	9.40	9.41	9.43	9.38	9.46	9.42	9.45	9.29	9.25	9.51	9.41	9.38	9.38	9.23	9.50	9.30	9.31	9.25	9.34	9.42
1417306_at	8.92	9.03	9.09	9.09	8.91	8.94	8.98	9.01	9.09	9.07	8.92	9.04	8.99	9.10	8.97	9.04	8.89	8.93	9.07	9.02
1417307_at	8.96	8.90	8.82	9.05	9.13	8.60	8.78	9.15	8.96	9.04	8.90	8.56	8.74	8.96	9.00	8.89	8.95	8.88	9.04	8.99
1417308_at	11.32	11.37	11.43	11.53	11.45	11.42	11.46	11.56	11.61	11.61	11.40	11.50	11.50	11.60	11.44	11.59	11.48	11.31	11.58	11.45
1417309_at	8.67	8.84	8.91	8.64	8.71	8.84	8.82	8.72	8.86	8.64	8.58	8.87	8.88	8.80	8.64	8.94	8.74	8.79	8.79	8.80
1417310_at	8.73	8.78	8.77	8.57	8.68	8.88	8.73	8.60	8.73	8.67	8.71	8.86	8.74	8.74	8.69	8.74	8.70	8.83	8.64	8.75
1417311_at	10.67	10.61	10.60	10.79	10.74	10.72	10.72	10.88	10.83	10.87	10.73	10.72	10.71	10.75	10.78	10.77	10.81	10.62	10.81	10.76
1417312_at	9.06	9.02	8.98	9.34	9.38	8.69	8.91	9.29	9.25	9.38	9.12	8.66	8.82	9.23	9.40	8.87	9.17	9.00	9.37	9.41
1417313_at	9.71	9.64	9.66	9.70	9.71	9.79	9.65	9.66	9.62	9.73	9.69	9.78	9.78	9.63	9.78	9.65	9.72	9.72	9.61	9.74
1417314_at	8.31	8.26	8.23	8.16	8.14	8.31	8.23	8.13	8.17	8.25	8.39	8.28	8.26	8.22	8.32	8.26	8.22	8.33	8.32	8.26
1417315_at	10.32	10.22	10.23	10.29	10.31	10.16	10.20	10.28	10.21	10.34	10.34	10.24	10.25	10.20	10.31	10.20	10.36	10.17	10.30	10.27
1417316_at	10.11	10.04	10.09	10.25	10.27	10.31	10.23	10.22	10.24	10.39	10.14	10.24	10.23	10.17	10.31	10.13	10.15	10.02	10.30	10.29
1417317_s_at	12.01	11.93	12.01	12.10	12.17	12.01	12.01	12.08	12.05	12.00	12.06	12.11	12.15	12.08	12.08	12.05	12.16	12.10	12.09	12.04
1417318_at	10.05	10.12	10.08	10.30	10.27	10.14	10.19	10.23	10.15	10.28	10.05	10.12	10.19	10.13	10.14	10.15	10.18	10.14	10.12	10.19
1417319_at	8.48	8.41	8.46	8.49	8.32	8.48	8.41	8.30	8.30	8.38	8.43	8.46	8.46	8.37	8.37	8.50	8.43	8.53	8.52	8.49
1417320_at	9.88	9.75	9.82	9.85	9.92	9.87	9.83	9.86	9.79	9.89	9.89	9.95	9.93	9.76	9.87	9.79	9.89	9.73	9.82	9.87
1417321_at	9.88	10.16	10.15	10.27	10.03	10.37	10.24	10.24	10.15	10.15	9.89	10.31	10.33	10.21	9.96	10.29	9.97	10.02	10.28	10.00
1417322_at	9.77	9.62	9.69	9.88	9.81	9.81	9.74	9.73	9.72	9.94	9.78	9.80	9.78	9.76	9.92	9.74	9.85	9.73	9.92	9.96
1417323_at	8.16	8.24	8.24	8.34	8.33	8.20	8.29	8.26	8.28	8.16	8.24	8.21	8.23	8.42	8.29	8.26	8.16	8.31	8.37	8.39
1417324_at	9.84	9.91	9.85	9.99	10.02	9.99	9.95	9.78	9.79	10.06	9.80	9.94	9.86	9.82	10.03	9.96	9.87	9.88	10.09	10.08
1417325_at	8.64	8.58	8.53	8.61	8.53	8.64	8.67	8.54	8.59	8.61	8.63	8.65	8.66	8.56	8.69	8.54	8.66	8.58	8.67	8.65
1417326_a_at	9.84	9.74	9.79	9.92	9.82	10.22	9.95	9.73	9.90	9.92	9.76	10.07	9.92	9.82	9.86	9.85	9.77	9.60	10.00	9.83
1417327_at	9.31	9.31	9.21	9.41	9.50	9.32	9.37	9.64	9.41	9.61	9.34	9.19	9.33	9.33	9.47	9.40	9.41	9.38	9.39	9.45
1417328_at	9.27	9.16	9.13	9.32	9.35	9.24	9.40	9.21	9.20	9.48	9.32	9.14	9.16	9.14	9.39	9.17	9.36	9.24	9.58	9.55
1417329_at	10.05	9.94	9.96	10.03	10.05	9.79	9.86	10.04	9.95	9.99	10.00	9.87	9.98	9.98	10.00	10.01	10.05	9.98	9.86	9.97
1417330_at	8.34	8.26	8.13	8.19	8.28	8.14	8.17	8.15	8.36	8.29	8.32	8.06	8.03	8.37	8.45	8.06	8.21	8.14	8.34	8.43
1417331_a_at	10.22	9.91	10.02	10.14	10.18	9.94	9.88	10.16	9.99	10.00	10.20	9.91	10.00	9.99	10.07	10.04	10.28	10.11	10.09	10.10
1417332_at	8.26	8.26	8.22	8.24	8.27	8.17	8.21	8.27	8.39	8.25	8.28	8.22	8.21	8.39	8.31	8.30	8.32	8.24	8.32	8.30
1417333_at	8.02	8.11	8.00	8.12	8.07	8.08	8.00	8.11	8.22	8.15	8.06	8.15	8.20	8.27	8.18	8.19	8.06	8.04	8.19	8.25
1417334_at	9.12	9.20	9.22	9.24	9.16	9.34	9.26	9.35	9.19	9.32	9.04	9.25	9.25	9.05	9.12	9.22	9.17	9.11	9.25	9.24
1417335_at	8.19	8.25	8.18	8.28	8.28	8.43	8.44	8.39	8.53	8.54	8.18	8.32	8.25	8.34	8.22	8.48	8.53	8.41	8.59	8.53
1417336_a_at	8.17	8.29	8.18	8.06	8.10	8.21	8.28	8.11	8.15	8.18	8.18	8.32	8.24	8.19	8.16	8.27	8.14	8.15	8.28	8.16
1417337_at	8.19	8.21	8.08	8.02	8.15	8.17	8.14	8.13	8.07	8.16	8.24	8.18	8.10	8.10	8.12	8.13	8.19	8.21	8.12	8.15
1417338_at	8.31	8.28	8.32	8.14	8.29	8.28	8.30	8.13	8.07	8.22	8.34	8.31	8.17	8.22	8.36	8.15	8.19	8.23	8.24	8.33
1417339_a_at	11.90	11.79	11.85	12.07	12.03	11.74	11.78	11.91	11.86	11.88	11.87	11.75	11.75	12.01	11.92	11.85	11.87	11.86	11.95	11.88
1417340_at	9.97	9.78	9.91	10.16	10.01	9.91	9.89	10.11	10.06	10.03	9.91	9.92	9.98	10.01	9.89	9.92	10.02	9.88	10.05	9.88
1417341_a_at	10.36	9.95	10.07	10.40	10.57	9.29	9.48	10.04	10.06	10.19	10.21	9.46	9.59	10.14	10.33	9.90	10.33	9.89	10.22	10.25
1417342_at	8.79	8.76	8.67	8.70	8.75	8.52	8.56	8.63	8.57	8.72	8.72	8.50	8.61	8.70	8.73	8.63	8.71	8.70	8.70	8.64
1417343_at	9.57	9.67	9.75	9.69	9.62	9.79	9.75	9.64	9.55	9.69	9.34	9.80	9.72	9.41	9.36	9.64	9.46	9.39	9.54	9.33
1417344_at	10.29	10.41	10.45	10.37	10.28	10.57	10.48	10.55	10.46	10.46	10.33	10.47	10.51	10.34	10.28	10.49	10.38	10.21	10.27	10.21
1417345_at	8.44	8.56	8.47	8.32	8.56	8.42	8.62	8.43	8.48	8.47	8.40	8.40	8.28	8.42	8.51	8.34	8.41	8.40	8.46	8.49
1417346_at	8.48	8.45	8.44	8.49	8.51	8.66	8.56	8.59	8.45	8.61	8.63	8.57	8.49	8.54	8.63	8.51	8.55	8.52	8.58	8.64
1417347_at	8.37	8.32	8.30	8.34	8.34	8.55	8.40	8.22	8.23	8.45	8.41	8.31	8.23	8.26	8.46	8.24	8.25	8.36	8.43	8.50
1417348_at	8.73	8.80	8.78	8.79	8.72	9.06	8.93	8.92	8.84	8.86	8.82	9.06	8.95	8.88	8.79	8.98	8.86	8.82	8.93	8.76
1417349_at	9.54	9.61	9.62	9.57	9.44	9.86	9.74	9.78	9.63	9.68	9.51	9.72	9.75	9.61	9.39	9.71	9.55	9.42	9.54	9.33
1417350_at	8.76	8.55	8.53	8.71	8.76	8.38	8.47	8.72	8.67	8.75	8.68	8.30	8.43	8.76	8.68	8.48	8.69	8.57	8.70	8.66
1417351_a_at	9.30	9.28	9.35	9.55	9.44	9.69	9.67	9.69	9.58	9.52	9.23	9.57	9.58	9.30	9.14	9.56	9.65	9.49	9.44	9.34
1417352_s_at	9.47	9.41	9.46	9.49	9.42	9.72	9.60	9.64	9.50	9.66	9.43	9.50	9.52	9.34	9.38	9.57	9.63	9.50	9.55	9.46
1417353_x_at	9.25	9.16	9.24	9.39	9.33	9.52	9.47	9.55	9.41	9.43	9.17	9.33	9.34	9.13	9.09	9.33	9.52	9.35	9.35	9.22
1417354_at	9.43	9.33	9.31	9.43	9.50	9.58	9.45	9.49	9.42	9.51	9.36	9.56	9.51	9.33	9.49	9.35	9.52	9.44	9.41	9.51
1417355_at	11.19	10.72	10.68	10.80	11.15	10.72	10.64	10.75	10.90	10.86	11.36	10.66	10.63	10.92	11.17	10.86	11.34	11.31	10.87	11.28
1417356_at	10.04	9.96	10.06	10.14	10.17	9.20	9.59	10.11	10.09	10.09	10.07	9.30	9.73	10.13	10.11	9.92	10.17	9.89	10.15	10.01
1417357_at	9.41	9.51	9.47	9.52	9.44	9.59	9.60	9.49	9.43	9.47	9.44	9.60	9.63	9.42	9.41	9.51	9.41	9.38	9.50	9.44
1417358_s_at	8.74	8.56	8.48	8.67	8.69	8.43	8.48	8.69	8.70	8.65	8.74	8.42	8.35	8.78	8.70	8.44	8.75	8.60	8.75	8.79
1417359_at	8.39	8.39	8.43	8.35	8.60	8.35	8.37	8.54	8.53	8.45	8.43	8.36	8.38	8.46	8.55	8.44	8.47	8.43	8.44	8.53
1417360_at	8.57	8.42	8.45	8.53	8.47	8.91	8.81	8.82	8.74	8.85	8.71	8.92	8.89	8.76	8.78	8.78	8.78	8.74	8.84	8.65
1417361_at	8.97	9.13	9.20	9.06	9.07	9.07	9.10	9.17	9.04	8.96	8.79	8.86	8.90	8.82	8.71	8.95	8.89	8.73	8.80	8.64
1417362_at	8.53	8.55	8.52	8.59	8.49	8.38	8.37	8.48	8.58	8.41	8.49	8.55	8.55	8.68	8.54	8.51	8.51	8.52	8.54	8.51
1417363_at	8.87	8.95	9.03	8.98	8.97	9.02	8.92	8.91	8.88	8.86	8.90	9.09	9.10	8.91	8.91	8.96	8.87	8.78	8.88	8.86
1417364_at	11.31	11.31	11.33	11.38	11.36	11.33	11.29	11.39	11.37	11.35	11.37	11.44	11.45	11.43	11.35	11.40	11.45	11.37	11.39	11.39
1417365_a_at	11.80	11.60	11.79	11.89	11.88	11.66	11.63	11.88	11.89	11.72	11.76	11.67	11.69	11.83	11.76	11.88	12.04	11.89	11.88	11.85
1417366_s_at	11.59	11.63	11.80	11.72	11.72	11.48	11.58	11.67	11.65	11.49	11.58	11.53	11.70	11.62	11.60	11.74	11.67	11.51	11.55	11.55
1417367_at	11.50	11.61	11.70	11.57	11.55	11.56	11.59	11.72	11.67	11.55	11.54	11.61	11.73	11.61	11.42	11.70	11.61	11.50	11.46	11.42
1417368_s_at	10.94	10.85	10.97	11.11	11.10	11.34	11.04	11.00	10.95	10.99	10.96	11.18	11.13	10.95	11.12	11.00	11.07	10.99	11.05	11.11
1417369_at	9.53	9.54	9.58	9.69	9.69	9.69	9.71	9.73	9.64	9.81	9.60	9.65	9.65	9.55	9.72	9.60	9.59	9.50	9.74	9.68
1417370_at	8.57	8.56	8.53	8.54	8.53	8.42	8.51	8.46	8.61	8.55	8.48	8.52	8.51	8.69	8.65	8.48	8.47	8.56	8.51	8.64
1417371_at	9.99	9.84	9.97	10.08	10.07	9.92	10.03	10.14	10.00	9.99	9.94	9.85	10.01	9.99	9.93	9.88	10.00	9.94	10.04	9.94
1417372_a_at	9.66	9.83	9.97	9.75	9.76	9.95	10.03	9.83	9.75	9.57	9.73	9.93	10.10	9.72	9.55	9.96	9.87	9.80	9.67	9.55
1417373_a_at	11.52	11.56	11.58	11.57	11.62	11.61	11.58	11.62	11.59	11.58	11.61	11.76	11.72	11.62	11.53	11.61	11.58	11.49	11.38	11.49
1417374_at	11.02	10.98	11.02	11.08	11.12	10.96	11.03	11.08	11.14	11.11	11.09	11.19	11.12	11.11	11.06	11.05	11.06	10.93	10.96	10.99
1417375_at	8.83	8.87	8.83	8.80	8.72	8.82	8.79	8.76	8.77	8.77	8.88	8.86	8.78	8.79	8.74	8.74	8.73	8.80	8.76	8.73
1417376_a_at	10.10	10.35	10.52	10.11	10.09	10.46	10.43	10.19	10.12	10.00	10.00	10.45	10.51	9.99	9.87	10.55	10.04	9.96	9.96	9.85
1417377_at	10.21	10.42	10.62	10.56	10.40	10.44	10.45	10.61	10.45	10.35	10.16	10.55	10.59	10.42	10.17	10.60	10.30	10.26	10.37	10.18
1417378_at	10.93	10.85	10.96	10.94	11.07	10.95	10.91	10.98	10.92	10.86	10.83	10.94	10.95	10.89	10.91	10.89	10.87	10.88	10.82	10.84
1417379_at	8.79	8.76	8.78	8.79	8.87	8.93	8.84	8.85	8.80	8.89	9.18	9.29	9.21	9.01	9.23	8.75	8.86	8.89	8.77	9.01
1417380_at	9.19	8.77	8.76	8.85	9.12	8.72	8.69	8.84	8.74	8.77	9.30	9.02	9.20	9.01	9.25	8.82	9.15	9.02	8.82	9.01
1417381_at	9.66	9.40	9.40	9.94	9.88	9.48	9.63	10.32	10.33	10.41	10.01	9.53	9.57	10.25	10.18	9.81	10.04	9.69	10.24	10.12
1417382_at	8.45	8.51	8.40	8.47	8.56	8.59	8.55	8.50	8.52	8.53	8.53	8.57	8.50	8.61	8.57	8.38	8.39	8.46	8.70	8.55
1417383_at	8.40	8.41	8.30	8.36	8.49	8.31	8.29	8.46	8.41	8.48	8.48	8.25	8.27	8.40	8.55	8.35	8.47	8.41	8.50	8.50
1417384_at	8.98	8.98	8.89	8.99	8.97	8.94	9.01	9.28	9.03	9.13	8.96	8.92	9.04	9.01	9.03	9.13	9.02	9.06	9.11	8.98
1417385_at	10.37	10.44	10.56	10.27	10.46	10.77	10.63	10.33	10.22	10.30	10.41	10.73	10.70	10.14	10.40	10.48	10.43	10.42	10.15	10.32
1417386_at	9.96	10.04	10.12	10.06	9.98	10.08	10.04	10.07	10.02	10.02	9.98	10.05	10.17	10.01	9.96	10.13	9.91	9.81	10.12	9.88
1417387_at	9.76	9.74	9.76	9.85	9.81	9.84	9.76	9.85	9.77	9.80	9.56	9.62	9.71	9.51	9.57	9.77	9.86	9.67	9.83	9.75
1417388_at	11.27	11.08	11.17	11.35	11.33	11.22	11.15	11.41	11.41	11.40	11.24	11.14	11.17	11.24	11.24	11.17	11.34	11.13	11.23	11.24
1417389_at	9.32	9.20	9.25	9.50	9.51	9.23	9.28	9.45	9.45	9.59	9.40	9.27	9.35	9.43	9.55	9.09	9.42	9.23	9.52	9.60
1417390_at	9.49	9.57	9.54	9.53	9.51	9.68	9.61	9.47	9.34	9.58	9.42	9.71	9.69	9.36	9.45	9.57	9.43	9.40	9.50	9.45
1417391_a_at	8.28	8.36	8.28	8.20	8.26	8.21	8.28	8.27	8.28	8.37	8.32	8.34	8.23	8.33	8.34	8.25	8.21	8.26	8.36	8.41
1417392_a_at	8.19	8.27	8.13	8.21	8.27	8.17	8.18	8.06	8.00	8.17	8.17	8.12	8.04	8.05	8.31	8.04	8.04	8.06	8.24	8.20
1417393_a_at	9.46	9.43	9.41	9.34	9.36	9.62	9.52	9.74	9.58	9.70	9.53	9.45	9.46	9.33	9.42	9.78	9.72	9.56	9.67	9.66
1417394_at	8.55	8.58	8.63	8.71	8.61	8.63	8.67	8.62	8.71	8.43	8.51	8.51	8.60	8.57	8.54	8.55	8.57	8.54	8.71	8.51
1417395_at	8.30	8.41	8.36	8.43	8.30	8.52	8.49	8.29	8.33	8.39	8.28	8.41	8.43	8.27	8.49	8.39	8.25	8.32	8.45	8.41
1417396_at	8.23	8.32	8.30	8.21	8.17	8.27	8.25	8.24	8.32	8.19	8.19	8.24	8.25	8.37	8.08	8.19	8.21	8.29	8.21	8.24
1417397_at	9.46	9.62	9.63	9.51	9.46	9.57	9.55	9.48	9.49	9.44	9.31	9.41	9.41	9.32	9.32	9.58	9.53	9.46	9.50	9.46
1417398_at	8.49	8.50	8.43	8.62	8.57	8.40	8.50	8.79	8.56	8.66	8.51	8.36	8.52	8.60	8.73	8.48	8.41	8.50	8.50	8.57
1417399_at	9.90	9.92	9.97	9.99	9.94	10.03	10.01	10.07	9.97	10.05	9.90	10.10	10.11	10.00	10.02	10.11	9.88	9.90	9.99	9.89
1417400_at	8.69	8.73	8.69	8.85	8.85	8.60	8.66	8.59	8.55	8.78	8.63	8.57	8.62	8.59	8.83	8.64	8.72	8.74	8.76	8.85
1417401_at	8.27	8.21	8.26	8.30	8.41	8.13	8.20	8.16	8.17	8.36	8.30	8.15	8.12	8.27	8.36	8.16	8.20	8.18	8.27	8.40
1417402_at	9.27	9.21	9.18	9.26	9.35	9.35	9.26	9.33	9.24	9.28	9.18	9.33	9.38	9.23	9.27	9.16	9.24	9.14	9.35	9.30
1417403_at	9.10	9.33	9.39	9.14	9.26	9.63	9.59	9.32	9.20	9.13	9.12	9.52	9.60	9.10	9.25	9.50	9.17	9.15	9.25	9.27
1417404_at	9.80	10.01	9.93	9.93	9.83	10.18	10.11	10.13	9.89	10.01	9.81	10.03	10.11	9.88	9.89	10.00	9.78	9.81	9.93	9.78
1417405_at	9.47	9.40	9.37	9.59	9.52	9.31	9.33	9.55	9.51	9.49	9.44	9.41	9.40	9.54	9.46	9.19	9.27	9.12	9.34	9.18
1417406_at	9.13	9.04	9.06	9.04	9.12	9.16	9.07	8.93	8.87	9.02	9.15	9.19	9.18	9.01	9.13	8.97	9.11	9.01	9.05	9.10
1417407_at	9.54	9.41	9.46	9.46	9.45	9.43	9.46	9.47	9.37	9.43	9.44	9.44	9.48	9.36	9.52	9.44	9.43	9.44	9.46	9.48
1417408_at	9.31	9.29	9.43	9.48	9.33	9.48	9.55	9.76	9.68	9.59	9.18	9.36	9.55	9.36	9.16	9.70	9.66	9.57	9.59	9.49
1417409_at	9.54	9.21	9.21	9.56	9.60	9.07	9.16	9.60	9.47	9.41	9.43	9.15	9.26	9.44	9.53	9.28	9.64	9.42	9.66	9.57
1417410_s_at	10.08	10.13	10.07	10.08	10.09	10.13	10.12	10.14	10.02	10.06	10.14	10.09	10.18	10.01	9.98	10.12	10.10	10.02	9.98	9.98
1417411_at	11.39	11.38	11.51	11.38	11.33	11.45	11.36	11.51	11.58	11.32	11.39	11.59	11.56	11.54	11.19	11.59	11.54	11.44	11.28	11.11
1417412_at	8.68	8.62	8.65	8.67	8.76	8.82	8.77	8.80	8.68	8.74	8.65	8.74	8.72	8.73	8.78	8.75	8.71	8.58	8.77	8.74
1417413_at	8.63	8.54	8.45	8.37	8.44	8.56	8.52	8.29	8.32	8.36	8.44	8.47	8.37	8.42	8.58	8.35	8.39	8.47	8.57	8.50
1417414_at	10.21	10.07	9.98	10.08	9.93	10.07	10.12	10.14	10.10	10.12	10.39	9.94	10.02	10.06	10.28	10.22	10.45	10.47	10.14	10.42
1417415_at	8.12	8.14	8.10	8.06	8.12	8.08	8.01	8.00	8.16	8.13	8.10	8.20	8.13	8.20	8.11	8.08	8.10	8.17	8.02	8.02
1417416_at	9.74	9.95	9.91	9.86	9.74	9.94	9.94	9.86	9.91	9.88	9.96	9.95	10.01	9.91	9.93	9.50	9.50	9.69	9.33	9.69
1417417_a_at	12.11	12.14	12.19	12.22	12.30	12.26	12.18	12.22	12.24	12.17	12.13	12.27	12.23	12.24	12.13	12.22	12.17	12.14	12.16	12.11
1417418_s_at	11.50	11.42	11.51	11.69	11.70	11.50	11.49	11.69	11.68	11.63	11.50	11.51	11.50	11.63	11.61	11.54	11.56	11.50	11.61	11.53
1417419_at	8.46	8.53	8.48	8.43	8.43	8.68	8.63	8.43	8.59	8.49	8.53	8.75	8.63	8.52	8.50	8.56	8.54	8.64	8.56	8.59
1417420_at	9.65	9.48	9.48	9.30	9.55	9.45	9.39	9.38	9.26	9.18	9.80	9.73	9.79	9.48	9.65	9.75	9.76	9.75	9.36	9.53
1417421_at	9.00	8.93	8.98	9.08	9.13	8.82	8.99	9.13	9.09	9.16	8.84	8.74	8.74	8.83	8.96	8.98	9.07	8.85	9.08	9.18
1417422_at	8.29	8.24	8.26	8.30	8.28	8.17	8.07	8.22	8.38	8.12	8.26	8.28	8.26	8.45	8.21	8.26	8.29	8.23	8.26	8.27
1417423_at	10.78	10.71	10.73	10.86	10.80	10.31	10.50	10.84	10.91	10.86	10.71	10.44	10.58	10.89	10.82	10.88	10.77	10.58	11.01	10.81
1417424_at	9.74	9.74	9.86	9.99	9.82	9.67	9.79	10.05	9.91	9.92	9.73	9.81	9.92	9.89	9.63	9.88	9.88	9.65	9.83	9.61
1417425_at	9.29	9.33	9.41	9.37	9.33	9.50	9.41	9.33	9.27	9.36	9.33	9.48	9.46	9.27	9.38	9.36	9.30	9.29	9.32	9.27
1417426_at	9.28	9.23	9.22	9.24	9.26	9.40	9.36	9.36	9.30	9.40	9.25	9.25	9.28	9.14	9.36	9.19	9.13	9.14	9.24	9.29
1417427_at	9.28	9.23	9.21	9.43	9.44	9.33	9.35	9.24	9.34	9.41	9.23	9.42	9.31	9.37	9.42	9.10	9.14	9.03	9.31	9.20
1417428_at	10.98	10.98	10.94	10.95	11.01	10.82	10.78	10.79	10.77	10.90	10.95	11.01	11.01	10.95	11.04	10.95	10.93	10.87	10.91	10.93
1417429_at	8.72	8.86	8.82	8.82	8.71	8.86	8.81	8.93	8.89	8.71	8.86	8.96	8.98	8.98	8.91	8.87	8.70	8.68	8.73	8.64
1417430_at	8.89	8.92	8.90	8.99	9.08	8.99	9.06	9.21	9.21	9.07	8.89	8.86	8.89	8.94	8.96	9.06	8.98	8.93	9.11	9.05
1417431_a_at	8.92	8.92	8.90	8.89	8.98	9.01	8.95	8.88	8.94	8.90	8.86	9.00	8.90	8.96	9.05	8.91	8.80	8.94	9.12	9.03
1417432_a_at	10.57	9.82	9.88	10.57	10.64	9.71	9.63	9.92	9.80	9.84	10.55	9.73	9.88	10.43	10.70	10.08	10.72	10.19	10.72	10.77
1417433_at	9.94	9.96	9.92	9.91	9.80	9.96	9.92	9.94	9.99	9.96	9.97	10.04	9.98	10.03	9.85	10.07	9.95	9.96	9.99	9.88
1417434_at	10.01	10.24	10.26	10.14	10.18	10.37	10.30	9.96	9.92	10.12	10.03	10.43	10.41	9.99	10.04	10.31	10.08	10.10	10.00	10.08
1417435_at	10.07	10.17	10.12	10.20	10.26	10.23	10.24	10.12	10.03	10.32	10.10	10.21	10.25	10.06	10.25	10.14	10.04	10.02	10.07	10.24
1417436_at	7.99	8.04	8.01	8.03	7.95	7.98	8.02	7.98	8.01	7.97	7.95	7.99	8.02	8.07	7.88	7.96	7.95	8.04	8.07	8.01
1417437_at	8.84	8.86	8.91	8.90	8.86	8.91	8.91	8.99	8.92	8.89	8.87	8.97	8.98	8.90	8.83	8.76	8.80	8.73	8.78	8.75
1417438_at	9.41	9.40	9.37	9.57	9.62	9.60	9.62	9.74	9.65	9.71	9.44	9.41	9.45	9.46	9.54	9.43	9.47	9.27	9.48	9.51
1417439_at	8.71	8.66	8.67	8.59	8.62	8.68	8.63	8.61	8.63	8.61	8.64	8.66	8.66	8.67	8.73	8.69	8.66	8.69	8.62	8.74
1417440_at	10.10	10.12	10.19	10.20	10.26	10.05	10.05	9.81	10.08	10.01	9.93	10.01	10.08	9.98	10.05	10.25	10.16	10.00	10.28	10.20
1417441_at	9.35	9.37	9.37	9.31	9.25	9.31	9.28	9.37	9.32	9.25	9.34	9.36	9.45	9.29	9.06	9.41	9.36	9.16	9.23	8.96
1417442_a_at	8.98	8.88	8.92	8.96	9.06	8.72	8.86	9.11	9.03	9.05	9.08	8.86	9.02	9.03	9.17	8.94	9.08	8.87	9.00	8.99
1417443_at	8.47	8.37	8.32	8.34	8.41	8.41	8.42	8.24	8.23	8.59	8.48	8.30	8.25	8.31	8.59	8.33	8.30	8.40	8.35	8.54
1417444_at	9.21	9.10	9.16	9.36	9.22	8.98	9.02	9.44	9.32	9.23	9.13	8.93	9.09	9.26	9.02	9.28	9.29	9.17	9.26	9.07
1417445_at	8.24	8.23	8.21	8.14	8.17	8.29	8.17	8.12	8.13	8.21	8.27	8.12	8.19	8.17	8.28	8.10	8.15	8.23	8.16	8.15
1417446_at	8.36	8.33	8.34	8.39	8.55	8.35	8.33	8.54	8.55	8.51	8.38	8.43	8.40	8.47	8.52	8.46	8.47	8.43	8.50	8.52
1417447_at	7.92	7.92	7.94	7.93	7.88	7.86	7.89	7.84	7.86	7.89	7.82	7.85	7.87	7.87	7.95	7.85	7.83	7.84	7.94	7.89
1417448_at	9.27	9.30	9.28	9.50	9.41	9.48	9.37	9.40	9.42	9.48	9.24	9.47	9.43	9.36	9.41	9.33	9.33	9.23	9.52	9.48
1417449_at	8.90	8.84	8.75	8.94	8.98	8.91	8.90	8.96	8.97	9.01	8.92	8.85	8.83	8.94	9.07	8.88	8.90	8.85	9.00	9.08
1417450_a_at	8.48	8.41	8.43	8.49	8.47	8.57	8.55	8.44	8.35	8.60	8.50	8.41	8.32	8.38	8.55	8.42	8.40	8.44	8.48	8.53
1417451_a_at	12.31	12.34	12.35	12.37	12.36	12.29	12.25	12.38	12.35	12.28	12.26	12.33	12.39	12.34	12.23	12.36	12.29	12.29	12.26	12.16
1417452_a_at	11.64	11.40	11.49	11.68	11.72	11.53	11.50	11.61	11.66	11.64	11.67	11.67	11.60	11.67	11.72	11.53	11.71	11.56	11.73	11.70
1417453_at	8.54	8.47	8.47	8.59	8.61	8.34	8.42	8.70	8.59	8.61	8.59	8.49	8.54	8.59	8.56	8.53	8.66	8.50	8.59	8.55
1417454_at	9.90	10.00	9.97	9.91	9.89	10.02	10.02	10.02	9.83	9.92	9.89	10.02	10.08	9.80	9.82	10.03	9.99	9.86	9.77	9.75
1417455_at	8.38	8.37	8.44	8.52	8.48	8.26	8.40	8.41	8.55	8.54	8.41	8.39	8.42	8.55	8.51	8.48	8.35	8.35	8.57	8.48
1417456_at	9.44	9.48	9.47	9.51	9.51	9.40	9.43	9.54	9.54	9.63	9.44	9.43	9.46	9.48	9.53	9.51	9.46	9.44	9.58	9.52
1417457_at	8.30	8.15	8.22	8.37	8.22	8.23	8.28	8.40	8.38	8.19	8.24	8.45	8.40	8.36	8.21	8.26	8.35	8.27	8.37	8.23
1417458_s_at	8.47	8.36	8.39	8.48	8.45	8.53	8.56	8.54	8.35	8.45	8.51	8.44	8.37	8.47	8.53	8.37	8.51	8.48	8.50	8.48
1417459_at	8.62	8.58	8.52	8.48	8.55	8.62	8.49	8.37	8.36	8.54	8.58	8.45	8.46	8.41	8.69	8.39	8.46	8.57	8.59	8.54
1417460_at	8.64	8.49	8.46	8.63	8.65	8.53	8.56	8.59	8.66	8.59	8.53	8.47	8.44	8.59	8.70	8.54	8.63	8.49	8.68	8.73
1417461_at	10.83	10.87	10.87	10.78	10.79	8.50	8.60	8.54	8.58	8.55	10.88	10.76	10.97	10.78	10.80	10.98	10.88	10.71	10.80	10.77
1417462_at	10.26	9.97	9.97	10.25	10.32	7.79	7.78	7.96	8.09	7.97	10.39	9.22	9.72	10.23	10.30	9.99	10.40	9.87	10.29	10.19
1417463_a_at	10.80	10.95	10.86	10.74	10.64	11.13	10.98	10.79	10.63	10.81	10.78	11.00	10.98	10.68	10.68	10.94	10.76	10.87	10.73	10.72
1417464_at	8.09	8.16	8.12	8.08	8.17	8.19	8.08	8.11	8.13	8.12	8.14	8.17	8.10	8.18	8.13	8.11	8.06	8.17	8.03	8.19
1417465_at	10.38	10.49	10.43	10.45	10.41	10.61	10.51	10.51	10.36	10.50	10.38	10.62	10.63	10.36	10.42	10.47	10.40	10.35	10.45	10.38
1417466_at	10.17	10.30	10.37	10.47	10.31	10.65	10.68	10.79	10.58	10.64	10.44	10.67	10.78	10.64	10.59	10.60	10.39	10.53	10.54	10.43
1417467_a_at	9.02	9.01	9.07	9.12	9.06	9.10	9.07	9.03	9.10	9.05	9.03	9.16	9.11	9.09	9.20	9.04	8.96	8.88	9.22	9.10
1417468_at	9.70	9.60	9.59	9.69	9.74	9.64	9.63	9.77	9.74	9.81	9.80	9.67	9.67	9.69	9.79	9.68	9.87	9.73	9.83	9.83
1417469_at	8.30	8.29	8.22	8.27	8.32	8.45	8.40	8.42	8.53	8.42	8.23	8.37	8.27	8.39	8.27	8.29	8.27	8.29	8.33	8.30
1417470_at	8.54	8.42	8.45	8.37	8.55	8.62	8.62	8.45	8.35	8.46	8.52	8.53	8.38	8.38	8.55	8.31	8.43	8.49	8.53	8.42
1417471_s_at	9.57	9.64	9.69	9.84	9.80	9.64	9.70	9.82	9.67	9.72	9.59	9.72	9.74	9.69	9.60	9.75	9.64	9.67	9.57	9.57
1417472_at	8.75	8.70	8.74	8.61	8.74	8.80	8.72	8.81	8.86	8.74	8.75	8.83	8.76	8.80	8.94	8.80	8.68	8.79	8.86	8.88
1417473_a_at	8.26	8.26	8.26	8.35	8.27	8.21	8.18	8.33	8.27	8.25	8.22	8.26	8.29	8.22	8.22	8.28	8.29	8.24	8.26	8.29
1417474_at	9.59	9.64	9.66	9.64	9.52	9.52	9.46	9.46	9.45	9.47	9.62	9.81	9.81	9.60	9.57	9.73	9.66	9.53	9.57	9.52
1417475_at	9.30	9.31	9.36	9.42	9.37	9.43	9.35	9.42	9.35	9.43	9.31	9.49	9.42	9.36	9.29	9.41	9.40	9.34	9.34	9.40
1417476_at	9.97	9.66	9.70	10.11	10.10	9.54	9.61	10.07	10.10	10.05	9.81	9.41	9.58	9.94	10.10	9.79	10.11	9.85	10.11	10.13
1417477_at	8.76	8.88	8.85	8.81	8.72	9.04	8.94	8.93	8.91	8.76	8.81	9.08	9.03	8.88	8.79	9.03	8.93	8.90	8.77	8.79
1417478_a_at	8.99	9.09	9.08	9.22	9.14	9.13	9.07	9.20	9.08	9.11	8.97	9.14	9.24	9.02	8.94	9.16	9.16	9.00	9.13	9.04
1417479_at	8.82	8.85	8.72	8.71	8.82	8.84	8.80	8.67	8.67	8.81	8.73	8.63	8.62	8.71	8.80	8.61	8.64	8.68	8.80	8.79
1417480_at	10.05	10.21	10.29	10.25	10.12	10.47	10.39	10.40	10.27	10.37	10.14	10.47	10.51	10.21	10.13	10.40	10.26	10.22	10.22	10.23
1417481_at	10.71	10.66	10.74	10.89	10.84	10.68	10.65	10.89	10.87	10.93	10.78	10.77	10.78	10.84	10.88	10.87	10.90	10.63	10.94	10.91
1417482_at	8.21	8.22	8.15	8.19	8.03	8.17	8.20	8.15	8.22	8.14	8.19	8.15	8.10	8.25	8.11	8.21	8.16	8.23	8.07	8.08
1417483_at	8.47	8.55	8.56	8.56	8.31	8.57	8.57	8.65	8.54	8.49	8.40	8.62	8.71	8.54	8.38	8.71	8.57	8.47	8.44	8.30
1417484_at	7.84	7.85	7.82	7.86	7.75	7.83	7.79	7.82	7.75	7.80	7.87	7.78	7.85	7.74	7.91	7.83	7.79	7.84	7.86	7.83
1417485_at	8.50	8.44	8.40	8.35	8.48	8.42	8.39	8.18	8.19	8.56	8.51	8.31	8.33	8.25	8.58	8.34	8.43	8.47	8.42	8.53
1417486_at	8.78	8.77	8.87	8.90	8.81	8.89	8.78	8.83	8.88	8.90	8.82	8.99	8.93	8.93	8.86	8.95	8.84	8.80	8.97	8.83
1417487_at	8.26	8.35	8.30	8.23	8.21	8.15	8.17	8.14	8.34	8.20	8.20	8.20	8.15	8.38	8.25	8.26	8.09	8.24	8.27	8.25
1417488_at	8.27	8.23	8.29	8.17	8.26	8.31	8.23	8.16	8.19	8.40	8.30	8.16	8.15	8.31	8.31	8.22	8.21	8.28	8.21	8.38
1417489_at	8.82	8.85	8.93	8.80	8.67	8.81	8.85	8.87	8.82	8.65	8.70	8.98	8.99	8.77	8.54	8.84	8.77	8.72	8.67	8.52
1417490_at	11.27	11.37	11.35	11.38	11.39	11.40	11.40	11.44	11.38	11.39	11.24	11.45	11.47	11.35	11.33	11.33	11.22	11.14	11.23	11.23
1417491_at	9.21	9.35	9.32	9.30	9.24	9.45	9.37	9.31	9.21	9.40	9.12	9.37	9.36	9.14	9.13	9.19	9.03	8.96	9.16	9.05
1417492_at	9.43	9.45	9.45	9.55	9.47	9.39	9.36	9.56	9.47	9.58	9.33	9.33	9.46	9.39	9.32	9.34	9.29	9.19	9.40	9.25
1417493_at	9.95	9.98	10.03	10.03	9.94	9.91	9.94	10.12	9.94	9.94	9.93	9.98	10.10	9.90	9.75	10.07	10.14	10.06	9.99	9.87
1417494_a_at	8.31	8.36	8.43	8.47	8.33	8.46	8.50	8.52	8.46	8.39	8.30	8.40	8.35	8.42	8.38	8.38	8.32	8.25	8.44	8.36
1417495_x_at	8.37	8.41	8.42	8.35	8.34	8.41	8.38	8.44	8.44	8.40	8.22	8.39	8.31	8.29	8.30	8.37	8.33	8.31	8.31	8.17
1417496_at	8.29	8.25	8.21	8.25	8.32	8.24	8.25	8.24	8.29	8.20	8.29	8.24	8.16	8.36	8.36	8.20	8.21	8.31	8.34	8.41
1417497_at	8.24	8.20	8.26	8.26	8.20	8.28	8.55	8.32	8.26	8.35	8.26	8.20	8.25	8.30	8.24	8.14	8.25	8.21	8.25	8.22
1417498_at	8.40	8.43	8.44	8.41	8.46	8.34	8.36	8.37	8.50	8.47	8.44	8.42	8.33	8.52	8.50	8.34	8.38	8.42	8.42	8.48
1417499_at	9.72	9.81	9.86	9.75	9.75	9.96	9.86	9.89	9.76	9.78	9.73	9.95	9.94	9.64	9.58	9.90	9.81	9.64	9.72	9.67
1417500_a_at	8.70	8.72	8.71	8.84	8.76	8.87	8.72	8.81	8.88	8.98	8.74	8.70	8.65	8.73	8.99	8.70	8.55	8.52	8.86	8.75
1417501_at	9.37	9.33	9.39	9.42	9.27	8.98	8.98	9.16	9.13	9.22	9.08	9.14	9.17	9.15	8.94	9.24	9.24	9.07	9.25	9.08
1417502_at	11.35	11.20	11.12	11.40	11.30	10.09	10.63	11.54	11.52	11.47	11.25	10.21	10.82	11.39	11.34	11.07	11.37	10.88	11.29	11.25
1417503_at	9.38	9.49	9.47	9.50	9.38	9.60	9.55	9.50	9.45	9.52	9.35	9.73	9.69	9.49	9.37	9.51	9.39	9.41	9.51	9.36
1417504_at	10.97	11.01	11.14	10.97	10.95	11.13	11.13	11.15	11.02	11.00	11.07	11.11	11.20	10.98	10.91	11.09	11.02	10.81	10.93	10.86
1417505_s_at	8.69	8.86	8.89	8.99	8.93	9.10	9.08	9.02	8.98	9.04	8.73	9.18	9.13	9.02	8.92	9.05	8.79	8.81	8.99	8.99
1417506_at	8.92	8.92	8.91	8.93	8.94	8.99	8.93	8.91	8.86	8.85	8.88	9.04	9.02	8.87	8.89	8.92	8.90	8.89	8.96	8.84
1417507_at	9.83	9.78	9.82	9.93	9.91	10.05	9.99	10.05	9.94	9.99	9.85	10.02	10.01	9.77	9.81	10.00	10.03	9.92	9.83	9.89
1417508_at	9.43	9.45	9.49	9.53	9.51	9.53	9.49	9.50	9.34	9.38	9.40	9.62	9.64	9.37	9.32	9.52	9.51	9.47	9.43	9.43
1417509_at	8.58	8.51	8.48	8.62	8.73	8.30	8.47	8.50	8.46	8.56	8.62	8.37	8.39	8.50	8.72	8.39	8.56	8.50	8.66	8.71
1417510_at	10.16	10.09	10.14	10.21	10.15	10.00	10.04	10.29	10.13	10.21	10.18	10.04	10.11	10.12	10.14	10.25	10.23	10.04	10.19	10.12
1417511_at	9.00	8.99	8.97	9.04	9.00	9.25	9.15	9.05	8.94	9.10	8.99	9.21	9.17	8.94	9.05	9.01	9.03	9.00	9.08	9.02
1417512_at	9.51	9.74	9.74	9.83	9.71	9.75	9.81	9.92	9.72	9.80	9.63	9.77	9.90	9.65	9.54	9.88	9.72	9.68	9.76	9.63
1417513_at	10.24	10.26	10.26	10.23	10.44	10.71	10.60	10.41	10.32	10.42	10.54	10.63	10.65	10.33	10.61	10.58	10.62	10.61	10.38	10.67
1417514_at	9.15	8.94	8.81	9.11	9.23	8.41	8.61	9.13	9.10	9.17	9.13	8.50	8.73	9.10	9.15	8.87	9.09	8.90	9.11	9.10
1417515_at	8.81	8.79	8.76	8.79	8.84	8.94	8.90	8.87	8.77	8.83	8.78	8.90	8.84	8.71	8.82	8.74	8.73	8.64	8.91	8.72
1417516_at	9.56	9.61	9.59	9.68	9.66	9.70	9.64	9.54	9.52	9.67	9.60	9.82	9.74	9.57	9.66	9.62	9.60	9.49	9.78	9.72
1417517_at	8.67	8.75	8.75	8.47	8.56	8.81	8.70	8.54	8.49	8.62	8.61	8.74	8.71	8.45	8.65	8.65	8.58	8.62	8.56	8.57
1417518_at	8.23	8.29	8.26	8.21	8.31	8.23	8.23	8.28	8.41	8.25	8.26	8.33	8.34	8.36	8.34	8.28	8.23	8.34	8.16	8.21
1417519_at	8.37	8.47	8.56	8.36	8.31	8.64	8.40	8.40	8.38	8.30	8.40	8.58	8.57	8.42	8.32	8.53	8.43	8.45	8.33	8.31
1417520_at	8.43	8.43	8.36	8.42	8.49	8.51	8.52	8.65	8.56	8.58	8.45	8.50	8.51	8.45	8.54	8.54	8.44	8.47	8.50	8.47
1417521_at	8.10	8.12	8.15	8.10	8.10	8.15	8.11	8.18	8.19	8.07	8.12	8.14	8.18	8.21	8.10	8.23	8.21	8.13	8.17	8.04
1417522_at	8.64	8.44	8.50	8.56	8.60	8.27	8.40	8.62	8.63	8.61	8.67	8.41	8.53	8.63	8.63	8.50	8.64	8.53	8.49	8.62
1417523_at	8.31	8.22	8.24	8.28	8.19	8.10	8.11	8.32	8.34	8.31	8.27	8.08	8.20	8.33	8.27	8.21	8.22	8.25	8.22	8.24
1417524_at	10.44	10.36	10.43	10.64	10.40	10.31	10.33	10.38	10.55	10.50	10.40	10.24	10.27	10.53	10.47	10.62	10.41	10.11	10.74	10.50
1417525_at	8.22	8.28	8.30	8.20	8.15	8.16	8.14	8.19	8.42	8.21	8.20	8.28	8.18	8.44	8.15	8.19	8.19	8.26	8.18	8.18
1417526_at	9.56	9.69	9.73	9.79	9.55	9.54	9.61	9.58	9.55	9.58	9.52	9.70	9.67	9.50	9.47	9.75	9.55	9.55	9.71	9.49
1417527_at	10.05	10.20	10.24	10.18	10.19	10.26	10.19	10.25	10.09	10.24	10.09	10.29	10.31	10.15	10.16	10.23	10.14	10.13	10.12	10.12
1417528_at	8.74	8.71	8.69	8.69	8.75	8.77	8.73	8.65	8.65	8.72	8.67	8.73	8.68	8.63	8.81	8.64	8.70	8.60	8.74	8.67
1417529_at	9.39	9.44	9.41	9.50	9.37	9.65	9.56	9.58	9.39	9.55	9.40	9.64	9.71	9.43	9.36	9.54	9.47	9.43	9.41	9.27
1417530_a_at	10.18	10.16	10.26	10.34	10.29	10.32	10.29	10.29	10.29	10.35	10.16	10.33	10.35	10.15	10.17	10.22	10.22	10.13	10.27	10.13
1417531_at	7.82	7.88	7.78	7.78	7.77	7.80	7.88	8.14	7.82	7.85	7.71	7.79	7.77	7.88	7.80	7.70	7.75	7.80	7.87	7.85
1417532_at	7.81	7.90	7.90	7.85	7.81	7.78	7.83	7.77	7.94	7.79	7.86	7.96	7.86	7.93	7.80	7.85	7.83	7.87	7.81	7.84
1417533_a_at	9.22	9.33	9.31	9.37	9.31	9.46	9.47	9.53	9.50	9.53	9.29	9.48	9.49	9.47	9.40	9.41	9.25	9.19	9.51	9.37
1417534_at	9.05	9.12	9.07	9.13	9.19	9.18	9.22	9.24	9.28	9.34	9.15	9.18	9.19	9.27	9.34	9.22	9.08	9.07	9.36	9.26
1417535_at	10.05	10.13	10.19	10.22	10.12	10.22	10.23	10.21	10.10	10.20	10.11	10.25	10.27	10.04	10.07	10.15	10.18	9.98	10.10	10.13
1417536_at	10.35	10.30	10.29	10.40	10.46	10.32	10.36	10.35	10.28	10.38	10.39	10.44	10.45	10.36	10.50	10.31	10.47	10.43	10.31	10.48
1417537_at	8.53	8.38	8.37	8.49	8.50	8.42	8.35	8.44	8.51	8.54	8.55	8.42	8.41	8.48	8.55	8.35	8.44	8.52	8.40	8.61
1417538_at	9.21	9.25	9.33	9.30	9.28	9.45	9.35	9.41	9.25	9.28	9.31	9.42	9.51	9.29	9.31	9.48	9.39	9.31	9.32	9.32
1417539_at	9.06	9.08	9.06	9.01	8.95	8.81	8.99	9.05	8.99	8.98	9.10	8.88	9.08	9.06	9.02	9.04	9.11	9.00	9.01	9.01
1417540_at	8.38	8.34	8.41	8.45	8.35	8.36	8.46	8.59	8.47	8.39	8.35	8.36	8.49	8.39	8.41	8.46	8.43	8.41	8.43	8.33
1417541_at	8.06	8.03	8.09	8.11	7.92	8.11	7.99	8.09	8.03	7.87	8.00	8.08	8.15	7.97	7.96	8.12	8.06	8.02	7.97	7.91
1417542_at	10.05	10.19	10.17	10.12	10.08	10.22	10.15	10.12	9.98	10.12	10.03	10.27	10.27	10.04	10.05	10.32	10.09	10.09	10.26	10.15
1417543_at	8.80	8.65	8.69	8.85	8.94	8.26	8.36	8.91	8.92	8.91	8.93	8.44	8.48	8.91	8.87	8.70	8.90	8.67	9.01	8.84
1417544_a_at	9.68	9.79	9.81	9.79	9.71	9.66	9.65	9.76	9.71	9.80	9.70	9.74	9.76	9.75	9.68	9.90	9.76	9.73	9.82	9.71
1417545_at	8.14	8.18	8.21	8.11	8.15	8.18	8.15	8.16	8.22	8.18	8.14	8.20	8.13	8.32	8.19	8.24	8.05	8.21	8.17	8.05
1417546_at	8.06	8.05	8.12	8.01	7.99	8.04	8.00	8.08	8.19	8.00	8.03	8.08	8.04	8.25	7.94	8.12	8.03	8.14	7.98	8.06
1417547_at	9.39	9.37	9.46	9.43	9.48	9.47	9.39	9.39	9.35	9.50	9.41	9.50	9.46	9.36	9.44	9.47	9.46	9.38	9.51	9.51
1417548_at	8.23	8.18	8.16	8.26	8.34	8.17	8.11	8.18	8.29	8.43	8.37	8.14	8.16	8.28	8.49	8.17	8.34	8.20	8.32	8.52
1417549_at	9.16	9.15	9.09	9.11	9.05	9.33	9.24	9.19	9.08	9.22	9.20	9.06	9.12	8.89	9.06	9.14	9.17	9.18	9.26	9.19
1417550_a_at	8.28	8.39	8.31	8.27	8.32	8.27	8.29	8.23	8.22	8.39	8.38	8.23	8.23	8.32	8.51	8.22	8.32	8.28	8.26	8.47
1417551_at	8.82	8.69	8.77	8.87	8.82	8.67	8.62	8.85	8.88	8.83	8.71	8.69	8.72	8.83	8.85	8.84	8.80	8.71	8.92	8.85
1417552_at	8.50	8.51	8.36	8.53	8.68	8.41	8.55	8.41	8.43	8.59	8.53	8.38	8.34	8.42	8.68	8.43	8.42	8.48	8.53	8.71
1417553_at	8.20	8.27	8.27	8.18	8.16	8.13	8.11	8.16	8.25	8.17	8.20	8.23	8.17	8.33	8.08	8.28	8.19	8.29	8.13	8.18
1417554_at	8.15	8.17	8.09	8.15	8.04	8.05	8.08	8.00	8.13	8.08	8.07	8.06	8.02	8.16	8.14	7.99	8.04	8.09	8.17	8.22
1417555_at	8.54	8.65	8.56	8.44	8.46	8.59	8.54	8.55	8.57	8.49	8.64	8.78	8.79	8.67	8.55	8.50	8.41	8.41	8.41	8.41
1417556_at	8.20	8.12	8.14	8.10	8.16	8.19	8.14	8.05	8.05	8.20	8.22	8.06	8.06	8.17	8.17	8.08	8.17	8.16	8.18	8.21
1417557_at	9.86	9.92	9.98	9.94	9.93	9.97	9.95	9.92	9.84	10.01	9.90	10.12	10.06	9.91	9.92	9.95	9.88	9.82	10.01	9.96
1417558_at	10.57	10.35	10.33	10.49	10.64	10.41	10.40	10.53	10.39	10.37	10.58	10.35	10.38	10.35	10.74	10.42	10.64	10.66	10.43	10.66
1417559_at	9.77	9.90	9.91	9.37	9.86	9.73	9.65	8.94	8.97	8.89	9.34	9.72	9.73	8.97	9.43	9.58	9.46	9.30	8.98	9.34
1417560_at	10.24	10.26	10.40	10.28	10.20	10.53	10.48	10.15	10.16	10.02	10.00	10.45	10.46	10.11	10.05	10.40	10.06	10.01	10.17	9.96
1417561_at	8.27	8.28	8.34	8.15	8.28	8.23	8.21	8.23	8.21	8.23	8.18	8.35	8.27	8.42	8.21	8.36	8.37	8.24	8.43	8.31
1417562_at	8.55	8.49	8.48	8.48	8.59	8.54	8.53	8.44	8.52	8.59	8.60	8.57	8.59	8.61	8.66	8.52	8.49	8.46	8.61	8.52
1417563_at	8.13	8.19	8.17	8.05	8.12	8.08	8.08	8.18	8.32	8.06	8.08	8.28	8.25	8.26	8.04	8.20	8.13	8.25	7.99	8.13
1417564_at	9.38	9.38	9.43	9.36	9.44	9.59	9.53	9.43	9.39	9.44	9.35	9.49	9.55	9.36	9.44	9.38	9.34	9.37	9.41	9.39
1417565_at	9.40	9.49	9.48	9.39	9.39	9.64	9.61	9.49	9.26	9.54	9.37	9.40	9.41	9.26	9.44	9.33	9.29	9.28	9.52	9.45
1417566_at	8.48	8.41	8.38	8.53	8.45	8.35	8.39	8.65	8.56	8.47	8.48	8.46	8.46	8.48	8.49	8.42	8.49	8.36	8.53	8.41
1417567_at	8.94	9.03	9.01	9.10	9.19	9.24	9.17	9.16	9.09	9.28	8.94	9.21	9.18	9.15	9.35	9.02	8.92	9.01	9.16	9.17
1417568_at	10.18	10.23	10.16	10.42	10.49	10.31	10.32	10.42	10.44	10.58	10.24	10.37	10.43	10.46	10.45	10.14	10.04	10.19	10.22	10.22
1417569_at	10.19	9.93	9.89	10.17	10.41	9.84	9.88	10.19	10.20	10.34	10.27	9.73	9.88	10.19	10.51	9.84	10.00	10.04	9.95	10.21
1417570_at	8.86	8.93	8.89	8.94	8.93	8.47	8.68	9.00	8.94	8.83	8.76	8.48	8.71	8.82	8.81	8.87	8.98	8.85	9.01	8.82
1417571_at	8.83	8.81	8.76	8.84	8.81	8.75	8.77	8.86	8.80	8.92	9.05	9.12	9.14	9.01	9.10	8.88	8.86	8.77	8.89	8.85
1417572_at	8.68	8.56	8.62	8.79	8.52	8.76	8.58	8.66	8.61	8.61	8.60	8.48	8.54	8.48	8.57	8.67	8.67	8.59	8.71	8.70
1417573_at	9.88	9.88	9.95	9.87	9.92	10.00	9.94	10.01	9.88	9.95	9.95	10.03	10.08	9.87	9.86	10.01	9.99	9.86	9.85	9.90
1417574_at	9.18	9.41	9.32	9.42	9.26	9.57	9.50	9.79	9.36	9.54	9.36	9.55	9.55	9.45	9.38	9.17	9.03	8.94	8.83	8.90
1417575_at	8.85	8.90	8.88	9.03	9.00	8.87	8.94	9.06	9.01	8.99	8.82	8.90	8.98	8.94	8.94	8.86	8.89	8.81	8.94	8.95
1417576_a_at	8.33	8.15	8.22	8.37	8.48	7.97	7.97	8.33	8.43	8.38	8.28	8.08	8.03	8.36	8.38	8.14	8.25	8.12	8.38	8.34
1417577_at	9.03	9.07	9.10	9.09	9.08	9.29	9.27	9.26	9.20	9.22	9.08	9.09	9.22	9.03	8.92	9.02	9.02	8.92	9.10	8.93
1417578_a_at	9.00	9.04	9.02	9.12	9.04	8.97	8.99	9.00	9.09	9.15	8.97	8.99	8.99	9.01	9.05	9.09	9.02	8.90	9.23	9.16
1417579_x_at	9.10	9.17	9.18	9.19	9.17	9.18	9.17	9.07	9.17	9.27	9.12	9.15	9.14	9.10	9.15	9.29	9.09	8.99	9.25	9.15
1417580_s_at	8.62	8.63	8.60	8.70	8.60	8.84	8.76	8.83	8.83	8.82	8.58	8.75	8.79	8.71	8.67	8.69	8.61	8.48	8.71	8.59
1417581_at	8.76	8.83	8.83	8.87	8.73	8.81	8.76	8.94	8.84	8.70	8.71	8.95	8.98	8.81	8.56	8.96	8.87	8.81	8.71	8.61
1417582_s_at	8.66	8.66	8.74	8.85	8.74	8.60	8.64	8.84	8.77	8.84	8.73	8.65	8.80	8.76	8.67	8.77	8.85	8.68	8.86	8.73
1417583_a_at	9.86	9.82	9.79	9.92	9.94	10.02	9.96	9.92	9.87	9.97	9.81	9.93	9.96	9.82	9.92	9.78	9.87	9.78	9.89	9.87
1417584_at	8.55	8.62	8.54	8.51	8.62	8.56	8.63	8.68	8.63	8.66	8.52	8.62	8.63	8.66	8.68	8.55	8.39	8.57	8.47	8.53
1417585_at	9.18	9.17	9.23	9.25	9.16	9.52	9.42	9.36	9.26	9.38	9.14	9.40	9.31	9.18	9.18	9.43	9.30	9.28	9.32	9.27
1417586_at	8.35	8.41	8.41	8.33	8.35	8.43	8.33	8.40	8.39	8.29	8.25	8.40	8.46	8.35	8.27	8.44	8.34	8.37	8.47	8.40
1417587_at	8.28	8.34	8.34	8.22	8.34	8.31	8.26	8.29	8.36	8.25	8.30	8.42	8.33	8.26	8.30	8.33	8.34	8.37	8.28	8.35
1417588_at	8.52	8.70	8.51	8.50	8.49	8.52	8.62	8.30	8.35	8.48	8.46	8.50	8.37	8.47	8.55	8.43	8.37	8.49	8.50	8.61
1417589_at	7.98	7.90	7.95	7.93	7.82	7.96	7.93	7.83	7.88	7.89	7.92	7.93	7.83	7.83	7.80	7.89	7.82	7.86	7.83	7.88
1417590_at	8.61	8.65	8.67	8.67	8.63	8.76	8.73	8.73	8.76	8.79	8.67	8.67	8.72	8.67	8.67	8.95	8.82	8.82	9.00	8.91
1417591_at	9.18	9.14	9.19	9.23	9.21	9.28	9.20	9.18	9.24	9.36	9.23	9.28	9.26	9.16	9.27	9.06	9.04	9.00	9.14	9.10
1417592_at	9.95	10.06	10.10	10.03	10.03	10.22	10.15	10.03	9.97	10.11	9.96	10.23	10.17	9.81	10.04	10.08	9.95	9.93	10.02	10.07
1417593_at	9.60	9.45	9.44	9.59	9.57	9.29	9.39	9.46	9.46	9.58	9.52	9.41	9.44	9.48	9.55	9.39	9.52	9.50	9.60	9.66
1417594_at	9.24	9.34	9.34	9.41	9.28	9.60	9.54	9.56	9.39	9.39	9.28	9.67	9.64	9.35	9.34	9.35	9.25	9.20	9.28	9.06
1417595_at	8.17	8.21	8.19	8.18	8.18	8.01	8.11	8.05	8.11	8.07	8.11	8.18	8.08	8.18	8.17	8.14	8.02	8.11	8.12	8.18
1417596_at	8.87	8.82	8.88	8.91	8.93	8.74	8.65	8.73	8.71	8.73	8.77	8.83	8.87	8.77	8.76	8.87	8.88	8.74	8.99	8.85
1417597_at	8.02	8.07	8.06	7.96	7.95	8.03	8.00	7.96	8.04	7.93	8.06	8.01	8.06	8.08	8.05	8.09	7.94	8.03	8.06	8.01
1417598_a_at	9.50	9.31	9.36	9.59	9.65	9.42	9.37	9.55	9.55	9.50	9.57	9.43	9.49	9.42	9.69	9.36	9.59	9.42	9.53	9.67
1417599_at	8.84	8.84	8.87	8.80	8.78	8.87	8.79	8.83	8.77	8.84	8.85	8.91	8.95	8.82	8.81	8.89	8.88	8.78	8.85	8.85
1417600_at	9.02	9.25	9.26	9.18	9.14	9.43	9.25	9.10	8.99	9.12	9.56	9.89	9.97	9.73	9.60	9.45	9.21	9.25	9.34	9.13
1417601_at	8.35	8.36	8.31	8.23	8.40	8.36	8.35	8.20	8.19	8.40	8.37	8.28	8.24	8.29	8.38	8.28	8.22	8.29	8.28	8.35
1417602_at	9.20	9.23	9.36	9.42	9.34	9.19	9.29	9.36	9.24	9.10	9.18	9.21	9.37	9.36	9.11	9.37	9.25	9.24	9.42	9.10
1417603_at	8.18	8.17	8.17	8.22	8.34	7.99	8.02	8.23	8.31	8.25	8.15	8.14	8.17	8.34	8.32	8.11	8.19	8.20	8.37	8.27
1417604_at	9.19	9.19	9.24	9.46	9.30	9.24	9.24	9.31	9.33	9.38	9.34	9.46	9.49	9.42	9.30	9.47	9.33	9.27	9.51	9.34
1417605_s_at	9.24	9.27	9.38	9.51	9.46	9.65	9.52	9.37	9.36	9.56	9.39	9.74	9.65	9.40	9.57	9.56	9.45	9.42	9.63	9.59
1417606_a_at	11.27	11.30	11.29	11.31	11.29	11.26	11.24	11.30	11.41	11.12	11.26	11.30	11.21	11.44	11.21	11.40	11.33	11.27	11.31	11.14
1417607_at	8.54	8.58	8.51	8.54	8.67	8.89	8.84	8.75	8.77	8.83	8.66	8.75	8.73	8.65	8.82	8.41	8.41	8.47	8.41	8.55
1417608_a_at	11.72	11.47	11.62	11.78	11.87	11.39	11.45	11.72	11.74	11.70	11.63	11.42	11.42	11.66	11.74	11.57	11.79	11.65	11.81	11.79
1417609_at	9.95	9.95	9.98	10.08	9.99	10.10	10.09	10.16	10.03	10.05	9.91	10.05	10.17	9.93	9.84	10.02	9.98	9.89	9.87	9.87
1417610_at	8.78	8.82	8.73	8.63	8.69	8.75	8.69	8.55	8.56	8.68	8.76	8.70	8.62	8.73	8.75	8.59	8.64	8.75	8.71	8.72
1417611_at	8.55	8.50	8.49	8.51	8.48	8.34	8.35	8.38	8.48	8.47	8.54	8.37	8.36	8.54	8.62	8.41	8.44	8.53	8.46	8.63
1417612_at	9.83	9.81	9.82	9.97	9.96	9.89	9.97	10.00	9.88	9.92	9.81	9.88	9.91	9.85	9.85	9.81	9.86	9.74	9.86	10.00
1417613_at	8.57	8.54	8.51	8.49	8.63	8.44	8.42	8.49	8.68	8.66	8.73	8.43	8.45	8.71	8.75	8.45	8.57	8.52	8.76	8.74
1417614_at	8.60	8.60	8.53	8.55	8.58	8.62	8.55	8.51	8.62	8.64	8.65	8.56	8.47	8.66	8.63	8.51	8.53	8.62	8.61	8.59
1417615_a_at	11.44	11.26	11.40	11.58	11.55	11.39	11.39	11.61	11.63	11.55	11.58	11.53	11.56	11.65	11.64	11.55	11.70	11.59	11.65	11.62
1417616_at	8.51	8.53	8.48	8.54	8.48	8.66	8.61	8.53	8.55	8.66	8.56	8.60	8.53	8.48	8.77	8.49	8.45	8.44	8.55	8.59
1417617_at	8.11	8.03	8.10	8.04	8.03	8.13	8.03	8.00	8.04	8.13	8.13	8.06	8.08	8.11	8.11	8.08	8.11	8.19	8.05	8.21
1417618_at	8.42	8.39	8.41	8.37	8.28	8.35	8.28	8.21	8.25	8.39	8.32	8.30	8.25	8.32	8.43	8.26	8.19	8.27	8.30	8.30
1417619_at	9.02	8.84	8.88	9.08	9.05	9.49	9.40	9.36	9.39	9.54	9.05	9.09	8.97	9.03	9.10	8.96	9.10	8.82	9.27	9.18
1417620_at	9.15	9.10	8.99	8.90	8.94	8.94	9.02	8.76	8.72	8.96	9.12	8.86	8.79	8.90	9.10	8.83	8.84	9.00	9.11	8.96
1417621_at	8.49	8.49	8.45	8.46	8.50	8.36	8.44	8.33	8.41	8.42	8.50	8.40	8.33	8.38	8.59	8.41	8.40	8.46	8.44	8.51
1417622_at	9.98	10.05	10.10	10.06	10.01	10.29	10.30	10.49	10.22	10.27	9.97	10.22	10.32	10.02	10.03	10.35	10.10	10.15	9.99	10.00
1417623_at	8.75	8.61	8.67	8.74	8.99	9.35	9.24	9.15	8.94	9.03	8.92	8.96	8.92	8.64	8.99	8.75	9.01	9.30	8.80	9.06
1417624_at	9.36	9.68	9.71	9.42	9.50	9.78	9.76	9.53	9.47	9.42	9.38	9.79	9.82	9.45	9.36	9.87	9.51	9.58	9.59	9.43
1417625_s_at	9.03	8.72	8.77	8.88	8.98	8.72	8.76	9.03	8.84	8.77	8.82	8.90	8.93	8.69	8.73	8.92	9.08	9.04	8.77	8.91
1417626_at	10.01	9.89	9.91	10.10	10.14	10.01	10.00	10.05	10.04	10.04	10.07	9.95	9.96	10.02	10.08	9.91	10.08	9.94	10.07	10.11
1417627_a_at	9.15	8.98	8.99	9.22	9.19	9.42	9.17	8.98	9.11	9.26	9.12	9.29	9.10	9.10	9.31	9.03	9.10	9.10	9.30	9.35
1417628_at	9.70	9.77	9.83	9.87	9.72	9.88	9.86	9.85	9.86	9.89	9.67	9.97	9.91	9.80	9.66	9.88	9.77	9.65	9.88	9.71
1417629_at	9.01	9.04	9.02	9.31	9.15	9.15	9.21	9.17	9.20	9.23	9.00	9.10	9.08	9.21	9.22	9.18	9.13	9.06	9.39	9.18
1417630_at	9.18	9.32	9.31	9.24	9.11	9.27	9.28	9.27	9.15	9.37	9.23	9.33	9.30	9.17	9.14	9.39	9.25	9.16	9.24	9.23
1417631_at	8.69	8.63	8.59	8.70	8.63	8.47	8.50	8.70	8.78	8.72	8.69	8.55	8.56	8.73	8.68	8.68	8.77	8.65	8.75	8.66
1417632_at	10.41	10.55	10.53	10.71	10.44	10.77	10.58	10.35	10.64	10.61	10.35	10.73	10.61	10.67	10.47	10.58	10.33	10.19	10.75	10.46
1417633_at	8.36	8.42	8.39	8.39	8.37	8.73	8.75	8.75	8.77	8.84	8.57	8.65	8.52	8.71	8.70	8.56	8.49	8.49	8.76	8.64
1417634_at	8.05	7.99	8.03	8.24	8.12	7.93	8.01	8.25	8.40	8.24	8.16	8.04	8.10	8.37	8.25	8.11	8.14	8.09	8.31	8.24
1417635_at	8.74	8.60	8.60	8.64	8.67	8.85	8.75	8.74	8.63	8.74	8.66	8.75	8.77	8.63	8.63	8.71	8.73	8.63	8.71	8.66
1417636_at	9.46	9.52	9.53	9.37	9.43	9.68	9.58	9.52	9.50	9.58	9.45	9.62	9.54	9.52	9.52	9.71	9.53	9.54	9.66	9.57
1417637_a_at	9.07	9.08	9.12	9.12	9.15	9.14	9.16	9.01	8.89	9.16	9.12	9.12	9.04	9.00	9.24	8.93	8.99	9.02	9.32	9.22
1417638_at	8.27	8.34	8.32	8.19	8.20	8.26	8.29	8.21	8.40	8.28	8.18	8.29	8.23	8.34	8.23	8.23	8.14	8.25	8.16	8.20
1417639_at	8.40	8.30	8.31	8.42	8.34	8.51	8.33	8.41	8.40	8.49	8.34	8.35	8.33	8.30	8.36	8.54	8.51	8.45	8.53	8.35
1417640_at	8.12	8.10	8.12	8.05	8.16	8.12	8.08	7.96	8.02	8.22	8.17	8.07	7.98	8.03	8.24	8.02	8.00	8.01	8.10	8.21
1417641_at	8.30	8.25	8.29	8.22	8.33	8.22	8.22	8.17	8.20	8.23	8.36	8.23	8.20	8.21	8.33	8.22	8.28	8.26	8.28	8.17
1417642_at	8.42	8.44	8.50	8.46	8.39	8.37	8.35	8.36	8.41	8.51	8.39	8.36	8.38	8.40	8.42	8.40	8.41	8.45	8.34	8.40
1417643_at	9.15	9.09	9.08	9.13	9.19	9.27	9.18	9.14	8.97	9.09	9.23	9.18	9.16	8.99	9.18	9.13	9.13	9.13	9.29	9.09
1417644_at	8.87	8.87	8.95	8.99	8.95	8.93	8.96	9.18	9.00	8.96	8.03	8.10	8.17	8.16	8.02	8.64	8.53	8.46	8.59	8.42
1417645_at	8.22	8.17	8.20	8.18	8.21	8.18	8.15	8.22	8.27	8.23	8.16	8.08	8.11	8.15	8.14	8.26	8.13	8.17	8.18	8.22
1417646_a_at	10.08	10.05	10.08	10.29	10.06	9.87	9.98	10.30	10.18	10.19	10.08	9.85	9.97	10.16	9.96	10.09	10.11	10.07	10.15	9.95
1417647_at	9.57	9.54	9.60	9.71	9.47	9.74	9.71	9.81	9.77	9.64	9.53	9.64	9.70	9.55	9.36	9.77	9.67	9.62	9.69	9.41
1417648_s_at	9.62	9.68	9.69	9.71	9.54	10.22	10.15	10.17	10.00	9.99	9.59	9.85	9.81	9.69	9.48	10.08	9.99	10.07	9.89	9.80
1417649_at	8.36	8.38	8.36	8.43	8.42	8.55	8.49	8.53	8.49	8.37	8.43	8.58	8.50	8.49	8.52	8.53	8.45	8.41	8.42	8.35
1417650_at	8.68	8.73	8.61	8.52	8.59	8.72	8.68	8.40	8.46	8.44	8.66	8.69	8.59	8.58	8.52	8.55	8.41	8.57	8.73	8.57
1417651_at	8.40	8.63	8.44	8.29	8.33	8.55	8.55	8.23	8.19	8.22	8.44	8.46	8.40	8.33	8.34	8.29	8.20	8.36	8.42	8.30
1417652_a_at	10.63	10.58	10.64	10.69	10.79	10.71	10.59	10.66	10.57	10.62	10.64	10.78	10.84	10.59	10.70	10.68	10.74	10.60	10.64	10.64
1417653_at	9.41	9.40	9.36	9.83	9.92	9.66	9.50	9.74	10.03	9.98	9.65	9.91	9.87	10.13	10.18	9.68	9.57	9.84	10.12	10.05
1417654_at	8.60	8.38	8.41	8.66	8.83	9.33	9.37	9.47	9.53	9.65	9.19	9.43	9.31	9.57	9.32	9.34	9.18	9.31	9.55	9.49
1417655_a_at	9.96	10.26	10.32	10.29	10.11	10.45	10.40	10.34	10.25	10.26	9.97	10.33	10.40	10.21	10.02	10.39	10.04	9.94	10.38	10.07
1417656_at	8.07	8.08	8.10	7.99	8.03	8.03	7.98	7.97	8.04	8.04	8.01	7.94	7.96	8.07	8.00	8.02	7.90	8.11	8.07	8.09
1417657_s_at	9.58	9.49	9.58	9.53	9.57	9.64	9.58	9.51	9.45	9.45	9.44	9.53	9.61	9.30	9.35	9.58	9.65	9.50	9.48	9.49
1417658_at	9.12	8.98	9.03	9.13	9.08	8.96	8.96	9.08	9.09	9.21	9.05	8.89	8.96	9.01	9.12	9.03	9.04	8.95	9.08	9.05
1417659_at	9.72	9.66	9.76	9.89	9.72	9.50	9.64	9.92	9.81	9.77	9.62	9.54	9.73	9.79	9.52	9.84	9.75	9.59	9.68	9.54
1417660_s_at	10.85	10.90	10.94	10.92	10.81	10.88	10.86	10.97	10.92	10.90	10.87	10.95	11.01	10.90	10.69	10.95	10.92	10.84	10.78	10.70
1417661_at	8.45	8.53	8.45	8.52	8.53	8.80	8.67	8.73	8.70	8.66	8.51	8.63	8.57	8.53	8.55	8.69	8.66	8.71	8.79	8.71
1417662_at	8.46	8.35	8.31	8.33	8.38	8.34	8.33	8.34	8.23	8.35	8.38	8.26	8.28	8.37	8.43	8.25	8.35	8.33	8.39	8.39
1417663_a_at	10.71	10.80	10.84	11.06	10.92	10.70	10.81	10.91	10.92	10.99	10.74	10.82	10.82	10.93	10.86	10.84	10.76	10.70	10.91	10.86
1417664_a_at	9.65	9.59	9.47	9.86	9.91	8.77	9.25	9.78	9.85	9.95	9.76	8.91	9.19	9.89	9.93	9.48	9.69	9.46	9.92	9.81
1417665_a_at	10.11	10.28	10.23	10.20	10.22	10.47	10.38	10.22	10.09	10.29	10.11	10.45	10.37	10.10	10.18	10.28	10.14	10.13	10.25	10.19
1417666_at	9.73	9.69	9.83	9.81	9.78	9.74	9.67	9.77	9.73	9.77	9.67	9.83	9.79	9.70	9.78	9.73	9.76	9.68	9.76	9.71
1417667_a_at	8.33	8.38	8.35	8.24	8.31	8.43	8.34	8.30	8.31	8.30	8.32	8.31	8.33	8.28	8.33	8.38	8.29	8.31	8.30	8.29
1417668_at	8.48	8.49	8.47	8.44	8.34	8.56	8.53	8.64	8.55	8.38	8.40	8.56	8.66	8.51	8.44	8.53	8.56	8.51	8.43	8.24
[truncated: 43,102 more rows]
