# Supplementary material for: Gene expression profiling in the striatum of inbred mouse strains with distinct opioid-related phenotypes
Source: BMC Genomics. 2006 Jun 13;7:146. doi: 10.1186/1471-2164-7-146 (PMC1553451; doi:10.1186/1471-2164-7-146)
Supplement: Additional File 3 — Detailed description of Gene Ontology analysis presented in Table 1 and Table 2. List of probe-sets and gene names classified to each GO category. Analyses were performed with DAVID 2.1 software. [file 1471-2164-7-146-S3.xls]

## Sheet: Inter strain GO
The Database for Annotation, Visualization and Integrated Discovery (DAVID 2.1), a functional annotation analysis tool, was used to identify biological themes among gene expression profiles and to group genes into functional classifications. Analyses were performed at level five and default parameters which provides low coverage and relatively high specificity. Over-represented GO groups were fou…
GO TERM	AFFY_ID
PROTEIN BIOSYNTHESIS	1418340_at	Fc receptor, IgE, high affinity I, gamma polypeptide
PROTEIN BIOSYNTHESIS	1448620_at	Fc receptor, IgG, low affinity III
PROTEIN BIOSYNTHESIS	1416570_s_at	G elongation factor 1
PROTEIN BIOSYNTHESIS	1448437_a_at	GTP binding protein 2
PROTEIN BIOSYNTHESIS	1450028_a_at	LanC (bacterial lantibiotic synthetase component C)-like 2
PROTEIN BIOSYNTHESIS	1452730_at	RIKEN cDNA 1110033J19 gene
PROTEIN BIOSYNTHESIS	1426342_at	RIKEN cDNA 1300006C19 gene
PROTEIN BIOSYNTHESIS	1431212_a_at	RIKEN cDNA 3300001M20 gene
PROTEIN BIOSYNTHESIS	1433838_at	RIKEN cDNA 5830468K18 gene
PROTEIN BIOSYNTHESIS	1441396_at	UDP-Gal:betaGlcNAc beta 1,3-galactosyltransferase, polypeptide 1
PROTEIN BIOSYNTHESIS	1432394_a_at	apoptosis antagonizing transcription factor
PROTEIN BIOSYNTHESIS	1452866_at	asparaginyl-tRNA synthetase
PROTEIN BIOSYNTHESIS	1436006_at	eukaryotic translation initiation factor 2 alpha kinase 1
PROTEIN BIOSYNTHESIS	1417712_at,1448819_at	eukaryotic translation initiation factor 2, subunit 2 (beta)
PROTEIN BIOSYNTHESIS	1437536_at	fukutin related protein
PROTEIN BIOSYNTHESIS	1417932_at	interleukin 18
PROTEIN BIOSYNTHESIS	1435682_at	leucyl-tRNA synthetase, mitochondrial
PROTEIN BIOSYNTHESIS	1430798_x_at	mitochondrial ribosomal protein L15
PROTEIN BIOSYNTHESIS	1419362_at,1440989_at	mitochondrial ribosomal protein L35
PROTEIN BIOSYNTHESIS	1416878_at	mitochondrial ribosomal protein L51
PROTEIN BIOSYNTHESIS	1427297_at,1437749_s_at	mitochondrial ribosomal protein L9
PROTEIN BIOSYNTHESIS	1448799_s_at	mitochondrial ribosomal protein S12
PROTEIN BIOSYNTHESIS	1440227_at	mitochondrial ribosomal protein S6
PROTEIN BIOSYNTHESIS	1431354_a_at	phenylalanine-tRNA synthetase 1 (mitochondrial)
PROTEIN BIOSYNTHESIS	1437142_a_at	phosphatidylinositol glycan, class O
PROTEIN BIOSYNTHESIS	1425521_at,1441955_s_at	polyadenylate binding protein-interacting protein 1
PROTEIN BIOSYNTHESIS	1421853_at	presenilin 1
PROTEIN BIOSYNTHESIS	1422128_at	ribosomal protein L14
PROTEIN BIOSYNTHESIS	1434328_at	ribosomal protein L15
PROTEIN BIOSYNTHESIS	1453752_at	ribosomal protein L17
PROTEIN BIOSYNTHESIS	1420381_a_at	ribosomal protein L31
PROTEIN BIOSYNTHESIS	1422623_x_at	ribosomal protein L41
PROTEIN BIOSYNTHESIS	1423666_s_at	ribosomal protein L5
PROTEIN BIOSYNTHESIS	1457726_at	ribosomal protein S15a
PROTEIN BIOSYNTHESIS	1422156_a_at,1431765_a_at,1431766_x_at	ribosomal protein S2
PROTEIN BIOSYNTHESIS	1420494_x_at,1425966_x_at,1432827_x_at,1437666_x_at	ribosomal protein S27a
PROTEIN BIOSYNTHESIS	1455600_at	ribosomal protein S3
PROTEIN BIOSYNTHESIS	1416142_at	ribosomal protein S6
PROTEIN BIOSYNTHESIS	1455319_x_at	ribosomal protein S8
PROTEIN BIOSYNTHESIS	1434624_x_at	ribosomal protein S9
PROTEIN BIOSYNTHESIS	1448753_at	signal recognition particle 9
PROTEIN BIOSYNTHESIS	1415694_at	tryptophanyl-tRNA synthetase
VESICLE-MEDIATED TRANSPORT	1417461_at,1417462_at	CAP, adenylate cyclase-associated protein 1 (yeast)
VESICLE-MEDIATED TRANSPORT	1418340_at	Fc receptor, IgE, high affinity I, gamma polypeptide
VESICLE-MEDIATED TRANSPORT	1448620_at	Fc receptor, IgG, low affinity III
VESICLE-MEDIATED TRANSPORT	1460660_x_at	RIKEN cDNA 1110060F11 gene
VESICLE-MEDIATED TRANSPORT	1436817_at	SEC10-like 1 (S. cerevisiae)
VESICLE-MEDIATED TRANSPORT	1426972_at	SEC24 related gene family, member D (S. cerevisiae)
VESICLE-MEDIATED TRANSPORT	1451665_a_at	adaptor-related protein complex AP-4, sigma 1
VESICLE-MEDIATED TRANSPORT	1425532_a_at	bridging integrator 1
VESICLE-MEDIATED TRANSPORT	1460708_s_at	cell division cycle 42 homolog (S. cerevisiae)
VESICLE-MEDIATED TRANSPORT	1446610_at	engulfment and cell motility 1, ced-12 homolog (C. elegans)
VESICLE-MEDIATED TRANSPORT	1415812_at	gelsolin
VESICLE-MEDIATED TRANSPORT	1419826_at,1419827_s_at,1422762_at	kinesin family member 17
VESICLE-MEDIATED TRANSPORT	1424746_at	kinesin family member 1C
VESICLE-MEDIATED TRANSPORT	1433864_at	low density lipoprotein-related protein 12
VESICLE-MEDIATED TRANSPORT	1434833_at	mitogen activated protein kinase kinase kinase kinase 2
VESICLE-MEDIATED TRANSPORT	1452423_at	piccolo (presynaptic cytomatrix protein)
VESICLE-MEDIATED TRANSPORT	1427306_at	ryanodine receptor 1, skeletal muscle
VESICLE-MEDIATED TRANSPORT	1444845_at	sec1 family domain containing 1
VESICLE-MEDIATED TRANSPORT	1453003_at	sortilin-related receptor, LDLR class A repeats-containing
VESICLE-MEDIATED TRANSPORT	1419423_at	stabilin 2
VESICLE-MEDIATED TRANSPORT	1436333_a_at,1436334_at	synaptojanin 1
VESICLE-MEDIATED TRANSPORT	1415844_at	synaptotagmin 4
VESICLE-MEDIATED TRANSPORT	1437048_x_at,1448341_a_at	syntaxin binding protein 2
VESICLE-MEDIATED TRANSPORT	1434816_at,1459001_at	vacuolar protein sorting 33A (yeast)
VESICLE-MEDIATED TRANSPORT	1435072_at	zinc finger, FYVE domain containing 1
MACROMOLECULE BIOSYNTHESIS	1418340_at	Fc receptor, IgE, high affinity I, gamma polypeptide
MACROMOLECULE BIOSYNTHESIS	1448620_at	Fc receptor, IgG, low affinity III
MACROMOLECULE BIOSYNTHESIS	1416570_s_at	G elongation factor 1
MACROMOLECULE BIOSYNTHESIS	1448437_a_at	GTP binding protein 2
MACROMOLECULE BIOSYNTHESIS	1450028_a_at	LanC (bacterial lantibiotic synthetase component C)-like 2
MACROMOLECULE BIOSYNTHESIS	1452730_at	RIKEN cDNA 1110033J19 gene
MACROMOLECULE BIOSYNTHESIS	1426342_at	RIKEN cDNA 1300006C19 gene
MACROMOLECULE BIOSYNTHESIS	1431212_a_at	RIKEN cDNA 3300001M20 gene
MACROMOLECULE BIOSYNTHESIS	1433838_at	RIKEN cDNA 5830468K18 gene
MACROMOLECULE BIOSYNTHESIS	1441396_at	UDP-Gal:betaGlcNAc beta 1,3-galactosyltransferase, polypeptide 1
MACROMOLECULE BIOSYNTHESIS	1416743_at	UDP-N-acetylglucosamine pyrophosphorylase 1
MACROMOLECULE BIOSYNTHESIS	1424714_at	aldolase 3, C isoform
MACROMOLECULE BIOSYNTHESIS	1432394_a_at	apoptosis antagonizing transcription factor
MACROMOLECULE BIOSYNTHESIS	1452866_at	asparaginyl-tRNA synthetase
MACROMOLECULE BIOSYNTHESIS	1436006_at	eukaryotic translation initiation factor 2 alpha kinase 1
MACROMOLECULE BIOSYNTHESIS	1417712_at,1448819_at	eukaryotic translation initiation factor 2, subunit 2 (beta)
MACROMOLECULE BIOSYNTHESIS	1437536_at	fukutin related protein
MACROMOLECULE BIOSYNTHESIS	1456909_at	glucose phosphate isomerase 1
MACROMOLECULE BIOSYNTHESIS	1417932_at	interleukin 18
MACROMOLECULE BIOSYNTHESIS	1435682_at	leucyl-tRNA synthetase, mitochondrial
MACROMOLECULE BIOSYNTHESIS	1430798_x_at	mitochondrial ribosomal protein L15
MACROMOLECULE BIOSYNTHESIS	1419362_at,1440989_at	mitochondrial ribosomal protein L35
MACROMOLECULE BIOSYNTHESIS	1416878_at	mitochondrial ribosomal protein L51
MACROMOLECULE BIOSYNTHESIS	1427297_at,1437749_s_at	mitochondrial ribosomal protein L9
MACROMOLECULE BIOSYNTHESIS	1448799_s_at	mitochondrial ribosomal protein S12
MACROMOLECULE BIOSYNTHESIS	1440227_at	mitochondrial ribosomal protein S6
MACROMOLECULE BIOSYNTHESIS	1431354_a_at	phenylalanine-tRNA synthetase 1 (mitochondrial)
MACROMOLECULE BIOSYNTHESIS	1437142_a_at	phosphatidylinositol glycan, class O
MACROMOLECULE BIOSYNTHESIS	1425521_at,1441955_s_at	polyadenylate binding protein-interacting protein 1
MACROMOLECULE BIOSYNTHESIS	1421853_at	presenilin 1
MACROMOLECULE BIOSYNTHESIS	1422128_at	ribosomal protein L14
MACROMOLECULE BIOSYNTHESIS	1434328_at	ribosomal protein L15
MACROMOLECULE BIOSYNTHESIS	1453752_at	ribosomal protein L17
MACROMOLECULE BIOSYNTHESIS	1420381_a_at	ribosomal protein L31
MACROMOLECULE BIOSYNTHESIS	1422623_x_at	ribosomal protein L41
MACROMOLECULE BIOSYNTHESIS	1423666_s_at	ribosomal protein L5
MACROMOLECULE BIOSYNTHESIS	1457726_at	ribosomal protein S15a
MACROMOLECULE BIOSYNTHESIS	1422156_a_at,1431765_a_at,1431766_x_at	ribosomal protein S2
MACROMOLECULE BIOSYNTHESIS	1420494_x_at,1425966_x_at,1432827_x_at,1437666_x_at	ribosomal protein S27a
MACROMOLECULE BIOSYNTHESIS	1455600_at	ribosomal protein S3
MACROMOLECULE BIOSYNTHESIS	1416142_at	ribosomal protein S6
MACROMOLECULE BIOSYNTHESIS	1455319_x_at	ribosomal protein S8
MACROMOLECULE BIOSYNTHESIS	1434624_x_at	ribosomal protein S9
MACROMOLECULE BIOSYNTHESIS	1448753_at	signal recognition particle 9
MACROMOLECULE BIOSYNTHESIS	1415694_at	tryptophanyl-tRNA synthetase
MITOCHONDRION	1419367_at	2,4-dienoyl CoA reductase 1, mitochondrial
MITOCHONDRION	1417970_at	ATP synthase, H+ transporting, mitochondrial F0 complex, subunit s
MITOCHONDRION	1416402_at,1416403_at	ATP-binding cassette, sub-family B (MDR/TAP), member 10
MITOCHONDRION	1442071_at	ATP-binding cassette, sub-family E (OABP), member 1
MITOCHONDRION	1432332_a_at,1434216_a_at	DNA segment, Chr 7, Roswell Park 2 complex, expressed
MITOCHONDRION	1416570_s_at	G elongation factor 1
MITOCHONDRION	1423711_at	NADH dehydrogenase (ubiquinone) 1 alpha subcomplex, assembly factor 1
MITOCHONDRION	1416366_at	NADH dehydrogenase (ubiquinone) 1, subcomplex unknown, 2
MITOCHONDRION	1451096_at	NADH dehydrogenase (ubiquinone) Fe-S protein 2
MITOCHONDRION	1416494_at,1416495_s_at	NADH dehydrogenase (ubiquinone) Fe-S protein 5
MITOCHONDRION	1441937_s_at	PTEN induced putative kinase 1
MITOCHONDRION	1434340_at,1434341_x_at	RIKEN cDNA 1110020P15 gene
MITOCHONDRION	1428258_at	RIKEN cDNA 2010107E04 gene
MITOCHONDRION	1433513_x_at,1455806_x_at	RIKEN cDNA 2410011G03 gene
MITOCHONDRION	1419115_at	RIKEN cDNA 5430428G01 gene
MITOCHONDRION	1460167_at	aldehyde dehydrogenase family 7, member A1
MITOCHONDRION	1424714_at	aldolase 3, C isoform
MITOCHONDRION	1424714_at	aldolase 3, C isoform
MITOCHONDRION	1417208_at	alpha-methylacyl-CoA racemase
MITOCHONDRION	1415710_at	cDNA sequence BC038311
MITOCHONDRION	1423393_at	chloride intracellular channel 4 (mitochondrial)
MITOCHONDRION	1417089_a_at	creatine kinase, mitochondrial 1, ubiquitous
MITOCHONDRION	1417590_at	cytochrome P450, family 27, subfamily a, polypeptide 1
MITOCHONDRION	1454268_a_at	cytochrome b-245, alpha polypeptide
MITOCHONDRION	1417607_at	cytochrome c oxidase, subunit VI a, polypeptide 2
MITOCHONDRION	1415970_at	cytochrome c oxidase, subunit VIc
MITOCHONDRION	1450848_at	death associated protein 3
MITOCHONDRION	1422432_at	diazepam binding inhibitor
MITOCHONDRION	1418321_at	dodecenoyl-Coenzyme A delta isomerase (3,2 trans-enoyl-Coenyme A isomerase)
MITOCHONDRION	1448491_at	enoyl coenzyme A hydratase 1, peroxisomal
MITOCHONDRION	1435007_s_at	expressed sequence AI132487
MITOCHONDRION	1436416_x_at,1453461_at	fractured callus expressed transcript 1
MITOCHONDRION	1423569_at	glycine amidinotransferase (L-arginine:glycine amidinotransferase)
MITOCHONDRION	1425343_at	haloacid dehalogenase-like hydrolase domain containing 3
MITOCHONDRION	1450668_s_at	heat shock protein 1 (chaperonin 10)
MITOCHONDRION	1417714_x_at	hemoglobin alpha, adult chain 1
MITOCHONDRION	1418238_at,1449001_at	isovaleryl coenzyme A dehydrogenase
MITOCHONDRION	1435682_at	leucyl-tRNA synthetase, mitochondrial
MITOCHONDRION	1426573_at	malic enzyme 2, NAD(+)-dependent, mitochondrial
MITOCHONDRION	1449964_a_at	malonyl-CoA decarboxylase
MITOCHONDRION	1417227_at	methylcrotonoyl-Coenzyme A carboxylase 1 (alpha)
MITOCHONDRION	1448486_at	methylmalonyl-Coenzyme A mutase
MITOCHONDRION	1430798_x_at	mitochondrial ribosomal protein L15
MITOCHONDRION	1419362_at,1440989_at	mitochondrial ribosomal protein L35
MITOCHONDRION	1449004_at	mitochondrial ribosomal protein L46
MITOCHONDRION	1416878_at	mitochondrial ribosomal protein L51
MITOCHONDRION	1427297_at,1437749_s_at	mitochondrial ribosomal protein L9
MITOCHONDRION	1448799_s_at	mitochondrial ribosomal protein S12
MITOCHONDRION	1440227_at	mitochondrial ribosomal protein S6
MITOCHONDRION	1416991_at	mitochondrial translation optimization 1 homolog (S. cerevisiae)
MITOCHONDRION	1448131_at	mitofusin 2
MITOCHONDRION	1416105_at	nicotinamide nucleotide transhydrogenase
MITOCHONDRION	1416292_at	peroxiredoxin 3
MITOCHONDRION	1431354_a_at	phenylalanine-tRNA synthetase 1 (mitochondrial)
MITOCHONDRION	1421853_at	presenilin 1
MITOCHONDRION	1428365_a_at	protease, serine, 15
MITOCHONDRION	1416090_at	pyruvate dehydrogenase (lipoamide) beta
MITOCHONDRION	1428964_at	solute carrier family 25 (mitochondrial carrier), member 18
MITOCHONDRION	1457540_at	solute carrier family 25 (mitochondrial carrier, phosphate carrier), member 26
MITOCHONDRION	1416300_a_at	solute carrier family 25 (mitochondrial carrier, phosphate carrier), member 3
MITOCHONDRION	1424317_at	solute carrier family 25 (mitochondrial deoxynucleotide carrier), member 19
MITOCHONDRION	1433898_at	solute carrier family 25, member 30
MITOCHONDRION	1417061_at	solute carrier family 40 (iron-regulated transporter), member 1
MITOCHONDRION	1451074_at	translocase of outer mitochondrial membrane 22 homolog (yeast)
MITOCHONDRION	1416103_at	tyrosine 3-monooxygenase/tryptophan 5-monooxygenase activation protein, zeta polypeptide
CARBOXYLIC ACID METABOLISM	1416946_a_at,1416947_s_at	3-ketoacyl-CoA thiolase B
CARBOXYLIC ACID METABOLISM	1426658_x_at,1437621_x_at,1454714_x_at,1456471_x_at,1456584_x_at	3-phosphoglycerate dehydrogenase
CARBOXYLIC ACID METABOLISM	1450660_at	6-pyruvoyl-tetrahydropterin synthase
CARBOXYLIC ACID METABOLISM	1456812_at	ATP-binding cassette, sub-family D (ALD), member 2
CARBOXYLIC ACID METABOLISM	1433838_at	RIKEN cDNA 5830468K18 gene
CARBOXYLIC ACID METABOLISM	1416946_a_at,1416947_s_at	acetyl-Coenzyme A acyltransferase 1
CARBOXYLIC ACID METABOLISM	1452016_at	arachidonate 5-lipoxygenase activating protein
CARBOXYLIC ACID METABOLISM	1452866_at	asparaginyl-tRNA synthetase
CARBOXYLIC ACID METABOLISM	1418472_at	aspartoacylase (aminoacylase) 2
CARBOXYLIC ACID METABOLISM	1418321_at	dodecenoyl-Coenzyme A delta isomerase (3,2 trans-enoyl-Coenyme A isomerase)
CARBOXYLIC ACID METABOLISM	1448491_at	enoyl coenzyme A hydratase 1, peroxisomal
CARBOXYLIC ACID METABOLISM	1419327_at,1452705_at	expressed sequence AA415817
CARBOXYLIC ACID METABOLISM	1423569_at	glycine amidinotransferase (L-arginine:glycine amidinotransferase)
CARBOXYLIC ACID METABOLISM	1419905_s_at	hydroxyprostaglandin dehydrogenase 15 (NAD)
CARBOXYLIC ACID METABOLISM	1422433_s_at	isocitrate dehydrogenase 1 (NADP+), soluble
CARBOXYLIC ACID METABOLISM	1435682_at	leucyl-tRNA synthetase, mitochondrial
CARBOXYLIC ACID METABOLISM	1434790_a_at	leukotriene A4 hydrolase
CARBOXYLIC ACID METABOLISM	1438338_at	malate dehydrogenase 1, NAD (soluble)
CARBOXYLIC ACID METABOLISM	1426371_at	male sterility domain containing 2
CARBOXYLIC ACID METABOLISM	1426573_at	malic enzyme 2, NAD(+)-dependent, mitochondrial
CARBOXYLIC ACID METABOLISM	1429071_at	malic enzyme 3, NADP(+)-dependent, mitochondrial
CARBOXYLIC ACID METABOLISM	1449964_a_at	malonyl-CoA decarboxylase
CARBOXYLIC ACID METABOLISM	1417227_at	methylcrotonoyl-Coenzyme A carboxylase 1 (alpha)
CARBOXYLIC ACID METABOLISM	1448486_at	methylmalonyl-Coenzyme A mutase
CARBOXYLIC ACID METABOLISM	1431354_a_at	phenylalanine-tRNA synthetase 1 (mitochondrial)
CARBOXYLIC ACID METABOLISM	1454607_s_at	phosphoserine aminotransferase 1
CARBOXYLIC ACID METABOLISM	1427936_at	threonine synthase-like 1 (bacterial)
CARBOXYLIC ACID METABOLISM	1415694_at	tryptophanyl-tRNA synthetase
CELLULAR PROTEIN METABOLISM	1434455_at	: F-box protein 44
CELLULAR PROTEIN METABOLISM	1448993_at	APG3 autophagy 3-like (S. cerevisiae)
CELLULAR PROTEIN METABOLISM	1457650_x_at	APG4 (ATG4) autophagy-related homolog A (S. cerevisiae)
CELLULAR PROTEIN METABOLISM	1442071_at	ATP-binding cassette, sub-family E (OABP), member 1
CELLULAR PROTEIN METABOLISM	1416250_at	B-cell translocation gene 2, anti-proliferative
CELLULAR PROTEIN METABOLISM	1421000_at	CCR4-NOT transcription complex, subunit 4
CELLULAR PROTEIN METABOLISM	1452265_at,1460102_at	CLIP associating protein 1
CELLULAR PROTEIN METABOLISM	1424836_a_at,1427328_a_at	CLIP associating protein 2
CELLULAR PROTEIN METABOLISM	1429363_at	DNA segment, Chr 8, ERATO Doi 531, expressed
CELLULAR PROTEIN METABOLISM	1434196_at	DnaJ (Hsp40) homolog, subfamily A, member 4
CELLULAR PROTEIN METABOLISM	1418340_at	Fc receptor, IgE, high affinity I, gamma polypeptide
CELLULAR PROTEIN METABOLISM	1448620_at	Fc receptor, IgG, low affinity III
CELLULAR PROTEIN METABOLISM	1416570_s_at	G elongation factor 1
CELLULAR PROTEIN METABOLISM	1448437_a_at	GTP binding protein 2
CELLULAR PROTEIN METABOLISM	1438092_x_at	H2A histone family, member Z
CELLULAR PROTEIN METABOLISM	1450028_a_at	LanC (bacterial lantibiotic synthetase component C)-like 2
CELLULAR PROTEIN METABOLISM	1422485_at	MAD homolog 4 (Drosophila)
CELLULAR PROTEIN METABOLISM	1422627_a_at	McKusick-Kaufman syndrome protein
CELLULAR PROTEIN METABOLISM	1423711_at	NADH dehydrogenase (ubiquinone) 1 alpha subcomplex, assembly factor 1
CELLULAR PROTEIN METABOLISM	1437579_at	NIMA (never in mitosis gene a)-related expressed kinase 2
CELLULAR PROTEIN METABOLISM	1419839_x_at,1449635_at	PRP19/PSO4 homolog (S. cerevisiae)
CELLULAR PROTEIN METABOLISM	1441937_s_at	PTEN induced putative kinase 1
CELLULAR PROTEIN METABOLISM	1416245_at	RIKEN cDNA 0610033H09 gene
CELLULAR PROTEIN METABOLISM	1416327_at	RIKEN cDNA 1110021H02 gene
CELLULAR PROTEIN METABOLISM	1452730_at	RIKEN cDNA 1110033J19 gene
CELLULAR PROTEIN METABOLISM	1426342_at	RIKEN cDNA 1300006C19 gene
CELLULAR PROTEIN METABOLISM	1415679_at	RIKEN cDNA 1700023M09 gene
CELLULAR PROTEIN METABOLISM	1423696_a_at	RIKEN cDNA 2400006A19 gene
CELLULAR PROTEIN METABOLISM	1439049_at	RIKEN cDNA 2410012M04 gene
CELLULAR PROTEIN METABOLISM	1428351_at	RIKEN cDNA 2810423O19 gene
CELLULAR PROTEIN METABOLISM	1431212_a_at	RIKEN cDNA 3300001M20 gene
CELLULAR PROTEIN METABOLISM	1456359_at	RIKEN cDNA 4632422M10 gene
CELLULAR PROTEIN METABOLISM	1455377_at	RIKEN cDNA 4921517B04 gene
CELLULAR PROTEIN METABOLISM	1428944_at	RIKEN cDNA 5730469D23 gene
CELLULAR PROTEIN METABOLISM	1433838_at	RIKEN cDNA 5830468K18 gene
CELLULAR PROTEIN METABOLISM	1422650_a_at,1460670_at	RIO kinase 3 (yeast)
CELLULAR PROTEIN METABOLISM	1424470_a_at	Rap guanine nucleotide exchange factor (GEF) 3
CELLULAR PROTEIN METABOLISM	1423148_at	S-phase kinase-associated protein 1A
CELLULAR PROTEIN METABOLISM	1429046_at	SMAD specific E3 ubiquitin protein ligase 2
CELLULAR PROTEIN METABOLISM	1445387_at	SUMO/sentrin specific protease 6
CELLULAR PROTEIN METABOLISM	1441396_at	UDP-Gal:betaGlcNAc beta 1,3-galactosyltransferase, polypeptide 1
CELLULAR PROTEIN METABOLISM	1452595_at,1455965_at	a disintegrin-like and metalloprotease (reprolysin type) with thrombospondin type 1 motif, 4
CELLULAR PROTEIN METABOLISM	1435444_at	activating transcription factor 6
CELLULAR PROTEIN METABOLISM	1451604_a_at	activin A receptor, type II-like 1
CELLULAR PROTEIN METABOLISM	1432394_a_at	apoptosis antagonizing transcription factor
CELLULAR PROTEIN METABOLISM	1452866_at	asparaginyl-tRNA synthetase
CELLULAR PROTEIN METABOLISM	1416127_a_at	aspartyl aminopeptidase
CELLULAR PROTEIN METABOLISM	1434665_at	aspartylglucosaminidase
CELLULAR PROTEIN METABOLISM	1434665_at	aspartylglucosaminidase
CELLULAR PROTEIN METABOLISM	1421824_at,1421825_at	beta-site APP cleaving enzyme 1
CELLULAR PROTEIN METABOLISM	1437312_at	bone morphogenetic protein receptor, type 1B
CELLULAR PROTEIN METABOLISM	1421941_at,1426167_a_at,1439843_at	calcium/calmodulin-dependent protein kinase IV
CELLULAR PROTEIN METABOLISM	1428806_at	casein kinase 1, gamma 1
CELLULAR PROTEIN METABOLISM	1449491_at	caspase recruitment domain family, member 10
CELLULAR PROTEIN METABOLISM	1418365_at,1443814_x_at	cathepsin H
CELLULAR PROTEIN METABOLISM	1448591_at	cathepsin S
CELLULAR PROTEIN METABOLISM	1448698_at	cyclin D1
CELLULAR PROTEIN METABOLISM	1448698_at	cyclin D1
CELLULAR PROTEIN METABOLISM	1426915_at	death associated protein kinase 1
CELLULAR PROTEIN METABOLISM	1436479_a_at	dipeptidylpeptidase 7
CELLULAR PROTEIN METABOLISM	1418038_s_at	dual specificity phosphatase 19
CELLULAR PROTEIN METABOLISM	1420965_a_at	ectodermal-neural cortex 1
CELLULAR PROTEIN METABOLISM	1422824_s_at	epidermal growth factor receptor pathway substrate 8
CELLULAR PROTEIN METABOLISM	1436006_at	eukaryotic translation initiation factor 2 alpha kinase 1
CELLULAR PROTEIN METABOLISM	1417712_at,1448819_at	eukaryotic translation initiation factor 2, subunit 2 (beta)
CELLULAR PROTEIN METABOLISM	1433913_at	expressed sequence C80913
CELLULAR PROTEIN METABOLISM	1437536_at	fukutin related protein
CELLULAR PROTEIN METABOLISM	1415812_at	gelsolin
CELLULAR PROTEIN METABOLISM	1422280_at	granzyme K
CELLULAR PROTEIN METABOLISM	1417013_at	heat shock 27kDa protein 8
CELLULAR PROTEIN METABOLISM	1450668_s_at	heat shock protein 1 (chaperonin 10)
CELLULAR PROTEIN METABOLISM	1427126_at,1427127_x_at,1452318_a_at	heat shock protein 1A
CELLULAR PROTEIN METABOLISM	1418072_at	histone 1, H2bg
CELLULAR PROTEIN METABOLISM	1425868_at,1447854_s_at,1455095_at	histone 2, H2bb
CELLULAR PROTEIN METABOLISM	1422155_at	histone 2, H2be
CELLULAR PROTEIN METABOLISM	1435865_at	histone 3, H2a
CELLULAR PROTEIN METABOLISM	1449482_at	histone 3, H2ba
CELLULAR PROTEIN METABOLISM	1417932_at	interleukin 18
CELLULAR PROTEIN METABOLISM	1436507_at	interleukin-1 receptor-associated kinase 2
CELLULAR PROTEIN METABOLISM	1455687_at	intestinal cell kinase
CELLULAR PROTEIN METABOLISM	1431394_a_at	leucine-rich repeat kinase 2
CELLULAR PROTEIN METABOLISM	1435682_at	leucyl-tRNA synthetase, mitochondrial
CELLULAR PROTEIN METABOLISM	1434790_a_at	leukotriene A4 hydrolase
CELLULAR PROTEIN METABOLISM	1451425_a_at	makorin, ring finger protein, 1
CELLULAR PROTEIN METABOLISM	1440699_at	microtubule-associated protein 2
CELLULAR PROTEIN METABOLISM	1430798_x_at	mitochondrial ribosomal protein L15
CELLULAR PROTEIN METABOLISM	1419362_at,1440989_at	mitochondrial ribosomal protein L35
CELLULAR PROTEIN METABOLISM	1416878_at	mitochondrial ribosomal protein L51
CELLULAR PROTEIN METABOLISM	1427297_at,1437749_s_at	mitochondrial ribosomal protein L9
CELLULAR PROTEIN METABOLISM	1448799_s_at	mitochondrial ribosomal protein S12
CELLULAR PROTEIN METABOLISM	1440227_at	mitochondrial ribosomal protein S6
CELLULAR PROTEIN METABOLISM	1457936_at	mitogen activated protein kinase 8
CELLULAR PROTEIN METABOLISM	1439830_at	mitogen activated protein kinase kinase kinase 5
CELLULAR PROTEIN METABOLISM	1434833_at	mitogen activated protein kinase kinase kinase kinase 2
CELLULAR PROTEIN METABOLISM	1435367_at	mitogen-activated protein kinase 4
CELLULAR PROTEIN METABOLISM	1427025_at,1447831_s_at	myotubularin related protein 7
CELLULAR PROTEIN METABOLISM	1421955_a_at	neural precursor cell expressed, developmentally down-regulted gene 4
CELLULAR PROTEIN METABOLISM	1443141_at	palmitoyl-protein thioesterase 1
CELLULAR PROTEIN METABOLISM	1445340_at	pam, highwire, rpm 1
CELLULAR PROTEIN METABOLISM	1418252_at	peptidyl arginine deiminase, type II
CELLULAR PROTEIN METABOLISM	1424043_at	peptidylprolyl isomerase (cyclophilin)-like 4
CELLULAR PROTEIN METABOLISM	1431354_a_at	phenylalanine-tRNA synthetase 1 (mitochondrial)
CELLULAR PROTEIN METABOLISM	1422620_s_at	phosphatidic acid phosphatase 2a
CELLULAR PROTEIN METABOLISM	1460352_s_at	phosphatidylinositol 3 kinase, regulatory subunit, polypeptide 4, p150
CELLULAR PROTEIN METABOLISM	1437142_a_at	phosphatidylinositol glycan, class O
CELLULAR PROTEIN METABOLISM	1416441_at	plasma glutamate carboxypeptidase
CELLULAR PROTEIN METABOLISM	1443573_at	poly (ADP-ribose) polymerase family, member 1
CELLULAR PROTEIN METABOLISM	1425521_at,1441955_s_at	polyadenylate binding protein-interacting protein 1
CELLULAR PROTEIN METABOLISM	1421853_at	presenilin 1
CELLULAR PROTEIN METABOLISM	1448982_at	protease, serine, 18
CELLULAR PROTEIN METABOLISM	1420052_x_at	proteasome (prosome, macropain) subunit, beta type 1
CELLULAR PROTEIN METABOLISM	1448822_at	proteasome (prosome, macropain) subunit, beta type 6
CELLULAR PROTEIN METABOLISM	1437861_s_at	protein kinase C, epsilon
CELLULAR PROTEIN METABOLISM	1455002_at	protein tyrosine phosphatase 4a1
CELLULAR PROTEIN METABOLISM	1420843_at	protein tyrosine phosphatase, receptor type, F
CELLULAR PROTEIN METABOLISM	1416588_at	protein tyrosine phosphatase, receptor type, N
CELLULAR PROTEIN METABOLISM	1449957_at	protein tyrosine phosphatase, receptor type, V
CELLULAR PROTEIN METABOLISM	1460001_at	pyroglutamyl-peptidase I
CELLULAR PROTEIN METABOLISM	1422128_at	ribosomal protein L14
CELLULAR PROTEIN METABOLISM	1434328_at	ribosomal protein L15
CELLULAR PROTEIN METABOLISM	1453752_at	ribosomal protein L17
CELLULAR PROTEIN METABOLISM	1420381_a_at	ribosomal protein L31
CELLULAR PROTEIN METABOLISM	1422623_x_at	ribosomal protein L41
CELLULAR PROTEIN METABOLISM	1423666_s_at	ribosomal protein L5
CELLULAR PROTEIN METABOLISM	1457726_at	ribosomal protein S15a
CELLULAR PROTEIN METABOLISM	1422156_a_at,1431765_a_at,1431766_x_at	ribosomal protein S2
CELLULAR PROTEIN METABOLISM	1420494_x_at,1425966_x_at,1432827_x_at,1437666_x_at	ribosomal protein S27a
CELLULAR PROTEIN METABOLISM	1455600_at	ribosomal protein S3
CELLULAR PROTEIN METABOLISM	1416142_at	ribosomal protein S6
CELLULAR PROTEIN METABOLISM	1455319_x_at	ribosomal protein S8
CELLULAR PROTEIN METABOLISM	1434624_x_at	ribosomal protein S9
CELLULAR PROTEIN METABOLISM	1422647_at	ring finger protein 1
CELLULAR PROTEIN METABOLISM	1429265_a_at,1456499_at	ring finger protein 130
CELLULAR PROTEIN METABOLISM	1422429_at	ring finger protein 14
CELLULAR PROTEIN METABOLISM	1442108_at	ring finger protein 25
CELLULAR PROTEIN METABOLISM	1427306_at	ryanodine receptor 1, skeletal muscle
CELLULAR PROTEIN METABOLISM	1423150_at	secretory granule neuroendocrine protein 1, 7B2 protein
CELLULAR PROTEIN METABOLISM	1434596_at	sema domain, immunoglobulin domain (Ig), transmembrane domain (TM) and short cytoplasmic domain, (semaphorin) 4D
CELLULAR PROTEIN METABOLISM	1416770_at	serine/threonine kinase 25 (yeast)
CELLULAR PROTEIN METABOLISM	1450036_at	serum/glucocorticoid regulated kinase 3
CELLULAR PROTEIN METABOLISM	1448753_at	signal recognition particle 9
CELLULAR PROTEIN METABOLISM	1444089_at	spectrin beta 2
CELLULAR PROTEIN METABOLISM	1430026_at,1433772_at,1453172_at	stress 70 protein chaperone, microsome-associated, human homolog
CELLULAR PROTEIN METABOLISM	1419741_at	suppressor of Ty 16 homolog (S. cerevisiae)
CELLULAR PROTEIN METABOLISM	1419179_at	thioredoxin-like 4
CELLULAR PROTEIN METABOLISM	1452593_a_at	transcription elongation factor B (SIII), polypeptide 1
CELLULAR PROTEIN METABOLISM	1451074_at	translocase of outer mitochondrial membrane 22 homolog (yeast)
CELLULAR PROTEIN METABOLISM	1424857_a_at	tripartite motif protein 34
CELLULAR PROTEIN METABOLISM	1416118_at	tripartite motif-containing 59
CELLULAR PROTEIN METABOLISM	1430153_at,1451301_at	tropomodulin 2
CELLULAR PROTEIN METABOLISM	1415694_at	tryptophanyl-tRNA synthetase
CELLULAR PROTEIN METABOLISM	1455237_at	ubiquitin specific protease 36
CELLULAR PROTEIN METABOLISM	1456849_at	ubiquitin specific protease 48
CELLULAR PROTEIN METABOLISM	1444134_at	v-abl Abelson murine leukemia oncogene 1
CELLULAR PROTEIN METABOLISM	1434606_at	v-erb-b2 erythroblastic leukemia viral oncogene homolog 3 (avian)
CELLULAR PROTEIN METABOLISM	1426304_x_at	xylosylprotein beta1,4-galactosyltransferase, polypeptide 7 (galactosyltransferase I)
CELLULAR PROTEIN METABOLISM	1452611_at	zinc finger protein 294
RIBOSOME	1452730_at	RIKEN cDNA 1110033J19 gene
RIBOSOME	1450848_at	death associated protein 3
RIBOSOME	1418409_at	jerky
RIBOSOME	1430798_x_at	mitochondrial ribosomal protein L15
RIBOSOME	1419362_at,1440989_at	mitochondrial ribosomal protein L35
RIBOSOME	1416878_at	mitochondrial ribosomal protein L51
RIBOSOME	1427297_at,1437749_s_at	mitochondrial ribosomal protein L9
RIBOSOME	1448799_s_at	mitochondrial ribosomal protein S12
RIBOSOME	1440227_at	mitochondrial ribosomal protein S6
RIBOSOME	1422128_at	ribosomal protein L14
RIBOSOME	1434328_at	ribosomal protein L15
RIBOSOME	1453752_at	ribosomal protein L17
RIBOSOME	1420381_a_at	ribosomal protein L31
RIBOSOME	1422623_x_at	ribosomal protein L41
RIBOSOME	1423666_s_at	ribosomal protein L5
RIBOSOME	1457726_at	ribosomal protein S15a
RIBOSOME	1422156_a_at,1431765_a_at,1431766_x_at	ribosomal protein S2
RIBOSOME	1420494_x_at,1425966_x_at,1432827_x_at,1437666_x_at	ribosomal protein S27a
RIBOSOME	1455600_at	ribosomal protein S3
RIBOSOME	1416142_at	ribosomal protein S6
RIBOSOME	1455319_x_at	ribosomal protein S8
RIBOSOME	1434624_x_at	ribosomal protein S9
CYTOSKELETON ORGANIZATION AND BIOGENESIS	1417461_at,1417462_at	CAP, adenylate cyclase-associated protein 1 (yeast)
CYTOSKELETON ORGANIZATION AND BIOGENESIS	1452265_at,1460102_at	CLIP associating protein 1
CYTOSKELETON ORGANIZATION AND BIOGENESIS	1424836_a_at,1427328_a_at	CLIP associating protein 2
CYTOSKELETON ORGANIZATION AND BIOGENESIS	1446337_at	Huntington disease gene homolog
CYTOSKELETON ORGANIZATION AND BIOGENESIS	1455213_at	RIKEN cDNA 4930488E11 gene
CYTOSKELETON ORGANIZATION AND BIOGENESIS	1460708_s_at	cell division cycle 42 homolog (S. cerevisiae)
CYTOSKELETON ORGANIZATION AND BIOGENESIS	1430811_a_at	cell division cycle associated 1
CYTOSKELETON ORGANIZATION AND BIOGENESIS	1416247_at	dynactin 3
CYTOSKELETON ORGANIZATION AND BIOGENESIS	1440278_at	dynein, cytoplasmic, light chain 1
CYTOSKELETON ORGANIZATION AND BIOGENESIS	1446610_at	engulfment and cell motility 1, ced-12 homolog (C. elegans)
CYTOSKELETON ORGANIZATION AND BIOGENESIS	1421090_at	erythrocyte protein band 4.1-like 1
CYTOSKELETON ORGANIZATION AND BIOGENESIS	1415812_at	gelsolin
CYTOSKELETON ORGANIZATION AND BIOGENESIS	1440142_s_at	glial fibrillary acidic protein
CYTOSKELETON ORGANIZATION AND BIOGENESIS	1419231_s_at	keratin complex 1, acidic, gene 12
CYTOSKELETON ORGANIZATION AND BIOGENESIS	1419826_at,1419827_s_at,1422762_at	kinesin family member 17
CYTOSKELETON ORGANIZATION AND BIOGENESIS	1424746_at	kinesin family member 1C
CYTOSKELETON ORGANIZATION AND BIOGENESIS	1418429_at	kinesin family member 5B
CYTOSKELETON ORGANIZATION AND BIOGENESIS	1440699_at	microtubule-associated protein 2
CYTOSKELETON ORGANIZATION AND BIOGENESIS	1447364_x_at	myosin IB
CYTOSKELETON ORGANIZATION AND BIOGENESIS	1435463_s_at	myosin ID
CYTOSKELETON ORGANIZATION AND BIOGENESIS	1435559_at	myosin VI
CYTOSKELETON ORGANIZATION AND BIOGENESIS	1421385_a_at	myosin VIIa
CYTOSKELETON ORGANIZATION AND BIOGENESIS	1428835_at	myosin, heavy polypeptide 14
CYTOSKELETON ORGANIZATION AND BIOGENESIS	1433758_at	nischarin
CYTOSKELETON ORGANIZATION AND BIOGENESIS	1424893_at	nuclear distribution gene E-like homolog 1 (A. nidulans)
CYTOSKELETON ORGANIZATION AND BIOGENESIS	1452423_at	piccolo (presynaptic cytomatrix protein)
CYTOSKELETON ORGANIZATION AND BIOGENESIS	1419668_at	sarcoglycan, beta (dystrophin-associated glycoprotein)
CYTOSKELETON ORGANIZATION AND BIOGENESIS	1436737_a_at	sorbin and SH3 domain containing 1
CYTOSKELETON ORGANIZATION AND BIOGENESIS	1428116_a_at	t-complex testis expressed 1
CYTOSKELETON ORGANIZATION AND BIOGENESIS	1430153_at,1451301_at	tropomodulin 2
CYTOSKELETON ORGANIZATION AND BIOGENESIS	1426518_at	tubulin, gamma complex associated protein 5
CELLULAR LIPID METABOLISM	1453257_at	1-acylglycerol-3-phosphate O-acyltransferase 5 (lysophosphatidic acid acyltransferase, epsilon)
CELLULAR LIPID METABOLISM	1416946_a_at,1416947_s_at	3-ketoacyl-CoA thiolase B
CELLULAR LIPID METABOLISM	1456812_at	ATP-binding cassette, sub-family D (ALD), member 2
CELLULAR LIPID METABOLISM	1429862_at	RIKEN cDNA 2310026J01 gene
CELLULAR LIPID METABOLISM	1426387_x_at,1435425_at,1436944_x_at,1439070_x_at,1460585_x_at	RIKEN cDNA 9030221M09 gene
CELLULAR LIPID METABOLISM	1416946_a_at,1416947_s_at	acetyl-Coenzyme A acyltransferase 1
CELLULAR LIPID METABOLISM	1417208_at	alpha-methylacyl-CoA racemase
CELLULAR LIPID METABOLISM	1452016_at	arachidonate 5-lipoxygenase activating protein
CELLULAR LIPID METABOLISM	1421221_at	beta-carotene 9', 10'-dioxygenase 2
CELLULAR LIPID METABOLISM	1437312_at	bone morphogenetic protein receptor, type 1B
CELLULAR LIPID METABOLISM	1418321_at	dodecenoyl-Coenzyme A delta isomerase (3,2 trans-enoyl-Coenyme A isomerase)
CELLULAR LIPID METABOLISM	1448491_at	enoyl coenzyme A hydratase 1, peroxisomal
CELLULAR LIPID METABOLISM	1454078_a_at	galactose-3-O-sulfotransferase 1
CELLULAR LIPID METABOLISM	1452907_at	galactosylceramidase
CELLULAR LIPID METABOLISM	1419905_s_at	hydroxyprostaglandin dehydrogenase 15 (NAD)
CELLULAR LIPID METABOLISM	1434790_a_at	leukotriene A4 hydrolase
CELLULAR LIPID METABOLISM	1426371_at	male sterility domain containing 2
CELLULAR LIPID METABOLISM	1449964_a_at	malonyl-CoA decarboxylase
CELLULAR LIPID METABOLISM	1448486_at	methylmalonyl-Coenzyme A mutase
CELLULAR LIPID METABOLISM	1422126_a_at	nudix (nucleoside diphosphate linked moiety X)-type motif 13
CELLULAR LIPID METABOLISM	1428484_at	oxysterol binding protein-like 3
CELLULAR LIPID METABOLISM	1422620_s_at	phosphatidic acid phosphatase 2a
CELLULAR LIPID METABOLISM	1437142_a_at	phosphatidylinositol glycan, class O
CELLULAR LIPID METABOLISM	1438435_at	phytoceramidase, alkaline
CELLULAR LIPID METABOLISM	1448754_at	retinol binding protein 1, cellular
CELLULAR LIPID METABOLISM	1453003_at	sortilin-related receptor, LDLR class A repeats-containing
CELLULAR LIPID METABOLISM	1451457_at	sterol-C5-desaturase (fungal ERG3, delta-5-desaturase) homolog (S. cerevisae)
CELLULAR LIPID METABOLISM	1436333_a_at,1436334_at	synaptojanin 1
SMALL RIBOSOMAL SUBUNIT	1452730_at	RIKEN cDNA 1110033J19 gene
SMALL RIBOSOMAL SUBUNIT	1450848_at	death associated protein 3
SMALL RIBOSOMAL SUBUNIT	1448799_s_at	mitochondrial ribosomal protein S12
SMALL RIBOSOMAL SUBUNIT	1422156_a_at,1431765_a_at,1431766_x_at	ribosomal protein S2
SMALL RIBOSOMAL SUBUNIT	1455600_at	ribosomal protein S3
SMALL RIBOSOMAL SUBUNIT	1416142_at	ribosomal protein S6
SMALL RIBOSOMAL SUBUNIT	1434624_x_at	ribosomal protein S9
SMALL GTPASE MEDIATED SIGNAL TRANSDUCTION	1422807_at	ADP-ribosylation factor 5
SMALL GTPASE MEDIATED SIGNAL TRANSDUCTION	1428137_at	ADP-ribosylation factor-like 10C
SMALL GTPASE MEDIATED SIGNAL TRANSDUCTION	1450706_a_at	ADP-ribosylation factor-like 3
SMALL GTPASE MEDIATED SIGNAL TRANSDUCTION	1455164_at	Cdc42 GTPase-activating protein
SMALL GTPASE MEDIATED SIGNAL TRANSDUCTION	1417379_at	IQ motif containing GTPase activating protein 1
SMALL GTPASE MEDIATED SIGNAL TRANSDUCTION	1428503_a_at	NFKB inhibitor interacting Ras-like protein 1
SMALL GTPASE MEDIATED SIGNAL TRANSDUCTION	1431931_a_at	RAB, member of RAS oncogene family-like 2A
SMALL GTPASE MEDIATED SIGNAL TRANSDUCTION	1424648_at	RAB, member of RAS oncogene family-like 4
SMALL GTPASE MEDIATED SIGNAL TRANSDUCTION	1453246_at	RAB39B, member RAS oncogene family
SMALL GTPASE MEDIATED SIGNAL TRANSDUCTION	1448885_at	RAP2B, member of RAS oncogene family
SMALL GTPASE MEDIATED SIGNAL TRANSDUCTION	1427343_at,1427344_s_at	RASD family, member 2
SMALL GTPASE MEDIATED SIGNAL TRANSDUCTION	1424470_a_at	Rap guanine nucleotide exchange factor (GEF) 3
SMALL GTPASE MEDIATED SIGNAL TRANSDUCTION	1418057_at	T-cell lymphoma invasion and metastasis 1
SMALL GTPASE MEDIATED SIGNAL TRANSDUCTION	1460708_s_at	cell division cycle 42 homolog (S. cerevisiae)
SMALL GTPASE MEDIATED SIGNAL TRANSDUCTION	1442632_at	centaurin, gamma 2
SMALL GTPASE MEDIATED SIGNAL TRANSDUCTION	1446610_at	engulfment and cell motility 1, ced-12 homolog (C. elegans)
SMALL GTPASE MEDIATED SIGNAL TRANSDUCTION	1435272_at	inositol 1,4,5-trisphosphate 3-kinase B
SMALL GTPASE MEDIATED SIGNAL TRANSDUCTION	1431394_a_at	leucine-rich repeat kinase 2
SMALL GTPASE MEDIATED SIGNAL TRANSDUCTION	1451979_at	neuroblastoma ras oncogene
SMALL GTPASE MEDIATED SIGNAL TRANSDUCTION	1433758_at	nischarin
SMALL GTPASE MEDIATED SIGNAL TRANSDUCTION	1418535_at,1440662_at	ral guanine nucleotide dissociation stimulator,-like 1
SYNAPTIC TRANSMISSION	1427465_at,1443823_s_at,1455136_at	ATPase, Na+/K+ transporting, alpha 2 polypeptide
SYNAPTIC TRANSMISSION	1448620_at	Fc receptor, IgG, low affinity III
SYNAPTIC TRANSMISSION	1417283_at,1441952_x_at	Ly6/neurotoxin 1
SYNAPTIC TRANSMISSION	1421941_at,1426167_a_at,1439843_at	calcium/calmodulin-dependent protein kinase IV
SYNAPTIC TRANSMISSION	1418701_at	catechol-O-methyltransferase
SYNAPTIC TRANSMISSION	1436889_at	gamma-aminobutyric acid (GABA-A) receptor, subunit alpha 1
SYNAPTIC TRANSMISSION	1443865_at,1455444_at	gamma-aminobutyric acid (GABA-A) receptor, subunit alpha 2
SYNAPTIC TRANSMISSION	1453098_at	glutamate receptor, ionotropic, AMPA2 (alpha 2)
SYNAPTIC TRANSMISSION	1445779_at	glutamate receptor, ionotropic, delta 1
SYNAPTIC TRANSMISSION	1439286_at	glutamate receptor, ionotropic, kainate 2 (beta 2)
SYNAPTIC TRANSMISSION	1417901_a_at	islet cell autoantigen 1
SYNAPTIC TRANSMISSION	1456137_at	neurexin III
SYNAPTIC TRANSMISSION	1452423_at	piccolo (presynaptic cytomatrix protein)
SYNAPTIC TRANSMISSION	1415844_at	synaptotagmin 4
SYNAPTIC TRANSMISSION	1430153_at,1451301_at	tropomodulin 2

## Sheet: C57BL GO
Functional classification of strain-specific gene expression.
C57BL/6J
CATEGORY->TERM	AFFY_ID
GOTERM_BP_5->NEGATIVE REGULATION OF CELL ORGANIZATION AND BIOGENESIS	1452265_at,1460102_at	CLIP associating protein 1
GOTERM_BP_5->NEGATIVE REGULATION OF CELL ORGANIZATION AND BIOGENESIS	1424836_a_at	CLIP associating protein 2
GOTERM_BP_5->NEGATIVE REGULATION OF CELL ORGANIZATION AND BIOGENESIS	1440699_at	microtubule-associated protein 2
GOTERM_BP_5->NEGATIVE REGULATION OF CELL ORGANIZATION AND BIOGENESIS	1430153_at,1451301_at	tropomodulin 2
GOTERM_BP_5->REGULATION OF MICROTUBULE POLYMERIZATION OR DEPOLYMERIZATION	1452265_at,1460102_at	CLIP associating protein 1
GOTERM_BP_5->REGULATION OF MICROTUBULE POLYMERIZATION OR DEPOLYMERIZATION	1424836_a_at	CLIP associating protein 2
GOTERM_BP_5->REGULATION OF MICROTUBULE POLYMERIZATION OR DEPOLYMERIZATION	1440699_at	microtubule-associated protein 2
GOTERM_BP_5->CYTOSKELETON ORGANIZATION AND BIOGENESIS	1417461_at,1417462_at	CAP, adenylate cyclase-associated protein 1 (yeast)
GOTERM_BP_5->CYTOSKELETON ORGANIZATION AND BIOGENESIS	1452265_at,1460102_at	CLIP associating protein 1
GOTERM_BP_5->CYTOSKELETON ORGANIZATION AND BIOGENESIS	1424836_a_at	CLIP associating protein 2
GOTERM_BP_5->CYTOSKELETON ORGANIZATION AND BIOGENESIS	1419231_s_at	keratin complex 1, acidic, gene 12
GOTERM_BP_5->CYTOSKELETON ORGANIZATION AND BIOGENESIS	1440699_at	microtubule-associated protein 2
GOTERM_BP_5->CYTOSKELETON ORGANIZATION AND BIOGENESIS	1447364_x_at	myosin IB
GOTERM_BP_5->CYTOSKELETON ORGANIZATION AND BIOGENESIS	1435463_s_at	myosin ID
GOTERM_BP_5->CYTOSKELETON ORGANIZATION AND BIOGENESIS	1435559_at	myosin VI
GOTERM_BP_5->CYTOSKELETON ORGANIZATION AND BIOGENESIS	1421385_a_at	myosin VIIa
GOTERM_BP_5->CYTOSKELETON ORGANIZATION AND BIOGENESIS	1452423_at	piccolo (presynaptic cytomatrix protein)
GOTERM_BP_5->CYTOSKELETON ORGANIZATION AND BIOGENESIS	1430153_at,1451301_at	tropomodulin 2
GOTERM_BP_5->CELLULAR LIPID METABOLISM	1453257_at	1-acylglycerol-3-phosphate O-acyltransferase 5 (lysophosphatidic acid acyltransferase, epsilon)
GOTERM_BP_5->CELLULAR LIPID METABOLISM	1456812_at	ATP-binding cassette, sub-family D (ALD), member 2
GOTERM_BP_5->CELLULAR LIPID METABOLISM	1429862_at	RIKEN cDNA 2310026J01 gene
GOTERM_BP_5->CELLULAR LIPID METABOLISM	1421221_at	beta-carotene 9', 10'-dioxygenase 2
GOTERM_BP_5->CELLULAR LIPID METABOLISM	1418321_at	dodecenoyl-Coenzyme A delta isomerase (3,2 trans-enoyl-Coenyme A isomerase)
GOTERM_BP_5->CELLULAR LIPID METABOLISM	1454078_a_at	galactose-3-O-sulfotransferase 1
GOTERM_BP_5->CELLULAR LIPID METABOLISM	1434790_a_at	leukotriene A4 hydrolase
GOTERM_BP_5->CELLULAR LIPID METABOLISM	1422126_a_at	nudix (nucleoside diphosphate linked moiety X)-type motif 13
GOTERM_BP_5->CELLULAR LIPID METABOLISM	1448754_at	retinol binding protein 1, cellular
GOTERM_BP_5->CELLULAR LIPID METABOLISM	1451457_at	sterol-C5-desaturase (fungal ERG3, delta-5-desaturase) homolog (S. cerevisae)

## Sheet: DBA GO
Functional classification of strain-specific gene expression.
DBA/2J
CATEGORY->TERM	AFFY_ID
GOTERM_BP_5->CELLULAR LIPID METABOLISM	1416946_a_at,1416947_s_at	3-ketoacyl-CoA thiolase B
GOTERM_BP_5->CELLULAR LIPID METABOLISM	1429862_at	RIKEN cDNA 2310026J01 gene
GOTERM_BP_5->CELLULAR LIPID METABOLISM	1435425_at,1439070_x_at,1460585_x_at	RIKEN cDNA 9030221M09 gene
GOTERM_BP_5->CELLULAR LIPID METABOLISM	1416946_a_at,1416947_s_at	acetyl-Coenzyme A acyltransferase 1
GOTERM_BP_5->CELLULAR LIPID METABOLISM	1437312_at	bone morphogenetic protein receptor, type 1B
GOTERM_BP_5->CELLULAR LIPID METABOLISM	1426371_at	male sterility domain containing 2
GOTERM_BP_5->CELLULAR LIPID METABOLISM	1449964_a_at	malonyl-CoA decarboxylase
GOTERM_BP_5->CELLULAR LIPID METABOLISM	1448486_at	methylmalonyl-Coenzyme A mutase
GOTERM_BP_5->CELLULAR LIPID METABOLISM	1438435_at	phytoceramidase, alkaline
GOTERM_BP_5->CELLULAR LIPID METABOLISM	1453003_at	sortilin-related receptor, LDLR class A repeats-containing
GOTERM_BP_5->CELLULAR LIPID METABOLISM	1436333_a_at,1436334_at	synaptojanin 1
GOTERM_BP_5->CARBOXYLIC ACID METABOLISM	1416946_a_at,1416947_s_at	3-ketoacyl-CoA thiolase B
GOTERM_BP_5->CARBOXYLIC ACID METABOLISM	1426658_x_at,1437621_x_at,1454714_x_at,1456471_x_at,1456584_x_at	3-phosphoglycerate dehydrogenase
GOTERM_BP_5->CARBOXYLIC ACID METABOLISM	1416946_a_at,1416947_s_at	acetyl-Coenzyme A acyltransferase 1
GOTERM_BP_5->CARBOXYLIC ACID METABOLISM	1419327_at,1452705_at	expressed sequence AA415817
GOTERM_BP_5->CARBOXYLIC ACID METABOLISM	1426371_at	male sterility domain containing 2
GOTERM_BP_5->CARBOXYLIC ACID METABOLISM	1449964_a_at	malonyl-CoA decarboxylase
GOTERM_BP_5->CARBOXYLIC ACID METABOLISM	1448486_at	methylmalonyl-Coenzyme A mutase
GOTERM_BP_5->CARBOXYLIC ACID METABOLISM	1431354_a_at	phenylalanine-tRNA synthetase 1 (mitochondrial)
GOTERM_BP_5->CARBOXYLIC ACID METABOLISM	1415694_at	tryptophanyl-tRNA synthetase
GOTERM_CC_5->MICROBODY	1416946_a_at,1416947_s_at	3-ketoacyl-CoA thiolase B
GOTERM_CC_5->MICROBODY	1416946_a_at,1416947_s_at	acetyl-Coenzyme A acyltransferase 1
GOTERM_CC_5->MICROBODY	1426371_at	male sterility domain containing 2
GOTERM_CC_5->MICROBODY	1449964_a_at	malonyl-CoA decarboxylase
GOTERM_CC_5->MICROBODY	1431302_a_at	nudix (nucleoside diphosphate linked moiety X)-type motif 7
GOTERM_CC_5->PEROXISOME	1416946_a_at,1416947_s_at	3-ketoacyl-CoA thiolase B
GOTERM_CC_5->PEROXISOME	1416946_a_at,1416947_s_at	acetyl-Coenzyme A acyltransferase 1
GOTERM_CC_5->PEROXISOME	1426371_at	male sterility domain containing 2
GOTERM_CC_5->PEROXISOME	1449964_a_at	malonyl-CoA decarboxylase
GOTERM_CC_5->PEROXISOME	1431302_a_at	nudix (nucleoside diphosphate linked moiety X)-type motif 7

## Sheet: SWR GO
Functional classification of strain-specific gene expression.
SWR/J
CATEGORY->TERM	AFFY_ID
GOTERM_BP_5->REGULATION OF APOPTOSIS	1416250_at	B-cell translocation gene 2, anti-proliferative
GOTERM_BP_5->REGULATION OF APOPTOSIS	1448620_at	Fc receptor, IgG, low affinity III
GOTERM_BP_5->REGULATION OF APOPTOSIS	1446337_at	Huntington disease gene homolog
GOTERM_BP_5->REGULATION OF APOPTOSIS	1427126_at,1427127_x_at	heat shock protein 1A
GOTERM_BP_5->REGULATION OF APOPTOSIS	1417932_at	interleukin 18
GOTERM_BP_5->REGULATION OF APOPTOSIS	1436507_at	interleukin-1 receptor-associated kinase 2
GOTERM_BP_5->REGULATION OF APOPTOSIS	1421853_at	presenilin 1
GOTERM_BP_5->REGULATION OF APOPTOSIS	1423986_a_at	scotin
GOTERM_BP_5->REGULATION OF APOPTOSIS	1450036_at	serum/glucocorticoid regulated kinase 3
GOTERM_BP_5->REGULATION OF PROGRAMMED CELL DEATH	1416250_at	B-cell translocation gene 2, anti-proliferative
GOTERM_BP_5->REGULATION OF PROGRAMMED CELL DEATH	1448620_at	Fc receptor, IgG, low affinity III
GOTERM_BP_5->REGULATION OF PROGRAMMED CELL DEATH	1446337_at	Huntington disease gene homolog
GOTERM_BP_5->REGULATION OF PROGRAMMED CELL DEATH	1427126_at,1427127_x_at	heat shock protein 1A
GOTERM_BP_5->REGULATION OF PROGRAMMED CELL DEATH	1417932_at	interleukin 18
GOTERM_BP_5->REGULATION OF PROGRAMMED CELL DEATH	1436507_at	interleukin-1 receptor-associated kinase 2
GOTERM_BP_5->REGULATION OF PROGRAMMED CELL DEATH	1421853_at	presenilin 1
GOTERM_BP_5->REGULATION OF PROGRAMMED CELL DEATH	1423986_a_at	scotin
GOTERM_BP_5->REGULATION OF PROGRAMMED CELL DEATH	1450036_at	serum/glucocorticoid regulated kinase 3
GOTERM_BP_5->NEGATIVE REGULATION OF PROGRAMMED CELL DEATH	1416250_at	B-cell translocation gene 2, anti-proliferative
GOTERM_BP_5->NEGATIVE REGULATION OF PROGRAMMED CELL DEATH	1446337_at	Huntington disease gene homolog
GOTERM_BP_5->NEGATIVE REGULATION OF PROGRAMMED CELL DEATH	1427126_at,1427127_x_at	heat shock protein 1A
GOTERM_BP_5->NEGATIVE REGULATION OF PROGRAMMED CELL DEATH	1421853_at	presenilin 1
GOTERM_BP_5->NEGATIVE REGULATION OF PROGRAMMED CELL DEATH	1450036_at	serum/glucocorticoid regulated kinase 3

## Sheet: 129 GO
Functional classification of strain-specific gene expression.
For strain 129P3/J no significantly over-represented groups were found.
